# Supplementary material for: Cancer predisposition signaling in Beckwith-Wiedemann Syndrome drives Wilms tumor development
Source: Br J Cancer. 2023 Dec 23;130(4):638–50. doi: 10.1038/s41416-023-02538-x (PMC10876704; doi:10.1038/s41416-023-02538-x)
Supplement: Supplementary file 2 — Supplementary File 1 [file 41416_2023_2538_MOESM2_ESM.xlsx]

## Sheet: GO_Terms
	ONTOLOGY	TERM	N	DE	P.DE	FDR
GO:0006396	BP	RNA processing	1335	511	6.24e-23	1.43e-18
GO:0007608	BP	sensory perception of smell	401	157	1.13e-19	1.3e-15
GO:0050911	BP	detection of chemical stimulus involved in sensory perception of smell	375	143	1.63e-18	9.36e-15
GO:0007606	BP	sensory perception of chemical stimulus	477	180	5.39e-18	2.47e-14
GO:0050907	BP	detection of chemical stimulus involved in sensory perception	421	153	1.43e-16	5.45e-13
GO:0050906	BP	detection of stimulus involved in sensory perception	486	179	1.4e-15	4.01e-12
GO:0009593	BP	detection of chemical stimulus	456	164	3.61e-15	8.27e-12
GO:0008150	BP	biological_process	18045	5618	1.96e-14	3.76e-11
GO:0009987	BP	cellular process	16647	5266	1.13e-13	1.62e-10
GO:0051606	BP	detection of stimulus	613	222	3.64e-13	4.91e-10
GO:0050877	BP	nervous system process	1477	536	3.86e-11	4.21e-08
GO:0007600	BP	sensory perception	944	335	5.04e-11	5.25e-08
GO:0010467	BP	gene expression	6728	2144	9.83e-10	9.4e-07
GO:0016070	BP	RNA metabolic process	4841	1608	3.94e-09	3.47e-06
GO:0007156	BP	homophilic cell adhesion via plasma membrane adhesion molecules	170	90	1.35e-08	1.12e-05
GO:0090304	BP	nucleic acid metabolic process	5386	1773	1.61e-08	1.27e-05
GO:0003008	BP	system process	2262	787	1.94e-08	1.44e-05
GO:0006139	BP	nucleobase-containing compound metabolic process	5929	1939	4.67e-08	3.35e-05
GO:0006725	BP	cellular aromatic compound metabolic process	6153	2007	5.8e-08	3.91e-05
GO:0046483	BP	heterocycle metabolic process	6097	1989	6.51e-08	4.15e-05
GO:0007186	BP	G protein-coupled receptor signaling pathway	1207	397	7.41e-08	4.47e-05
GO:0006397	BP	mRNA processing	480	197	9.34e-08	5.49e-05
GO:0034641	BP	cellular nitrogen compound metabolic process	6796	2194	9.69e-08	5.56e-05
GO:0000377	BP	RNA splicing, via transesterification reactions with bulged adenosine as nucleophile	305	133	2.36e-07	0.000126118
GO:0000398	BP	mRNA splicing, via spliceosome	305	133	2.36e-07	0.000126118
GO:0008380	BP	RNA splicing	443	182	3.08e-07	0.000156872
GO:0000375	BP	RNA splicing, via transesterification reactions	309	133	4.97e-07	0.00022821
GO:0098742	BP	cell-cell adhesion via plasma-membrane adhesion molecules	282	127	2.12e-06	0.00093369
GO:1901360	BP	organic cyclic compound metabolic process	6392	2065	3.13e-06	0.00133155
GO:0016071	BP	mRNA metabolic process	722	277	3.86e-06	0.00158123
GO:0022613	BP	ribonucleoprotein complex biogenesis	462	178	7.69e-06	0.00279899
GO:0099536	BP	synaptic signaling	752	304	1.39e-05	0.00471737
GO:0099537	BP	trans-synaptic signaling	730	295	1.98e-05	0.00639173
GO:0007268	BP	chemical synaptic transmission	723	292	2.04e-05	0.00639723
GO:0098916	BP	anterograde trans-synaptic signaling	723	292	2.04e-05	0.00639723
GO:0071826	BP	ribonucleoprotein complex subunit organization	217	93	2.28e-05	0.00705478
GO:0006412	BP	translation	751	267	2.43e-05	0.00743861
GO:0022618	BP	ribonucleoprotein complex assembly	209	89	3.94e-05	0.0115811
GO:0043170	BP	macromolecule metabolic process	9961	3101	5.21e-05	0.0149463
GO:0043043	BP	peptide biosynthetic process	780	273	8.71e-05	0.0240723
GO:0044085	BP	cellular component biogenesis	3192	1099	0.000121772	0.0317478
GO:0044260	BP	cellular macromolecule metabolic process	3211	1075	0.000242145	0.059737
GO:0000245	BP	spliceosomal complex assembly	81	39	0.000308282	0.0744882
GO:0006518	BP	peptide metabolic process	943	323	0.00035067	0.0829424
GO:0044237	BP	cellular metabolic process	9964	3146	0.000367274	0.0851148
GO:0099637	BP	neurotransmitter receptor transport	24	17	0.000419472	0.0952866
GO:0002475	BP	antigen processing and presentation via MHC class Ib	14	11	0.000523912	0.117755
GO:0015844	BP	monoamine transport	84	42	0.000529425	0.117755
GO:0034645	BP	cellular macromolecule biosynthetic process	1210	412	0.000539155	0.117808
GO:0032501	BP	multicellular organismal process	7555	2438	0.0006919	0.145635
GO:0051937	BP	catecholamine transport	73	37	0.000705014	0.147047
GO:0022607	BP	cellular component assembly	2931	1008	0.000716856	0.14817
GO:0002181	BP	cytoplasmic translation	159	64	0.000858129	0.175786
GO:0036344	BP	platelet morphogenesis	22	15	0.000866688	0.175968
GO:0006914	BP	autophagy	550	210	0.000930025	0.185154
GO:0061919	BP	process utilizing autophagic mechanism	550	210	0.000930025	0.185154
GO:1901661	BP	quinone metabolic process	39	21	0.000952073	0.186095
GO:0051179	BP	localization	5244	1760	0.000957118	0.186095
GO:1901662	BP	quinone catabolic process	5	5	0.00104628	0.19925
GO:0030220	BP	platelet formation	20	14	0.00105083	0.19925
GO:0002790	BP	peptide secretion	230	98	0.00109359	0.205658
GO:0050808	BP	synapse organization	432	178	0.00112866	0.207203
GO:0030072	BP	peptide hormone secretion	225	96	0.0011289	0.207203
GO:0071840	BP	cellular component organization or biogenesis	6426	2147	0.00117932	0.213048
GO:0035864	BP	response to potassium ion	18	13	0.00119152	0.21357
GO:0051092	BP	positive regulation of NF-kappaB transcription factor activity	153	67	0.0012154	0.216163
GO:0002708	BP	positive regulation of lymphocyte mediated immunity	117	51	0.00127498	0.225014
GO:0006807	BP	nitrogen compound metabolic process	9992	3134	0.00136628	0.230565
GO:0050432	BP	catecholamine secretion	58	30	0.00138683	0.230565
GO:0006810	BP	transport	4456	1497	0.00140263	0.231514
GO:2000311	BP	regulation of AMPA receptor activity	24	16	0.00158395	0.25508
GO:0044238	BP	primary metabolic process	10501	3286	0.00176346	0.279028
GO:0031647	BP	regulation of protein stability	322	126	0.00182402	0.284684
GO:0090276	BP	regulation of peptide hormone secretion	179	78	0.00186185	0.288624
GO:0002791	BP	regulation of peptide secretion	182	79	0.00189557	0.29188
GO:0071705	BP	nitrogen compound transport	1999	691	0.00205765	0.310583
GO:0050433	BP	regulation of catecholamine secretion	57	29	0.00220423	0.327381
GO:0032543	BP	mitochondrial translation	131	52	0.00228224	0.333513
GO:0034660	BP	ncRNA metabolic process	626	222	0.00237317	0.342438
GO:0071704	BP	organic substance metabolic process	11513	3537	0.00238815	0.342446
GO:0050778	BP	positive regulation of immune response	527	190	0.0025469	0.3562
GO:2000242	BP	negative regulation of reproductive process	75	34	0.00254832	0.3562
GO:0048003	BP	antigen processing and presentation of lipid antigen via MHC class Ib	7	6	0.00256661	0.3562
GO:0048007	BP	antigen processing and presentation, exogenous lipid antigen via MHC class Ib	7	6	0.00256661	0.3562
GO:0048193	BP	Golgi vesicle transport	290	116	0.00256788	0.3562
GO:0090087	BP	regulation of peptide transport	184	79	0.00258261	0.3562
GO:0015833	BP	peptide transport	254	105	0.00261534	0.3562
GO:0016043	BP	cellular component organization	6221	2079	0.00262379	0.3562
GO:1900034	BP	regulation of cellular response to heat	17	12	0.00270061	0.364471
GO:0007267	BP	cell-cell signaling	1662	593	0.00284834	0.377431
GO:0006399	BP	tRNA metabolic process	194	76	0.00286244	0.377431
GO:0051234	BP	establishment of localization	4612	1542	0.00288791	0.377928
GO:0002711	BP	positive regulation of T cell mediated immunity	59	29	0.00289916	0.377928
GO:0008152	BP	metabolic process	11963	3672	0.00295621	0.381979
GO:0006376	BP	mRNA splice site selection	38	20	0.00309271	0.386811
GO:0016072	BP	rRNA metabolic process	266	99	0.00315644	0.386811
GO:0042361	BP	menaquinone catabolic process	4	4	0.00320276	0.386811
GO:0042374	BP	phylloquinone metabolic process	4	4	0.00320276	0.386811
GO:0042376	BP	phylloquinone catabolic process	4	4	0.00320276	0.386811
GO:0042377	BP	vitamin K catabolic process	4	4	0.00320276	0.386811
GO:0006812	BP	cation transport	1200	428	0.00332079	0.396818
GO:0034470	BP	ncRNA processing	432	153	0.00342108	0.404825
GO:0072674	BP	multinuclear osteoclast differentiation	8	7	0.00342309	0.404825
GO:0002706	BP	regulation of lymphocyte mediated immunity	177	70	0.00348481	0.41001
GO:0034587	BP	piRNA metabolic process	24	14	0.00356497	0.417301
GO:0050806	BP	positive regulation of synaptic transmission	170	73	0.00367622	0.42814
GO:0007140	BP	male meiotic nuclear division	53	26	0.00373428	0.432705
GO:0000460	BP	maturation of 5.8S rRNA	36	19	0.00393439	0.446902
GO:0048821	BP	erythrocyte development	38	20	0.00393472	0.446902
GO:0006364	BP	rRNA processing	227	84	0.00416822	0.471091
GO:0003382	BP	epithelial cell morphogenesis	34	20	0.0044368	0.496554
GO:0051641	BP	cellular localization	3317	1130	0.00453052	0.500536
GO:0043038	BP	amino acid activation	44	23	0.00455377	0.500536
GO:0010832	BP	negative regulation of myotube differentiation	15	10	0.00479504	0.521387
GO:0030073	BP	insulin secretion	183	78	0.00485058	0.524938
GO:0015837	BP	amine transport	106	47	0.00493016	0.530453
GO:0033604	BP	negative regulation of catecholamine secretion	13	9	0.00494778	0.530453
GO:0002705	BP	positive regulation of leukocyte mediated immunity	138	56	0.00505403	0.536827
GO:0051968	BP	positive regulation of synaptic transmission, glutamatergic	33	19	0.00511015	0.540286
GO:0043604	BP	amide biosynthetic process	910	303	0.00516837	0.543935
GO:0002863	BP	positive regulation of inflammatory response to antigenic stimulus	13	9	0.00536647	0.562205
GO:0023061	BP	signal release	468	179	0.00595575	0.607301
GO:0065003	BP	protein-containing complex assembly	1578	537	0.00612882	0.618557
GO:0042254	BP	ribosome biogenesis	306	109	0.00614521	0.618557
GO:0042273	BP	ribosomal large subunit biogenesis	75	32	0.00614701	0.618557
GO:0007210	BP	serotonin receptor signaling pathway	38	18	0.00626289	0.627465
GO:0046677	BP	response to antibiotic	47	24	0.00646782	0.645179
GO:0042391	BP	regulation of membrane potential	430	167	0.00683987	0.67367
GO:0090150	BP	establishment of protein localization to membrane	261	100	0.00686796	0.67367
GO:0070093	BP	negative regulation of glucagon secretion	4	4	0.00687089	0.67367
GO:1903540	BP	establishment of protein localization to postsynaptic membrane	16	11	0.00697141	0.677733
GO:0002429	BP	immune response-activating cell surface receptor signaling pathway	235	93	0.00704238	0.678879
GO:0002757	BP	immune response-activating signal transduction	235	93	0.00704238	0.678879
GO:0098662	BP	inorganic cation transmembrane transport	821	297	0.00713651	0.685075
GO:0071316	BP	cellular response to nicotine	7	6	0.00728866	0.696766
GO:0050804	BP	modulation of chemical synaptic transmission	446	176	0.00743119	0.702944
GO:0030718	BP	germ-line stem cell population maintenance	4	4	0.00749554	0.704795
GO:1901078	BP	negative regulation of relaxation of muscle	7	6	0.0076606	0.71446
GO:0098943	BP	neurotransmitter receptor transport, postsynaptic endosome to lysosome	7	6	0.00780363	0.721931
GO:0043039	BP	tRNA aminoacylation	43	22	0.00795143	0.726236
GO:2000553	BP	positive regulation of T-helper 2 cell cytokine production	9	7	0.00796095	0.726236
GO:0097527	BP	necroptotic signaling pathway	8	6	0.00797679	0.726236
GO:0099177	BP	regulation of trans-synaptic signaling	447	176	0.00815611	0.739627
GO:0043484	BP	regulation of RNA splicing	178	72	0.00830509	0.74723
GO:1903350	BP	response to dopamine	90	39	0.00834065	0.747498
GO:0097120	BP	receptor localization to synapse	56	29	0.00853868	0.759314
GO:0034330	BP	cell junction organization	705	271	0.00857761	0.75983
GO:0051952	BP	regulation of amine transport	98	43	0.00864647	0.762985
GO:1901798	BP	positive regulation of signal transduction by p53 class mediator	30	16	0.00885926	0.775647
GO:0007154	BP	cell communication	6447	2075	0.0089337	0.775647
GO:0006977	BP	DNA damage response, signal transduction by p53 class mediator resulting in cell cycle arrest	18	11	0.00895186	0.775647
GO:0050890	BP	cognition	314	126	0.00898829	0.775647
GO:0007089	BP	traversing start control point of mitotic cell cycle	4	4	0.00905217	0.777842
GO:0042886	BP	amide transport	294	115	0.009211	0.783553
GO:0006505	BP	GPI anchor metabolic process	32	16	0.00927348	0.783553
GO:0072488	BP	ammonium transmembrane transport	11	8	0.00928938	0.783553
GO:1900363	BP	regulation of mRNA polyadenylation	11	8	0.00961608	0.805189
GO:0009914	BP	hormone transport	299	116	0.00982365	0.816703
GO:0023052	BP	signaling	6386	2055	0.00991547	0.816703
GO:0021559	BP	trigeminal nerve development	11	8	0.009981	0.816703
GO:0050796	BP	regulation of insulin secretion	149	64	0.0100092	0.816703
GO:0098660	BP	inorganic ion transmembrane transport	914	327	0.0100384	0.816703
GO:0098815	BP	modulation of excitatory postsynaptic potential	44	24	0.0100989	0.817007
GO:0007060	BP	male meiosis chromosome segregation	4	4	0.0101364	0.817007
GO:0000291	BP	nuclear-transcribed mRNA catabolic process, exonucleolytic	19	11	0.010173	0.817007
GO:0140053	BP	mitochondrial gene expression	163	60	0.0101845	0.817007
GO:0035865	BP	cellular response to potassium ion	13	9	0.0103201	0.824999
GO:0070091	BP	glucagon secretion	10	7	0.0105062	0.834065
GO:0070092	BP	regulation of glucagon secretion	10	7	0.0105062	0.834065
GO:0002824	BP	positive regulation of adaptive immune response based on somatic recombination of immune receptors built from immunoglobulin superfamily domains	112	46	0.010624	0.837616
GO:0043517	BP	positive regulation of DNA damage response, signal transduction by p53 class mediator	16	10	0.0110417	0.860308
GO:0098655	BP	cation transmembrane transport	931	333	0.0111347	0.860308
GO:0009111	BP	vitamin catabolic process	15	9	0.0112437	0.860308
GO:0036101	BP	leukotriene B4 catabolic process	5	4	0.0113596	0.860308
GO:0048006	BP	antigen processing and presentation, endogenous lipid antigen via MHC class Ib	5	4	0.0114282	0.860308
GO:0009451	BP	RNA modification	175	65	0.0115129	0.860395
GO:0098953	BP	receptor diffusion trapping	9	7	0.0117042	0.863049
GO:0098970	BP	postsynaptic neurotransmitter receptor diffusion trapping	9	7	0.0117042	0.863049
GO:0099628	BP	neurotransmitter receptor diffusion trapping	9	7	0.0117042	0.863049
GO:0050862	BP	positive regulation of T cell receptor signaling pathway	16	10	0.0117582	0.863049
GO:0048599	BP	oocyte development	58	27	0.0117968	0.863049
GO:0046134	BP	pyrimidine nucleoside biosynthetic process	4	4	0.0118118	0.863049
GO:1903351	BP	cellular response to dopamine	89	38	0.0118617	0.863944
GO:0030252	BP	growth hormone secretion	14	9	0.0120639	0.875895
GO:0060123	BP	regulation of growth hormone secretion	12	8	0.0125117	0.899864
GO:0050686	BP	negative regulation of mRNA processing	25	14	0.012626	0.901587
GO:0002821	BP	positive regulation of adaptive immune response	118	48	0.0126429	0.901587
GO:0042373	BP	vitamin K metabolic process	9	6	0.0128029	0.909399
GO:0045184	BP	establishment of protein localization	1650	565	0.0131964	0.931317
GO:0002866	BP	positive regulation of acute inflammatory response to antigenic stimulus	8	6	0.0134174	0.936731
GO:0009566	BP	fertilization	197	72	0.0134792	0.936731
GO:0050891	BP	multicellular organismal water homeostasis	64	29	0.0135061	0.936731
GO:0000154	BP	rRNA modification	37	17	0.0135143	0.936731
GO:0007613	BP	memory	120	53	0.0136389	0.937543
GO:0090168	BP	Golgi reassembly	4	4	0.0136563	0.937543
GO:0046879	BP	hormone secretion	290	112	0.0136905	0.937543
GO:0009233	BP	menaquinone metabolic process	5	4	0.0137793	0.937543
GO:0001558	BP	regulation of cell growth	421	162	0.0139637	0.937543
GO:0098598	BP	learned vocalization behavior or vocal learning	9	7	0.0139839	0.937543
GO:0071236	BP	cellular response to antibiotic	14	9	0.0140158	0.937543
GO:0050821	BP	protein stabilization	211	81	0.0140248	0.937543
GO:1901077	BP	regulation of relaxation of muscle	14	9	0.0140672	0.937543
GO:0042363	BP	fat-soluble vitamin catabolic process	13	8	0.0142067	0.937543
GO:0000381	BP	regulation of alternative mRNA splicing, via spliceosome	62	29	0.0142067	0.937543
GO:0050896	BP	response to stimulus	8762	2764	0.0142225	0.937543
GO:0071440	BP	regulation of histone H3-K14 acetylation	6	5	0.01424	0.937543
GO:0002726	BP	positive regulation of T cell cytokine production	26	14	0.0142984	0.937543
GO:0006743	BP	ubiquinone metabolic process	19	11	0.0143024	0.937543
GO:0035933	BP	glucocorticoid secretion	12	8	0.0144515	0.94462
GO:0098969	BP	neurotransmitter receptor transport to postsynaptic membrane	15	10	0.0145416	0.947808
GO:0016339	BP	calcium-dependent cell-cell adhesion via plasma membrane cell adhesion molecules	43	21	0.0147099	0.950951
GO:0006887	BP	exocytosis	364	139	0.0147142	0.950951
GO:0009894	BP	regulation of catabolic process	994	349	0.0147889	0.953094
GO:0043928	BP	exonucleolytic catabolism of deadenylated mRNA	13	8	0.0148754	0.954099
GO:2000609	BP	regulation of thyroid hormone generation	6	5	0.0148889	0.954099
GO:0051649	BP	establishment of localization in cell	2080	712	0.0149292	0.954099
GO:0007611	BP	learning or memory	273	110	0.0150107	0.956137
GO:0006590	BP	thyroid hormone generation	21	12	0.0150445	0.956137
GO:0002768	BP	immune response-regulating cell surface receptor signaling pathway	264	100	0.015174	0.961705
GO:0072553	BP	terminal button organization	6	5	0.0152264	0.962369
GO:0002253	BP	activation of immune response	319	117	0.0156818	0.981042
GO:1902410	BP	mitotic cytokinetic process	23	12	0.0158285	0.981042
GO:0032940	BP	secretion by cell	808	288	0.0158679	0.981042
GO:1903539	BP	protein localization to postsynaptic membrane	35	19	0.0159087	0.981042
GO:1901072	BP	glucosamine-containing compound catabolic process	9	6	0.0159357	0.981042
GO:0022605	BP	mammalian oogenesis stage	9	6	0.0159778	0.981042
GO:0006418	BP	tRNA aminoacylation for protein translation	40	20	0.0160777	0.981042
GO:0006506	BP	GPI anchor biosynthetic process	31	15	0.0161969	0.984056
GO:0015031	BP	protein transport	1543	527	0.0162129	0.984056
GO:0001546	BP	preantral ovarian follicle growth	3	3	0.0163838	0.989195
GO:0048162	BP	multi-layer follicle stage	3	3	0.0163838	0.989195
GO:0030262	BP	apoptotic nuclear changes	27	14	0.0165023	0.99283
GO:0038133	BP	ERBB2-ERBB3 signaling pathway	4	4	0.0165306	0.99283
GO:0032793	BP	positive regulation of CREB transcription factor activity	20	12	0.0169609	1
GO:0043403	BP	skeletal muscle tissue regeneration	38	19	0.0169991	1
GO:0016073	BP	snRNA metabolic process	61	26	0.017129	1
GO:0070727	BP	cellular macromolecule localization	2454	835	0.0172177	1
GO:0070875	BP	positive regulation of glycogen metabolic process	16	10	0.0175288	1
GO:0009895	BP	negative regulation of catabolic process	331	124	0.0176247	1
GO:0098700	BP	neurotransmitter loading into synaptic vesicle	8	6	0.0177485	1
GO:0060155	BP	platelet dense granule organization	24	13	0.0180827	1
GO:1904528	BP	positive regulation of microtubule binding	6	5	0.0181697	1
GO:0042403	BP	thyroid hormone metabolic process	27	14	0.0183471	1
GO:0035518	BP	histone H2A monoubiquitination	23	13	0.0184955	1
GO:0046907	BP	intracellular transport	1560	534	0.018716	1
GO:0008104	BP	protein localization	2444	831	0.0187211	1
GO:1901566	BP	organonitrogen compound biosynthetic process	1778	577	0.0189964	1
GO:0070900	BP	mitochondrial tRNA modification	9	6	0.019069	1
GO:1900864	BP	mitochondrial RNA modification	9	6	0.019069	1
GO:0043414	BP	macromolecule methylation	346	127	0.0193102	1
GO:0035930	BP	corticosteroid hormone secretion	19	11	0.019497	1
GO:0098664	BP	G protein-coupled serotonin receptor signaling pathway	33	15	0.0195715	1
GO:0046530	BP	photoreceptor cell differentiation	64	29	0.0195832	1
GO:0031065	BP	positive regulation of histone deacetylation	23	13	0.0196303	1
GO:0000466	BP	maturation of 5.8S rRNA from tricistronic rRNA transcript (SSU-rRNA, 5.8S rRNA, LSU-rRNA)	25	13	0.0196577	1
GO:1905458	BP	positive regulation of lymphoid progenitor cell differentiation	3	3	0.0196641	1
GO:0035418	BP	protein localization to synapse	69	33	0.0199663	1
GO:1903241	BP	U2-type prespliceosome assembly	24	12	0.020058	1
GO:0071692	BP	protein localization to extracellular region	364	134	0.0202	1
GO:0071626	BP	mastication	3	3	0.0202756	1
GO:0098583	BP	learned vocalization behavior	3	3	0.0202756	1
GO:1905747	BP	negative regulation of saliva secretion	3	3	0.0202756	1
GO:1905748	BP	hard palate morphogenesis	3	3	0.0202756	1
GO:0016049	BP	cell growth	492	186	0.0203947	1
GO:0007249	BP	I-kappaB kinase/NF-kappaB signaling	288	106	0.0204575	1
GO:0002477	BP	antigen processing and presentation of exogenous peptide antigen via MHC class Ib	4	4	0.0204605	1
GO:0099003	BP	vesicle-mediated transport in synapse	211	87	0.0207412	1
GO:0010506	BP	regulation of autophagy	343	128	0.0208446	1
GO:0002369	BP	T cell cytokine production	38	18	0.0209296	1
GO:0002724	BP	regulation of T cell cytokine production	38	18	0.0209296	1
GO:0062237	BP	protein localization to postsynapse	36	19	0.0209451	1
GO:0000469	BP	cleavage involved in rRNA processing	28	14	0.0211001	1
GO:0035249	BP	synaptic transmission, glutamatergic	102	46	0.0213359	1
GO:0002941	BP	synoviocyte proliferation	5	4	0.0213978	1
GO:1901645	BP	regulation of synoviocyte proliferation	5	4	0.0213978	1
GO:0031329	BP	regulation of cellular catabolic process	795	280	0.0214563	1
GO:0002709	BP	regulation of T cell mediated immunity	88	36	0.0216202	1
GO:0001510	BP	RNA methylation	89	35	0.0216714	1
GO:0042416	BP	dopamine biosynthetic process	12	8	0.0218876	1
GO:0071205	BP	protein localization to juxtaparanode region of axon	4	4	0.0220282	1
GO:0051966	BP	regulation of synaptic transmission, glutamatergic	78	36	0.0220619	1
GO:0042461	BP	photoreceptor cell development	50	23	0.0220766	1
GO:0050974	BP	detection of mechanical stimulus involved in sensory perception	33	17	0.0220896	1
GO:0006420	BP	arginyl-tRNA aminoacylation	3	3	0.0220917	1
GO:0048009	BP	insulin-like growth factor receptor signaling pathway	38	19	0.0221096	1
GO:1905274	BP	regulation of modification of postsynaptic actin cytoskeleton	4	4	0.022133	1
GO:0030104	BP	water homeostasis	69	30	0.0222359	1
GO:0014060	BP	regulation of epinephrine secretion	7	5	0.0222505	1
GO:0048242	BP	epinephrine secretion	7	5	0.0222505	1
GO:0014808	BP	release of sequestered calcium ion into cytosol by sarcoplasmic reticulum	35	17	0.0222891	1
GO:2000969	BP	positive regulation of AMPA receptor activity	8	6	0.0223439	1
GO:0031063	BP	regulation of histone deacetylation	44	21	0.0225614	1
GO:0065008	BP	regulation of biological quality	3744	1244	0.0226068	1
GO:0010996	BP	response to auditory stimulus	28	15	0.0226658	1
GO:0070142	BP	synaptic vesicle budding	10	7	0.0231429	1
GO:0035112	BP	genitalia morphogenesis	11	7	0.02355	1
GO:0090086	BP	negative regulation of protein deubiquitination	3	3	0.0237016	1
GO:0048024	BP	regulation of mRNA splicing, via spliceosome	109	45	0.0237428	1
GO:0045055	BP	regulated exocytosis	240	94	0.0239702	1
GO:0140352	BP	export from cell	880	309	0.0243262	1
GO:0099504	BP	synaptic vesicle cycle	191	79	0.0243724	1
GO:0007143	BP	female meiotic nuclear division	33	16	0.0244144	1
GO:0002430	BP	complement receptor mediated signaling pathway	12	7	0.0245238	1
GO:0051049	BP	regulation of transport	1781	607	0.0246637	1
GO:0072675	BP	osteoclast fusion	6	5	0.0247068	1
GO:0046189	BP	phenol-containing compound biosynthetic process	48	22	0.0249203	1
GO:0097194	BP	execution phase of apoptosis	80	33	0.0249487	1
GO:0046967	BP	cytosol to endoplasmic reticulum transport	4	4	0.0249653	1
GO:0090305	BP	nucleic acid phosphodiester bond hydrolysis	247	88	0.0249897	1
GO:2000463	BP	positive regulation of excitatory postsynaptic potential	30	17	0.0250541	1
GO:0098877	BP	neurotransmitter receptor transport to plasma membrane	16	10	0.0250955	1
GO:0032094	BP	response to food	38	18	0.025194	1
GO:0031999	BP	negative regulation of fatty acid beta-oxidation	6	5	0.0253816	1
GO:0007187	BP	G protein-coupled receptor signaling pathway, coupled to cyclic nucleotide second messenger	65	26	0.0254232	1
GO:1904029	BP	regulation of cyclin-dependent protein kinase activity	110	43	0.0254895	1
GO:0008333	BP	endosome to lysosome transport	71	31	0.0255425	1
GO:0090312	BP	positive regulation of protein deacetylation	29	15	0.0258241	1
GO:0010817	BP	regulation of hormone levels	515	182	0.025916	1
GO:0034620	BP	cellular response to unfolded protein	100	41	0.0259509	1
GO:0098887	BP	neurotransmitter receptor transport, endosome to postsynaptic membrane	10	7	0.0259859	1
GO:0099639	BP	neurotransmitter receptor transport, endosome to plasma membrane	10	7	0.0259859	1
GO:0042414	BP	epinephrine metabolic process	3	3	0.0260049	1
GO:0061951	BP	establishment of protein localization to plasma membrane	62	28	0.0261636	1
GO:0043933	BP	protein-containing complex organization	1772	590	0.0262535	1
GO:0006457	BP	protein folding	215	76	0.0262596	1
GO:0051279	BP	regulation of release of sequestered calcium ion into cytosol	82	35	0.0264957	1
GO:0051568	BP	histone H3-K4 methylation	75	33	0.026521	1
GO:0043568	BP	positive regulation of insulin-like growth factor receptor signaling pathway	13	8	0.0266087	1
GO:0001886	BP	endothelial cell morphogenesis	12	8	0.0268308	1
GO:1902164	BP	positive regulation of DNA damage response, signal transduction by p53 class mediator resulting in transcription of p21 class mediator	5	4	0.0271411	1
GO:0070296	BP	sarcoplasmic reticulum calcium ion transport	41	19	0.0272206	1
GO:0010952	BP	positive regulation of peptidase activity	194	74	0.0274298	1
GO:0009138	BP	pyrimidine nucleoside diphosphate metabolic process	9	6	0.0274571	1
GO:0007638	BP	mechanosensory behavior	14	9	0.0274577	1
GO:0051694	BP	pointed-end actin filament capping	7	5	0.0275688	1
GO:0043249	BP	erythrocyte maturation	16	9	0.0278934	1
GO:0042946	BP	glucoside transport	3	3	0.0280337	1
GO:0043247	BP	telomere maintenance in response to DNA damage	28	14	0.0282066	1
GO:1905652	BP	negative regulation of artery morphogenesis	4	3	0.0282768	1
GO:0014902	BP	myotube differentiation	127	53	0.0283543	1
GO:0031123	BP	RNA 3'-end processing	108	42	0.0284052	1
GO:1900052	BP	regulation of retinoic acid biosynthetic process	3	3	0.0284221	1
GO:0031223	BP	auditory behavior	12	8	0.0284358	1
GO:1903514	BP	release of sequestered calcium ion into cytosol by endoplasmic reticulum	36	17	0.0284464	1
GO:0071377	BP	cellular response to glucagon stimulus	9	6	0.0285092	1
GO:0007610	BP	behavior	628	230	0.0287014	1
GO:1904879	BP	positive regulation of calcium ion transmembrane transport via high voltage-gated calcium channel	3	3	0.0287203	1
GO:0031118	BP	rRNA pseudouridine synthesis	10	6	0.0287248	1
GO:0043122	BP	regulation of I-kappaB kinase/NF-kappaB signaling	255	94	0.029107	1
GO:0006836	BP	neurotransmitter transport	211	86	0.0291522	1
GO:1990523	BP	bone regeneration	3	3	0.0294259	1
GO:0031343	BP	positive regulation of cell killing	66	27	0.0294707	1
GO:0032811	BP	negative regulation of epinephrine secretion	5	4	0.0294789	1
GO:0034605	BP	cellular response to heat	64	28	0.0295748	1
GO:0009408	BP	response to heat	112	45	0.0295838	1
GO:0032259	BP	methylation	385	138	0.0297079	1
GO:0015872	BP	dopamine transport	51	24	0.0298649	1
GO:0071044	BP	histone mRNA catabolic process	11	7	0.0298697	1
GO:0036102	BP	leukotriene B4 metabolic process	6	4	0.0298951	1
GO:0033036	BP	macromolecule localization	2919	976	0.0300353	1
GO:0010481	BP	epidermal cell division	3	3	0.0303679	1
GO:0010482	BP	regulation of epidermal cell division	3	3	0.0303679	1
GO:0017156	BP	calcium-ion regulated exocytosis	65	30	0.0304047	1
GO:0022411	BP	cellular component disassembly	481	173	0.0304564	1
GO:0047496	BP	vesicle transport along microtubule	45	22	0.0304621	1
GO:0009994	BP	oocyte differentiation	62	27	0.0304721	1
GO:0110104	BP	mRNA alternative polyadenylation	5	4	0.03048	1
GO:0051668	BP	localization within membrane	666	241	0.0305766	1
GO:0099638	BP	endosome to plasma membrane protein transport	15	9	0.0310166	1
GO:0006014	BP	D-ribose metabolic process	3	3	0.031045	1
GO:1903405	BP	protein localization to nuclear body	12	7	0.0311896	1
GO:1904867	BP	protein localization to Cajal body	12	7	0.0311896	1
GO:0051223	BP	regulation of protein transport	498	179	0.0312024	1
GO:0043046	BP	DNA methylation involved in gamete generation	20	11	0.0314332	1
GO:0071867	BP	response to monoamine	106	43	0.0315084	1
GO:0071869	BP	response to catecholamine	106	43	0.0315084	1
GO:0098930	BP	axonal transport	64	29	0.0318394	1
GO:0009120	BP	deoxyribonucleoside metabolic process	11	7	0.0320641	1
GO:0033240	BP	positive regulation of cellular amine metabolic process	9	6	0.0320874	1
GO:0016556	BP	mRNA modification	30	14	0.0321713	1
GO:0071702	BP	organic substance transport	2440	808	0.0323026	1
GO:0050854	BP	regulation of antigen receptor-mediated signaling pathway	66	28	0.0323214	1
GO:0090311	BP	regulation of protein deacetylation	61	27	0.0324722	1
GO:0070634	BP	transepithelial ammonium transport	3	3	0.0325332	1
GO:0097043	BP	histone H3-K56 acetylation	3	3	0.0325775	1
GO:0060081	BP	membrane hyperpolarization	11	7	0.0326809	1
GO:0090646	BP	mitochondrial tRNA processing	12	7	0.0328825	1
GO:0001754	BP	eye photoreceptor cell differentiation	48	22	0.0329126	1
GO:0023035	BP	CD40 signaling pathway	16	9	0.0330745	1
GO:2000367	BP	regulation of acrosomal vesicle exocytosis	3	3	0.0331023	1
GO:0044819	BP	mitotic G1/S transition checkpoint signaling	30	15	0.0332404	1
GO:0072657	BP	protein localization to membrane	575	208	0.0332813	1
GO:0032879	BP	regulation of localization	2119	717	0.0335657	1
GO:0098609	BP	cell-cell adhesion	952	335	0.0335689	1
GO:0009306	BP	protein secretion	355	129	0.0338751	1
GO:0090278	BP	negative regulation of peptide hormone secretion	40	19	0.0339418	1
GO:0007399	BP	nervous system development	2483	868	0.033944	1
GO:0007033	BP	vacuole organization	211	80	0.0339445	1
GO:0000459	BP	exonucleolytic trimming involved in rRNA processing	9	6	0.0339988	1
GO:0000467	BP	exonucleolytic trimming to generate mature 3'-end of 5.8S rRNA from tricistronic rRNA transcript (SSU-rRNA, 5.8S rRNA, LSU-rRNA)	9	6	0.0339988	1
GO:0034140	BP	negative regulation of toll-like receptor 3 signaling pathway	3	3	0.0341525	1
GO:0090670	BP	RNA localization to Cajal body	19	10	0.0342382	1
GO:0090671	BP	telomerase RNA localization to Cajal body	19	10	0.0342382	1
GO:0090672	BP	telomerase RNA localization	19	10	0.0342382	1
GO:0090685	BP	RNA localization to nucleus	19	10	0.0342382	1
GO:0048499	BP	synaptic vesicle membrane organization	25	13	0.0342723	1
GO:0050851	BP	antigen receptor-mediated signaling pathway	177	69	0.0343356	1
GO:0043628	BP	small regulatory ncRNA 3'-end processing	19	10	0.0344698	1
GO:0003334	BP	keratinocyte development	13	8	0.0345459	1
GO:0031629	BP	synaptic vesicle fusion to presynaptic active zone membrane	20	11	0.0345783	1
GO:0034612	BP	response to tumor necrosis factor	251	89	0.0345863	1
GO:0010880	BP	regulation of release of sequestered calcium ion into cytosol by sarcoplasmic reticulum	31	15	0.034622	1
GO:0021603	BP	cranial nerve formation	11	7	0.0346606	1
GO:0043279	BP	response to alkaloid	98	42	0.0347455	1
GO:0010390	BP	histone monoubiquitination	35	17	0.0348386	1
GO:0006921	BP	cellular component disassembly involved in execution phase of apoptosis	29	14	0.0349542	1
GO:0070201	BP	regulation of establishment of protein localization	523	187	0.0351116	1
GO:0044057	BP	regulation of system process	590	211	0.035215	1
GO:0071281	BP	cellular response to iron ion	9	6	0.0352214	1
GO:0045725	BP	positive regulation of glycogen biosynthetic process	15	9	0.0354351	1
GO:1903320	BP	regulation of protein modification by small protein conjugation or removal	249	93	0.0355237	1
GO:0032880	BP	regulation of protein localization	839	297	0.035795	1
GO:0035592	BP	establishment of protein localization to extracellular region	356	129	0.0358088	1
GO:0050794	BP	regulation of cellular process	10968	3441	0.0358952	1
GO:0009059	BP	macromolecule biosynthetic process	4702	1508	0.0360347	1
GO:0014901	BP	satellite cell activation involved in skeletal muscle regeneration	5	4	0.0363021	1
GO:0003091	BP	renal water homeostasis	24	12	0.0363631	1
GO:0010950	BP	positive regulation of endopeptidase activity	174	66	0.0363803	1
GO:0042177	BP	negative regulation of protein catabolic process	111	45	0.0365095	1
GO:0070886	BP	positive regulation of calcineurin-NFAT signaling cascade	22	12	0.0365304	1
GO:0106058	BP	positive regulation of calcineurin-mediated signaling	22	12	0.0365304	1
GO:0009415	BP	response to water	13	8	0.0368408	1
GO:0036342	BP	post-anal tail morphogenesis	17	10	0.0369184	1
GO:0007292	BP	female gamete generation	159	60	0.0369475	1
GO:0006936	BP	muscle contraction	348	128	0.0370264	1
GO:1901523	BP	icosanoid catabolic process	10	6	0.0371352	1
GO:0097300	BP	programmed necrotic cell death	53	22	0.0371416	1
GO:0000390	BP	spliceosomal complex disassembly	3	3	0.0371758	1
GO:0038130	BP	ERBB4 signaling pathway	9	6	0.0373916	1
GO:0071356	BP	cellular response to tumor necrosis factor	231	82	0.0374487	1
GO:0050995	BP	negative regulation of lipid catabolic process	26	13	0.0375006	1
GO:0000380	BP	alternative mRNA splicing, via spliceosome	81	34	0.037517	1
GO:0034475	BP	U4 snRNA 3'-end processing	8	5	0.0376629	1
GO:0086036	BP	regulation of cardiac muscle cell membrane potential	7	5	0.0379773	1
GO:0006901	BP	vesicle coating	39	18	0.0380304	1
GO:0048025	BP	negative regulation of mRNA splicing, via spliceosome	23	12	0.0381744	1
GO:0061182	BP	negative regulation of chondrocyte development	3	3	0.0383711	1
GO:0001768	BP	establishment of T cell polarity	15	9	0.038471	1
GO:0043567	BP	regulation of insulin-like growth factor receptor signaling pathway	25	12	0.0384789	1
GO:0061515	BP	myeloid cell development	83	35	0.0386752	1
GO:0050853	BP	B cell receptor signaling pathway	59	26	0.038773	1
GO:0043550	BP	regulation of lipid kinase activity	67	30	0.0387777	1
GO:0048284	BP	organelle fusion	151	59	0.0389875	1
GO:0044313	BP	protein K6-linked deubiquitination	3	3	0.0390528	1
GO:0051091	BP	positive regulation of DNA-binding transcription factor activity	265	99	0.0390531	1
GO:0034349	BP	glial cell apoptotic process	15	9	0.0390688	1
GO:0097106	BP	postsynaptic density organization	31	16	0.0395064	1
GO:0006145	BP	purine nucleobase catabolic process	3	3	0.0396932	1
GO:0007623	BP	circadian rhythm	210	81	0.0397919	1
GO:0051866	BP	general adaptation syndrome	3	3	0.0398868	1
GO:0045862	BP	positive regulation of proteolysis	372	135	0.0400348	1
GO:0007008	BP	outer mitochondrial membrane organization	13	7	0.0400569	1
GO:0045040	BP	protein insertion into mitochondrial outer membrane	13	7	0.0400569	1
GO:1904996	BP	positive regulation of leukocyte adhesion to vascular endothelial cell	25	12	0.0403321	1
GO:0006886	BP	intracellular protein transport	853	294	0.0404834	1
GO:0043467	BP	regulation of generation of precursor metabolites and energy	132	51	0.0412985	1
GO:1902263	BP	apoptotic process involved in embryonic digit morphogenesis	3	3	0.0413341	1
GO:0051835	BP	positive regulation of synapse structural plasticity	3	3	0.0413964	1
GO:0036261	BP	7-methylguanosine cap hypermethylation	8	5	0.0414284	1
GO:0007220	BP	Notch receptor processing	9	6	0.0414626	1
GO:0007356	BP	thorax and anterior abdomen determination	5	4	0.0415724	1
GO:0007084	BP	mitotic nuclear membrane reassembly	9	6	0.041633	1
GO:0101024	BP	mitotic nuclear membrane organization	9	6	0.041633	1
GO:1900078	BP	positive regulation of cellular response to insulin stimulus	25	13	0.0417178	1
GO:0042435	BP	indole-containing compound biosynthetic process	5	4	0.0418836	1
GO:0001912	BP	positive regulation of leukocyte mediated cytotoxicity	59	24	0.0420442	1
GO:0016358	BP	dendrite development	237	96	0.0424948	1
GO:0002792	BP	negative regulation of peptide secretion	41	19	0.0427432	1
GO:0062196	BP	regulation of lysosome size	8	5	0.0428046	1
GO:0014046	BP	dopamine secretion	37	18	0.0433872	1
GO:0014059	BP	regulation of dopamine secretion	37	18	0.0433872	1
GO:0008630	BP	intrinsic apoptotic signaling pathway in response to DNA damage	102	41	0.0435087	1
GO:0035652	BP	clathrin-coated vesicle cargo loading	7	5	0.0436908	1
GO:0035654	BP	clathrin-coated vesicle cargo loading, AP-3-mediated	7	5	0.0436908	1
GO:0036260	BP	RNA capping	20	10	0.0437071	1
GO:0045793	BP	positive regulation of cell size	11	7	0.0437166	1
GO:0001905	BP	activation of membrane attack complex	3	3	0.0438409	1
GO:0001969	BP	regulation of activation of membrane attack complex	3	3	0.0438409	1
GO:0060078	BP	regulation of postsynaptic membrane potential	145	59	0.0438893	1
GO:0060291	BP	long-term synaptic potentiation	104	42	0.0439069	1
GO:0050857	BP	positive regulation of antigen receptor-mediated signaling pathway	26	13	0.0440097	1
GO:0046104	BP	thymidine metabolic process	5	4	0.0440387	1
GO:0046125	BP	pyrimidine deoxyribonucleoside metabolic process	5	4	0.0440387	1
GO:0051131	BP	chaperone-mediated protein complex assembly	23	11	0.0440874	1
GO:0016183	BP	synaptic vesicle coating	5	4	0.0445758	1
GO:0008033	BP	tRNA processing	134	48	0.0446305	1
GO:0036483	BP	neuron intrinsic apoptotic signaling pathway in response to endoplasmic reticulum stress	3	3	0.0446681	1
GO:0043551	BP	regulation of phosphatidylinositol 3-kinase activity	55	25	0.0449012	1
GO:0071868	BP	cellular response to monoamine stimulus	103	41	0.0450628	1
GO:0071870	BP	cellular response to catecholamine stimulus	103	41	0.0450628	1
GO:0071625	BP	vocalization behavior	19	11	0.0451355	1
GO:2000002	BP	negative regulation of DNA damage checkpoint	5	4	0.0452004	1
GO:0016185	BP	synaptic vesicle budding from presynaptic endocytic zone membrane	9	6	0.045234	1
GO:0046621	BP	negative regulation of organ growth	39	18	0.0453488	1
GO:0035633	BP	maintenance of blood-brain barrier	35	17	0.0454237	1
GO:0016103	BP	diterpenoid catabolic process	5	4	0.0454491	1
GO:0034653	BP	retinoic acid catabolic process	5	4	0.0454491	1
GO:0035879	BP	plasma membrane lactate transport	3	3	0.0454959	1
GO:0046113	BP	nucleobase catabolic process	5	4	0.0455557	1
GO:1901656	BP	glycoside transport	5	4	0.0456042	1
GO:0050915	BP	sensory perception of sour taste	9	6	0.0456084	1
GO:0055095	BP	lipoprotein particle mediated signaling	3	3	0.045725	1
GO:0055096	BP	low-density lipoprotein particle mediated signaling	3	3	0.045725	1
GO:0055078	BP	sodium ion homeostasis	55	24	0.0460959	1
GO:0035934	BP	corticosterone secretion	5	4	0.0461418	1
GO:0009249	BP	protein lipoylation	6	4	0.0462804	1
GO:0032634	BP	interleukin-5 production	19	10	0.0464473	1
GO:0032674	BP	regulation of interleukin-5 production	19	10	0.0464473	1
GO:0032692	BP	negative regulation of interleukin-1 production	50	18	0.0464702	1
GO:0050708	BP	regulation of protein secretion	257	95	0.0467007	1
GO:0070925	BP	organelle assembly	926	318	0.0467891	1
GO:0097176	BP	epoxide metabolic process	5	4	0.0468286	1
GO:0048241	BP	epinephrine transport	10	6	0.0468411	1
GO:0015870	BP	acetylcholine transport	5	4	0.0469707	1
GO:0043603	BP	cellular amide metabolic process	1218	388	0.0469757	1
GO:0090151	BP	establishment of protein localization to mitochondrial membrane	36	15	0.0469773	1
GO:0048677	BP	axon extension involved in regeneration	3	3	0.0472305	1
GO:0048682	BP	sprouting of injured axon	3	3	0.0472305	1
GO:0060219	BP	camera-type eye photoreceptor cell differentiation	29	14	0.0473066	1
GO:0044648	BP	histone H3-K4 dimethylation	7	5	0.0473487	1
GO:0031341	BP	regulation of cell killing	102	38	0.0474821	1
GO:0008361	BP	regulation of cell size	183	75	0.0475307	1
GO:0006744	BP	ubiquinone biosynthetic process	17	9	0.0475322	1
GO:1901663	BP	quinone biosynthetic process	17	9	0.0475322	1
GO:0048490	BP	anterograde synaptic vesicle transport	19	10	0.0476245	1
GO:0099514	BP	synaptic vesicle cytoskeletal transport	19	10	0.0476245	1
GO:0099517	BP	synaptic vesicle transport along microtubule	19	10	0.0476245	1
GO:0055067	BP	monovalent inorganic cation homeostasis	164	63	0.0478134	1
GO:0097352	BP	autophagosome maturation	58	24	0.047817	1
GO:0022617	BP	extracellular matrix disassembly	61	25	0.0478182	1
GO:0009581	BP	detection of external stimulus	135	53	0.0478505	1
GO:0099084	BP	postsynaptic specialization organization	34	17	0.0482764	1
GO:0071763	BP	nuclear membrane organization	43	19	0.048292	1
GO:0003012	BP	muscle system process	452	161	0.0482963	1
GO:0051716	BP	cellular response to stimulus	7398	2337	0.0483088	1
GO:0009582	BP	detection of abiotic stimulus	138	54	0.0485603	1
GO:0000387	BP	spliceosomal snRNP assembly	43	18	0.0486447	1
GO:1904507	BP	positive regulation of telomere maintenance in response to DNA damage	12	7	0.0487171	1
GO:0060027	BP	convergent extension involved in gastrulation	9	6	0.0488144	1
GO:0046629	BP	gamma-delta T cell activation	23	12	0.0488603	1
GO:0060296	BP	regulation of cilium beat frequency involved in ciliary motility	10	6	0.0489924	1
GO:0002703	BP	regulation of leukocyte mediated immunity	238	84	0.0490562	1
GO:0070266	BP	necroptotic process	46	19	0.0491445	1
GO:0006006	BP	glucose metabolic process	188	71	0.0492075	1
GO:0043269	BP	regulation of ion transport	713	250	0.0492176	1
GO:0019348	BP	dolichol metabolic process	6	4	0.0492225	1
GO:0050684	BP	regulation of mRNA processing	139	54	0.049258	1
GO:2000252	BP	negative regulation of feeding behavior	6	4	0.0495951	1
GO:0099500	BP	vesicle fusion to plasma membrane	21	11	0.0496485	1

## Sheet: IC1_methylation_values
	C1	C2	C3	NT11	NT12	NT13	NT15	NT16	WT10	WT11	WT12	WT13	WT14	WT15	WT16	APT071	APT066	APT074	APT067	APT075	APT020	APT021	APT023	APT022	APT024	APT025	APT026	APT027	APT028	APT029	APT030	APT031	APT032	APT033	APT035	APT037	APT045	APT036	APT043	APT039	APT040	APT048	APT055	APT047	APT056	APT050	APT051	APT054	APT052
cg00237904	0.542769	0.527375	0.564143	0.630154	0.442195	0.868	0.846564	0.503805	0.912279	0.944301	0.93574	0.896049	0.928922	0.943917	0.920212	0.933181	0.912272	0.586097	0.950829	0.952131	0.959097	0.947539	0.838897	0.596435	0.954311	0.925861	0.894275	0.625646	0.933566	0.839013	0.842172	0.943759	0.949551	0.444799	0.851902	0.951535	0.929947	0.953723	0.864661	0.946743	0.952928	0.955202	0.927549	0.951185	0.944052	0.890165	0.95663	0.951513	0.955702
cg01539474	0.632904	0.683132	0.699884	0.723051	0.599362	0.883474	0.886116	0.626271	0.863831	0.949833	0.949704	0.89139	0.942835	0.93245	0.905092	0.725379	0.937113	0.69415	0.931711	0.946534	0.946845	0.947437	0.917103	0.714453	0.934501	0.920001	0.92809	0.691453	0.941368	0.890722	0.851639	0.951591	0.955946	0.701378	0.930058	0.930349	0.942156	0.940895	0.900832	0.94782	0.955319	0.957155	0.935565	0.945937	0.928291	0.905146	0.937347	0.942087	0.950853
cg01895612	0.503557	0.512253	0.50086	0.5629	0.447861	0.718192	0.700833	0.484232	0.724471	0.904225	0.910155	0.771706	0.89437	0.882819	0.798139	0.855989	0.829497	0.549007	0.857995	0.883798	0.894925	0.853784	0.689257	0.547735	0.892586	0.828507	0.761234	0.585197	0.80481	0.734263	0.702963	0.867466	0.900742	0.535274	0.712286	0.874868	0.8247	0.891304	0.710342	0.867551	0.869366	0.860491	0.798689	0.853703	0.886846	0.797738	0.842609	0.878756	0.859843
cg01977486	0.666873	0.661873	0.69506	0.684483	0.611817	0.831491	0.809642	0.645518	0.761638	0.943379	0.926816	0.869296	0.955762	0.954044	0.859076	0.626012	0.854405	0.630171	0.912282	0.94568	0.946017	0.903624	0.789197	0.658932	0.927832	0.87023	0.877537	0.649224	0.886939	0.7814	0.740073	0.940849	0.941174	0.635049	0.81531	0.933157	0.880095	0.907272	0.80177	0.915742	0.936802	0.925211	0.885081	0.92882	0.922696	0.806868	0.925008	0.944626	0.95346
cg02657360	0.526954	0.517909	0.507507	0.605719	0.466791	0.854176	0.823021	0.517321	0.853915	0.954897	0.944442	0.854885	0.946102	0.952064	0.912093	0.843518	0.863456	0.475881	0.95372	0.92575	0.929618	0.934465	0.735986	0.450042	0.948615	0.871959	0.857602	0.507744	0.921409	0.777099	0.746128	0.946591	0.952469	0.449925	0.766813	0.941061	0.853829	0.94751	0.796196	0.956266	0.945308	0.955739	0.869506	0.949751	0.945572	0.851788	0.937597	0.933236	0.956981
cg02694715	0.625669	0.631811	0.652094	0.641225	0.62763	0.765381	0.764031	0.631676	0.78926	0.971496	0.961063	0.818806	0.958217	0.966519	0.848491	0.608644	0.775179	0.599691	0.861725	0.908168	0.901177	0.85902	0.705196	0.599426	0.926293	0.801955	0.776795	0.612605	0.839804	0.744487	0.669857	0.929839	0.945076	0.594578	0.732588	0.927207	0.83763	0.894345	0.745482	0.917292	0.928093	0.89221	0.800215	0.882238	0.900172	0.757143	0.922087	0.942315	0.948126
cg02864690	NA	NA	NA	NA	NA	NA	NA	NA	NA	NA	NA	NA	NA	NA	NA	NA	NA	NA	NA	NA	NA	NA	NA	NA	NA	NA	NA	NA	NA	NA	NA	NA	NA	NA	NA	NA	NA	NA	NA	NA	NA	NA	NA	NA	NA	NA	NA	NA	NA
cg02886509	0.485823	0.512342	0.515825	0.520471	0.429675	0.865404	0.815372	0.468096	0.922637	0.980472	0.976496	0.866823	0.982004	0.982949	0.955539	0.949368	0.904362	0.482214	0.954127	0.973654	0.977924	0.964147	0.724547	0.461134	0.977982	0.891017	0.838823	0.556037	0.954317	0.804454	0.759191	0.979876	0.983644	0.454372	0.75545	0.97861	0.917245	0.970309	0.786384	0.976837	0.968979	0.975677	0.903052	0.972875	0.969956	0.835383	0.979554	0.976844	0.980176
cg03996735	0.640985	0.710343	0.647917	0.718904	0.570492	0.91548	0.880377	0.656286	0.952039	0.984631	0.975864	0.950776	0.983231	0.98515	0.970019	0.961928	0.951064	0.641089	0.958383	0.973555	0.978386	0.96946	0.880777	0.648285	0.978077	0.932485	0.934327	0.699251	0.948951	0.882271	0.910319	0.973709	0.982051	0.599667	0.877839	0.974151	0.965905	0.974725	0.892346	0.978347	0.974435	0.977709	0.960667	0.976408	0.973856	0.901177	0.976893	0.977851	0.980562
cg04088212	0.523985	0.533092	0.571144	0.6249	0.470851	0.788803	0.826574	0.578079	0.794957	0.969812	0.952023	0.844634	0.924814	0.955608	0.866809	0.607413	0.849093	0.539388	0.933188	0.956289	0.97004	0.939778	0.813083	0.574977	0.957109	0.896365	0.881095	0.548699	0.916397	0.756953	0.778371	0.953153	0.962061	0.537299	0.782095	0.957025	0.910139	0.954311	0.826235	0.952724	0.953863	0.950251	0.93689	0.953228	0.959768	0.812817	0.968233	0.962297	0.953144
cg04975775	0.615025	0.577344	0.667461	0.628728	0.56287	0.86	0.849723	0.489289	0.845868	0.986971	0.982858	0.893626	0.985699	0.984623	0.874253	0.570811	0.87976	0.583267	0.961402	0.977496	0.974085	0.971456	0.814441	0.590007	0.979864	0.919322	0.899078	0.632119	0.950903	0.800088	0.748965	0.980908	0.983451	0.613422	0.704926	0.981965	0.957691	0.974639	0.842369	0.978043	0.973492	0.979862	0.92609	0.971343	0.974336	0.856001	0.978367	0.978739	0.980951
cg06658831	0.594347	0.620898	0.604614	0.66766	0.558156	0.877734	0.84849	0.617374	0.833987	0.941294	0.939813	0.879942	0.952125	0.934351	0.927758	0.824179	0.797415	0.51605	0.904229	0.910054	0.889454	0.929469	0.731019	0.45039	0.941196	0.876769	0.833793	0.72923	0.922893	0.842803	0.712533	0.922566	0.909994	0.5242	0.842898	0.882875	0.903616	0.911156	0.764327	0.934625	0.541447	0.938518	0.926377	0.923231	0.902158	0.839309	0.770677	0.929507	0.940625
cg06982169	NA	NA	NA	NA	NA	NA	NA	NA	NA	NA	NA	NA	NA	NA	NA	NA	NA	NA	NA	NA	NA	NA	NA	NA	NA	NA	NA	NA	NA	NA	NA	NA	NA	NA	NA	NA	NA	NA	NA	NA	NA	NA	NA	NA	NA	NA	NA	NA	NA
cg07342901	0.790955	0.795266	0.733818	0.790695	0.755633	0.936512	0.914898	0.746324	0.930748	0.943857	0.939935	0.93217	0.950527	0.931124	0.928747	0.946243	0.934209	0.659225	0.959071	0.952858	0.926133	0.938883	0.924403	0.607054	0.946552	0.924484	0.929597	0.590155	0.945281	0.897594	0.924813	0.951235	0.941717	0.603428	0.926832	0.916606	0.936395	0.947439	0.888211	0.942035	0.947597	0.961625	0.94205	0.944159	0.948605	0.939438	0.932281	0.931811	0.921966
cg09452478	0.532297	0.532793	0.531518	0.568779	0.516806	0.717998	0.655063	0.510927	0.670491	0.89327	0.865029	0.728663	0.89224	0.835517	0.762165	0.681908	0.69128	0.707556	0.873484	0.860466	0.884465	0.859239	0.679436	0.513022	0.877372	0.78329	0.756917	0.539065	0.837813	0.719028	0.631992	0.889379	0.88015	0.499022	0.684335	0.856183	0.824574	0.856355	0.713831	0.863058	0.855813	0.872835	0.782999	0.841811	0.804584	0.738893	0.867802	0.878598	0.883431
cg09701145	0.605036	0.614413	0.621604	0.652253	0.578215	0.792076	0.784905	0.602094	0.784433	0.913397	0.914545	0.803281	0.908708	0.938508	0.848925	0.585556	0.812147	0.590344	0.764803	0.844483	0.89835	0.89355	0.75059	0.600621	0.885632	0.811839	0.791938	0.605509	0.874471	0.775762	0.667945	0.919077	0.924221	0.587152	0.777557	0.906754	0.886945	0.894881	0.785326	0.901746	0.885451	0.901007	0.817827	0.907508	0.915606	0.78064	0.898398	0.931648	0.927605
cg10154633	0.58204	0.60168	0.574574	0.612345	0.563821	0.729708	0.75587	0.578137	0.72088	0.985846	0.975285	0.774065	0.986291	0.979946	0.848319	0.582909	0.77116	0.577803	0.89801	0.975568	0.963607	0.934245	0.704738	0.595236	0.968635	0.817408	0.788603	0.583852	0.874835	0.72997	0.663133	0.978336	0.978411	0.580242	0.727986	0.961047	0.884614	0.947943	0.731298	0.963417	0.961806	0.965757	0.795809	0.951423	0.947476	0.752014	0.957745	0.975072	0.975609
cg11735853	0.531878	0.519503	0.572099	0.566756	0.48594	0.645171	0.736789	0.506354	0.718038	0.968621	0.95212	0.758723	0.946475	0.972723	0.799186	0.504168	0.709459	0.50323	0.825724	0.905438	0.905228	0.856131	0.676011	0.487633	0.899387	0.76327	0.71228	0.532642	0.807891	0.669041	0.588419	0.931824	0.94865	0.533271	0.683196	0.918754	0.784893	0.856217	0.650963	0.904419	0.886945	0.89867	0.736247	0.847854	0.886797	0.688999	0.905069	0.933469	0.93795
cg11753499	0.495638	0.448014	0.462167	0.535136	0.462813	0.774113	0.609404	0.442683	0.80031	0.893282	0.916978	0.812117	0.617384	0.743472	0.626764	0.415503	0.800513	0.471805	0.763501	0.812744	0.803756	0.893719	0.588867	0.572211	0.794902	0.667695	0.610354	0.50191	0.897078	0.686616	0.650338	0.911813	0.762904	0.513349	0.690244	0.805342	0.678331	0.873806	0.770443	0.748677	0.825671	0.890258	0.790687	0.779367	0.894649	0.804558	0.604051	0.861254	0.727484
cg13210239	0.675932	0.641312	0.663803	0.784768	0.709095	0.92167	0.859737	0.672984	0.903847	0.973991	0.968019	0.9335	0.791657	0.933753	0.897715	0.668415	0.949778	0.630191	0.884993	0.942509	0.937399	0.961983	0.861545	0.701174	0.950104	0.85105	0.863804	0.686255	0.944639	0.879528	0.87783	0.961934	0.933129	0.669297	0.891781	0.942273	0.882222	0.950303	0.924371	0.921425	0.940359	0.964283	0.920766	0.928058	0.964135	0.943972	0.877008	0.946592	0.920054
cg13581483	0.657061	0.681555	0.688714	0.677442	0.636726	0.83213	0.82329	0.666668	0.829199	0.981899	0.973645	0.855643	0.976932	0.975171	0.886086	0.655221	0.82822	0.649893	0.909278	0.960223	0.948354	0.929278	0.793689	0.646066	0.958709	0.84737	0.832446	0.661059	0.887649	0.802618	0.773519	0.971816	0.974264	0.658782	0.785718	0.950932	0.879001	0.918777	0.814215	0.954763	0.947989	0.942796	0.863909	0.928744	0.951738	0.832235	0.957507	0.970486	0.974808
cg15886040	0.586391	0.547583	0.607183	0.57372	0.514047	0.773447	0.770524	0.444712	0.749851	0.981613	0.979201	0.793791	0.982554	0.984818	0.800309	0.520178	0.797381	0.529644	0.924447	0.971054	0.958857	0.949749	0.726795	0.538465	0.97198	0.841241	0.834045	0.593567	0.898491	0.708647	0.652387	0.979699	0.981928	0.587294	0.650571	0.962163	0.91311	0.958319	0.769759	0.968685	0.972143	0.977088	0.855265	0.954926	0.966867	0.789458	0.96864	0.977863	0.978444
cg15922305	0.5673	0.541666	0.533106	0.673632	0.524167	0.910356	0.863793	0.553726	0.930647	0.975099	0.976536	0.916869	0.972918	0.972427	0.945642	0.919187	0.919597	0.595356	0.959518	0.965701	0.966619	0.964896	0.892786	0.584493	0.966369	0.941903	0.929014	0.655621	0.959365	0.886294	0.880202	0.970179	0.96663	0.621088	0.889535	0.965009	0.948573	0.964246	0.904118	0.96274	0.966639	0.968853	0.945994	0.97168	0.96794	0.939377	0.964016	0.961392	0.967562
cg16303279	0.59968	0.5938	0.613195	0.601105	0.579322	0.775481	0.786534	0.584572	0.749696	0.9858	0.983777	0.845435	0.986918	0.987888	0.894657	0.570583	0.828715	0.585117	0.946912	0.978303	0.974887	0.970534	0.76272	0.583363	0.982084	0.885866	0.854296	0.585976	0.936284	0.751023	0.686911	0.982729	0.983394	0.593668	0.777789	0.978734	0.929532	0.962397	0.817819	0.97961	0.979884	0.980636	0.900966	0.968303	0.974182	0.840178	0.973571	0.980171	0.982641
cg16574793	0.512505	0.541836	0.553724	0.604141	0.532977	0.810593	0.77412	0.504961	0.779131	0.943375	0.942406	0.830775	0.938259	0.940799	0.868866	0.735388	0.861856	0.876262	0.915725	0.942907	0.957119	0.936492	0.764605	0.62032	0.95366	0.863019	0.854846	0.651797	0.933427	0.79466	0.726686	0.963529	0.96353	0.578951	0.80555	0.93438	0.922858	0.907952	0.79314	0.953998	0.950647	0.949709	0.881487	0.955349	0.945683	0.811876	0.946515	0.965919	0.971743
cg16675558	0.618333	0.692031	0.640505	0.690117	0.555297	0.8127	0.813347	0.639513	0.876268	0.929049	0.929587	0.896234	0.934692	0.922517	0.881338	0.884632	0.892455	0.678898	0.927188	0.936213	0.940943	0.912124	0.875193	0.632599	0.923054	0.90388	0.875047	0.688807	0.909028	0.802301	0.882527	0.935986	0.945303	0.547992	0.847992	0.902621	0.926237	0.941947	0.852318	0.936522	0.928462	0.93019	0.913192	0.937536	0.910749	0.821352	0.914614	0.915093	0.936045
cg17769238	0.585205	0.570637	0.595433	0.592492	0.557412	0.782475	0.808963	0.567268	0.779628	0.935799	0.932181	0.856121	0.939425	0.9557	0.888656	0.580056	0.839957	0.574063	0.750447	0.934901	0.945212	0.938887	0.788242	0.550685	0.942987	0.871413	0.888551	0.59416	0.92816	0.788584	0.711299	0.948513	0.949747	0.597485	0.768749	0.945165	0.900081	0.937465	0.79543	0.941759	0.940134	0.943195	0.896846	0.936325	0.929313	0.835509	0.936267	0.941545	0.937403
cg17985533	0.549087	0.428698	0.530461	0.717881	0.607876	0.926406	0.868714	0.589575	0.916433	0.950889	0.943318	0.939953	0.941351	0.946094	0.922058	0.869502	0.899646	0.484432	0.937327	0.947181	0.95539	0.93889	0.867263	0.504624	0.948774	0.899653	0.928073	0.505167	0.906835	0.860632	0.824183	0.940619	0.934127	0.555126	0.866754	0.963189	0.932559	0.953394	0.916312	0.948821	0.948076	0.931474	0.927028	0.950765	0.942611	0.918149	0.96074	0.944035	0.948951
cg18104242	0.759822	0.857835	0.865578	0.759357	0.745757	0.895624	0.915762	0.751922	0.901975	0.929081	0.921722	0.903401	0.932593	0.91722	0.918042	0.938754	0.935448	0.884431	0.932103	0.94296	0.952987	0.934277	0.918958	0.829101	0.936837	0.942437	0.928912	0.873489	0.930864	0.914925	0.928341	0.940273	0.941014	0.725258	0.915292	0.949342	0.945903	0.951197	0.926974	0.93589	0.943633	0.94573	0.9313	0.930291	0.93115	0.931245	0.943936	0.925221	0.943192
cg18362496	0.564358	0.526807	0.554021	0.617866	0.494866	0.800495	0.805146	0.549436	0.774669	0.926916	0.933236	0.836467	0.943397	0.949627	0.879523	0.821562	0.858891	0.538695	0.922802	0.952515	0.938299	0.91936	0.825535	0.539092	0.933827	0.8813	0.831075	0.566642	0.896079	0.819939	0.756162	0.944797	0.941525	0.555862	0.795949	0.932889	0.913133	0.918406	0.820901	0.947796	0.918339	0.941093	0.891783	0.925799	0.92204	0.808577	0.912984	0.948522	0.93138
cg18454954	0.514754	0.533411	0.549794	0.58139	0.530401	0.749196	0.741103	0.542247	0.74514	0.890638	0.864192	0.773231	0.844539	0.877145	0.795002	0.690802	0.760671	0.53582	0.768512	0.881919	0.881047	0.882053	0.711787	0.555374	0.87366	0.812532	0.768396	0.565635	0.848815	0.734454	0.696744	0.874969	0.879151	0.555358	0.717378	0.869778	0.832271	0.817728	0.713409	0.863032	0.839613	0.875019	0.801512	0.860595	0.832213	0.764412	0.846738	0.872154	0.735047
cg19024989	NA	NA	NA	NA	NA	NA	NA	NA	NA	NA	NA	NA	NA	NA	NA	NA	NA	NA	NA	NA	NA	NA	NA	NA	NA	NA	NA	NA	NA	NA	NA	NA	NA	NA	NA	NA	NA	NA	NA	NA	NA	NA	NA	NA	NA	NA	NA	NA	NA
cg20891060	0.681802	0.768724	0.733561	0.776567	0.683413	0.943551	0.942924	0.683761	0.906292	0.969027	0.958663	0.937624	0.972294	0.971924	0.958045	0.703184	0.957142	0.70273	0.973014	0.974369	0.976657	0.971492	0.927517	0.745552	0.975785	0.966854	0.95963	0.740639	0.961846	0.951376	0.917235	0.975271	0.974193	0.97079	0.958022	0.983463	0.968816	0.972815	0.94725	0.976295	0.971768	0.972378	0.965772	0.973101	0.964056	0.949411	0.97533	0.969695	0.976196
cg22259242	NA	NA	NA	NA	NA	NA	NA	NA	NA	NA	NA	NA	NA	NA	NA	NA	NA	NA	NA	NA	NA	NA	NA	NA	NA	NA	NA	NA	NA	NA	NA	NA	NA	NA	NA	NA	NA	NA	NA	NA	NA	NA	NA	NA	NA	NA	NA	NA	NA
cg23476401	0.525241	0.577506	0.570686	0.61459	0.468108	0.829353	0.820392	0.550601	0.892525	0.937799	0.950122	0.867017	0.945745	0.950224	0.924697	0.942413	0.905378	0.585259	0.927065	0.949279	0.944751	0.94393	0.801119	0.592522	0.955596	0.890977	0.873606	0.65836	0.929635	0.81751	0.814487	0.959812	0.949566	0.485424	0.820861	0.958364	0.913929	0.946579	0.841732	0.934562	0.930866	0.949066	0.916801	0.943124	0.943808	0.855273	0.94882	0.949515	0.954873
cg24409677	0.541562	0.514007	0.533658	0.541435	0.489314	0.695295	0.725048	0.528294	0.707897	0.978098	0.975617	0.780566	0.985122	0.978998	0.847828	0.509331	0.754551	0.522938	0.877707	0.958047	0.968287	0.927055	0.679714	0.513625	0.96921	0.816323	0.785202	0.53412	0.878119	0.670084	0.610531	0.973939	0.97395	0.507125	0.704442	0.973815	0.877135	0.938921	0.736876	0.955898	0.961935	0.964733	0.812649	0.946645	0.940097	0.741294	0.95745	0.969117	0.975996
cg24605090	0.558068	0.568969	0.598082	0.621041	0.532027	0.823103	0.831535	0.562597	0.811803	0.943819	0.948901	0.908558	0.904787	0.9513	0.904986	0.878798	0.888101	0.593247	0.935113	0.953077	0.941704	0.92628	0.817591	0.608862	0.959318	0.910999	0.916921	0.593	0.945136	0.809201	0.789317	0.955167	0.95836	0.562468	0.818675	0.950884	0.905283	0.948968	0.840449	0.942484	0.944946	0.951086	0.906097	0.938414	0.962356	0.859103	0.955898	0.94908	0.955268
cg25281616	0.534845	0.589565	0.573406	0.626082	0.535602	0.813856	0.809665	0.566026	0.793701	0.946562	0.935441	0.868377	0.946545	0.948314	0.90364	0.914779	0.87765	0.621652	0.935959	0.926004	0.949626	0.917295	0.812325	0.625985	0.961377	0.905733	0.882858	0.671177	0.909304	0.815202	0.782281	0.954418	0.952405	0.577161	0.82448	0.941213	0.90506	0.936037	0.840481	0.959511	0.935388	0.943158	0.89179	0.935444	0.948213	0.837415	0.921968	0.939738	0.952675
cg25437674	0.488125	0.524275	0.543193	0.565816	0.473056	0.682251	0.653961	0.520708	0.656622	0.853364	0.841748	0.731441	0.789089	0.818999	0.714236	0.475617	0.738485	0.445274	0.790703	0.821107	0.760814	0.800695	0.59689	0.522887	0.802211	0.720712	0.681787	0.540956	0.789463	0.64199	0.626335	0.855352	0.816513	0.479997	0.652319	0.831579	0.680945	0.820447	0.690317	0.82382	0.818155	0.830916	0.739558	0.801041	0.805103	0.719265	0.799085	0.82268	0.855958
cg25574978	NA	NA	NA	NA	NA	NA	NA	NA	NA	NA	NA	NA	NA	NA	NA	NA	NA	NA	NA	NA	NA	NA	NA	NA	NA	NA	NA	NA	NA	NA	NA	NA	NA	NA	NA	NA	NA	NA	NA	NA	NA	NA	NA	NA	NA	NA	NA	NA	NA
cg25579157	0.541289	0.569477	0.581909	0.58777	0.569354	0.714895	0.698044	0.567978	0.704487	0.884585	0.871512	0.734723	0.887292	0.876848	0.798374	0.779742	0.741777	0.588931	0.823504	0.842074	0.851348	0.831188	0.701859	0.550828	0.871306	0.761791	0.744797	0.618478	0.790767	0.710595	0.687425	0.883883	0.880958	0.595766	0.717255	0.856881	0.808009	0.839912	0.707282	0.726502	0.842787	0.836754	0.754929	0.853456	0.849382	0.750795	0.857225	0.874685	0.873503
cg25821896	0.540447	0.591079	0.569468	0.648886	0.560807	0.804561	0.827513	0.568432	0.763881	0.923675	0.919824	0.848782	0.928457	0.93722	0.901163	0.865073	0.855632	0.61436	0.919659	0.936313	0.911741	0.893994	0.785435	0.613366	0.920786	0.879777	0.839956	0.621357	0.882326	0.820765	0.741642	0.915494	0.9183	0.600899	0.839358	0.902394	0.899415	0.901336	0.815178	0.911512	0.898422	0.921663	0.882289	0.910431	0.904046	0.815996	0.904433	0.911895	0.907061
cg26469586	0.541661	0.548543	0.576847	0.550412	0.527831	0.751388	0.734783	0.570333	0.737019	0.886026	0.907459	0.781417	0.957459	0.894189	0.816251	0.544155	0.76323	0.549017	0.866587	0.906888	0.884827	0.87413	0.738074	0.550738	0.892103	0.793751	0.796348	0.553974	0.868828	0.733924	0.636063	0.921075	0.90673	0.532626	0.734432	0.873139	0.812435	0.853475	0.711668	0.88871	0.869144	0.883437	0.795415	0.891694	0.865184	0.731334	0.865574	0.885035	0.887265
cg27300742	0.496617	0.560598	0.500938	0.559627	0.453916	0.851646	0.814123	0.493722	0.900971	0.952392	0.957254	0.89049	0.962207	0.95006	0.927527	0.77524	0.870128	0.523234	0.946475	0.929577	0.850083	0.938535	0.829817	0.533804	0.946842	0.89328	0.866569	0.583393	0.938526	0.823614	0.782076	0.945189	0.891519	0.46554	0.770088	0.890346	0.892019	0.950912	0.836414	0.960936	0.950242	0.952689	0.918236	0.949003	0.949425	0.86729	0.947141	0.958841	0.946159
cg27372170	NA	NA	NA	NA	NA	NA	NA	NA	NA	NA	NA	NA	NA	NA	NA	NA	NA	NA	NA	NA	NA	NA	NA	NA	NA	NA	NA	NA	NA	NA	NA	NA	NA	NA	NA	NA	NA	NA	NA	NA	NA	NA	NA	NA	NA	NA	NA	NA	NA
mean	0.577867	0.588973	0.597424	0.633341	0.549546	0.813441	0.799915	0.571397	0.812602	0.943823	0.939313	0.848138	0.928716	0.936334	0.869903	0.72988	0.846079	0.592728	0.898442	0.929687	0.926822	0.919463	0.78059	0.5849	0.933011	0.861136	0.841244	0.613691	0.900829	0.791524	0.753155	0.941708	0.936371	0.575138	0.790136	0.927078	0.884801	0.922778	0.80737	0.9254	0.916997	0.933695	0.873048	0.922348	0.925018	0.828759	0.915277	0.936126	0.931966
std_dev	0.0712963	0.0896934	0.0792238	0.0712859	0.0802466	0.0753366	0.0737215	0.0748594	0.0812576	0.0340356	0.0345487	0.062433	0.069236	0.0507213	0.0699069	0.161821	0.071154	0.0942933	0.0624913	0.0440078	0.0489123	0.0416394	0.086631	0.0780243	0.0443609	0.0647605	0.0764297	0.0750325	0.0479554	0.0729584	0.0952262	0.0328491	0.046114	0.0923277	0.0807415	0.0441743	0.066219	0.0436757	0.0739412	0.0569839	0.0761993	0.0400332	0.0652718	0.0482661	0.0447521	0.0679568	0.0716152	0.0378483	0.0579263
confidence_interval	0.0223764	0.0281504	0.0248645	0.0223731	0.0251855	0.0236445	0.0231376	0.0234947	0.0255028	0.0106821	0.0108431	0.0195947	0.0217298	0.0159189	0.0219404	0.0507877	0.0223318	0.0295941	0.019613	0.0138119	0.0153512	0.0130686	0.0271892	0.024488	0.0139227	0.0203252	0.0239875	0.023549	0.0150509	0.0228981	0.0298869	0.0103097	0.0144729	0.0289772	0.0253408	0.0138641	0.0207829	0.0137077	0.0232065	0.0178845	0.0239152	0.0125645	0.0204856	0.0151484	0.0140455	0.0213283	0.0224765	0.0118787	0.0181802
IC1_hyper	0	0	0	0	0	1	1	0	1	1	1	1	1	1	1	1	1	0	1	1	1	1	1	0	1	1	1	0	1	1	1	1	1	0	1	1	1	1	1	1	1	1	1	1	1	1	1	1	1
IC1_hypo	0	0	0	0	0	0	0	0	0	0	0	0	0	0	0	0	0	0	0	0	0	0	0	0	0	0	0	0	0	0	0	0	0	0	0	0	0	0	0	0	0	0	0	0	0	0	0	0	0
[truncated: 5 more columns]

## Sheet: IC2_methylation_values
	C1	C2	C3	NT11	NT12	NT13	NT15	NT16	WT10	WT11	WT12	WT13	WT14	WT15	WT16	APT071	APT066	APT074	APT067	APT075	APT020	APT021	APT023	APT022	APT024	APT025	APT026	APT027	APT028	APT029	APT030	APT031	APT032	APT033	APT035	APT037	APT045	APT036	APT043	APT039	APT040	APT048	APT055	APT047	APT056	APT050	APT051	APT054	APT052
cg00000924	0.469362	0.496175	0.502594	0.462218	0.454491	0.438069	0.495023	0.514443	0.287261	0.503083	0.193671	0.475549	0.0942113	0.505481	0.2223	0.529726	0.522508	0.547082	0.519502	0.117061	0.0886192	0.129251	0.496182	0.492668	0.541546	0.525919	0.517329	0.551045	0.211014	0.305373	0.510695	0.119469	0.506282	0.535095	0.314183	0.124732	0.520909	0.160782	0.2692	0.504571	0.112158	0.545108	0.522943	0.509721	0.112895	0.530455	0.086928	0.536294	0.0902807
cg01744331	0.0843552	0.451768	0.0976405	0.220853	0.171634	0.255387	0.25744	0.11522	0.0906495	0.0210125	0.0231317	0.10792	0.0195319	0.0218867	0.0352608	0.0562457	0.146771	0.351271	0.0336859	0.0296361	0.1077	0.021771	0.424144	0.0387374	0.0249565	0.0687002	0.241052	0.0264231	0.0833529	0.128312	0.465663	0.0220708	0.032946	0.0301008	0.216998	0.0282711	0.068575	0.0436494	0.203987	0.041212	0.047595	0.0312594	0.132925	0.0540151	0.0241945	0.0816261	0.0209152	0.0228374	0.0367517
cg01873334	0.797021	0.771529	0.766318	0.714932	0.709137	0.690027	0.721529	0.805451	0.417812	0.745555	0.0681862	0.744106	0.0751401	0.77287	0.521179	0.733292	0.73932	0.766947	0.834293	0.0773404	0.0851883	0.180431	0.709211	0.745357	0.713662	0.746982	0.798111	0.761611	0.337003	0.540418	0.73295	0.0663203	0.717898	0.742336	0.686899	0.0911851	0.72704	0.201475	0.562995	0.792316	0.102666	0.735708	0.745565	0.711805	0.0853727	0.742067	0.0551715	0.718064	0.0625441
cg01893176	0.443989	0.508216	0.501478	0.428647	0.386253	0.421657	0.398047	0.36789	0.260739	0.12123	0.0843922	0.304332	0.0901745	0.124708	0.199867	0.213782	0.284113	0.380452	0.171192	0.0908886	0.149737	0.129695	0.4613	0.194924	0.165923	0.255742	0.358582	0.409063	0.234254	0.30625	0.422865	0.133865	0.149811	0.175508	0.33584	0.119451	0.411576	0.180978	0.328678	0.230631	0.117238	0.211078	0.539053	0.18183	0.101451	0.267549	0.132724	0.201906	0.101019
cg02219360	0.489625	0.505221	0.52127	0.497302	0.465513	0.428381	0.523624	0.487943	0.141983	0.526919	0.0168276	0.506847	0.0220901	0.512591	0.134249	0.469463	0.491415	0.488542	0.512825	0.0294502	0.0322133	0.0254283	0.483388	0.48792	0.497362	0.536713	0.538932	0.526678	0.104019	0.312671	0.500359	0.0194371	0.522996	0.522065	0.325265	0.0272479	0.459842	0.0759478	0.298061	0.519917	0.021781	0.507104	0.515656	0.497572	0.0180664	0.52766	0.0389602	0.50907	0.0239538
cg02798157	0.187894	0.32413	0.183056	0.230134	0.221228	0.238255	0.226276	0.189662	0.1423	0.079098	0.101375	0.173487	0.069044	0.0762979	0.111074	0.123462	0.190694	0.276468	0.103261	0.0949684	0.122633	0.0989674	0.336141	0.121796	0.10815	0.148382	0.232238	0.106935	0.148895	0.144405	0.338587	0.100618	0.113448	0.100701	0.188762	0.0991404	0.1578	0.124408	0.180122	0.12919	0.0833464	0.110773	0.192996	0.124311	0.100192	0.173843	0.105185	0.0966624	0.0914921
cg03401726	0.524354	0.546071	0.564971	0.542937	0.51062	0.508961	0.516681	0.536227	0.422011	0.56516	0.0380885	0.534925	0.0150449	0.563886	0.356327	0.532453	0.552076	0.527039	0.558015	0.13356	0.18701	0.179042	0.552438	0.53857	0.561346	0.55631	0.565097	0.565055	0.307762	0.475979	0.571188	0.025356	0.566647	0.559057	0.478139	0.122121	0.571962	0.219187	0.440693	0.556784	0.0835651	0.554412	0.542629	0.563704	0.216584	0.538788	0.131264	0.546349	0.0462861
cg03422070	0.387337	0.55703	0.477737	0.423613	0.363067	0.431114	0.391231	0.326649	0.179861	0.0830109	0.0690198	0.312817	0.0734456	0.0930451	0.134399	0.160369	0.283988	0.399137	0.145395	0.103572	0.101872	0.112047	0.459512	0.140516	0.118737	0.24246	0.340331	0.299383	0.192724	0.281122	0.428835	0.0777063	0.133739	0.135819	0.30024	0.0733981	0.307635	0.0605198	0.272097	0.182798	0.0818408	0.195491	0.456702	0.179393	0.106738	0.230941	0.092309	0.121902	0.0599075
cg03654058	0.451574	0.606939	0.384992	0.462887	0.497329	0.515084	0.441848	0.436585	0.300976	0.103661	0.226607	0.319628	0.292075	0.105316	0.377588	0.190084	0.431479	0.519097	0.221523	0.228637	0.397312	0.147056	0.622077	0.270915	0.265511	0.246796	0.505681	0.195528	0.335399	0.334809	0.595947	0.146082	0.20945	0.207872	0.449015	0.261467	0.314445	0.340559	0.447761	0.245459	0.287663	0.268774	0.370984	0.271373	0.146953	0.256179	0.197072	0.167959	0.29383
cg04762676	0.859743	0.862053	0.825901	0.797311	0.884255	0.817813	0.864139	0.798483	0.45734	0.291718	0.797057	0.482385	0.907734	0.277345	0.855508	0.522032	0.853137	0.765336	0.490631	0.629568	0.748926	0.358384	0.787034	0.608876	0.668935	0.365611	0.77085	0.566114	0.608597	0.596553	0.765506	0.635697	0.585194	0.536337	0.828879	0.697036	0.870592	0.849476	0.856284	0.711237	0.612202	0.647091	0.783392	0.539473	0.655494	0.429275	0.603302	0.729441	0.537998
cg05740879	0.579156	0.612445	0.473007	0.482913	0.502087	0.508634	0.531424	0.491783	0.306551	0.478546	0.152575	0.388422	0.141639	0.42852	0.23051	0.409401	0.494792	0.583589	0.466353	0.159144	0.18755	0.194878	0.599265	0.472159	0.324214	0.413889	0.599252	0.598196	0.268908	0.399379	0.575775	0.14903	0.475471	0.468869	0.402011	0.151687	0.479446	0.238095	0.400252	0.544199	0.194466	0.452776	0.609132	0.347477	0.157137	0.410553	0.160483	0.573461	0.163035
cg05816130	0.562303	0.580043	0.595294	0.541545	0.52239	0.521264	0.545554	0.53539	0.248439	0.528909	0.100934	0.388669	0.0938878	0.442554	0.240174	0.38265	0.490748	0.488843	0.534538	0.172652	0.161169	0.16859	0.510871	0.442986	0.283117	0.415049	0.50331	0.600068	0.268235	0.38563	0.522196	0.115844	0.519928	0.473533	0.403204	0.126843	0.597921	0.198643	0.36698	0.582344	0.125629	0.52231	0.578582	0.326704	0.168373	0.457667	0.129494	0.569941	0.144549
cg06288089	NA	NA	NA	NA	NA	NA	NA	NA	NA	NA	NA	NA	NA	NA	NA	NA	NA	NA	NA	NA	NA	NA	NA	NA	NA	NA	NA	NA	NA	NA	NA	NA	NA	NA	NA	NA	NA	NA	NA	NA	NA	NA	NA	NA	NA	NA	NA	NA	NA
cg06809295	0.518235	0.630046	0.518788	0.554512	0.68396	0.585557	0.540661	0.515571	0.311092	0.143381	0.307772	0.351672	0.363797	0.150459	0.492125	0.229582	0.523918	0.586118	0.24839	0.254817	0.514166	0.199789	0.631725	0.357551	0.347315	0.292283	0.594063	0.25299	0.340259	0.429949	0.611329	0.197735	0.263126	0.265117	0.49913	0.356595	0.436646	0.422823	0.601049	0.299545	0.357826	0.327354	0.380494	0.316481	0.22208	0.285667	0.303969	0.202729	0.283089
cg07595203	0.497894	0.562985	0.526868	0.485623	0.474104	0.46472	0.487007	0.48822	0.205653	0.511718	0.0433868	0.474067	0.0540706	0.524247	0.231114	0.464162	0.444126	0.487959	0.52085	0.0565053	0.0881999	0.103321	0.446706	0.467926	0.471722	0.491275	0.511614	0.519725	0.208807	0.323956	0.48361	0.0559765	0.521374	0.497415	0.37176	0.0617158	0.520604	0.129538	0.28797	0.47563	0.0780852	0.504108	0.510823	0.450998	0.0938993	0.51081	0.0715453	0.486108	0.0678462
cg08359167	0.521908	0.511423	0.518305	0.534223	0.481283	0.494721	0.524809	0.527916	0.336352	0.545079	0.0925524	0.503626	0.0756264	0.537551	0.296178	0.532314	0.537476	0.526312	0.542073	0.196846	0.202806	0.209136	0.557344	0.544076	0.569522	0.564456	0.553412	0.577122	0.294666	0.3916	0.548092	0.142916	0.523166	0.563735	0.398871	0.166897	0.522768	0.28963	0.423405	0.561589	0.170959	0.538775	0.51879	0.551202	0.166458	0.54592	0.189287	0.573289	0.258526
cg08446215	0.579209	0.581278	0.593461	0.572627	0.500344	0.520625	0.56322	0.559166	0.19665	0.637698	0.0196806	0.557821	0.020472	0.582267	0.205544	0.524428	0.565016	0.551423	0.560375	0.0213461	0.0276093	0.0305285	0.530931	0.562332	0.568061	0.585111	0.58135	0.596623	0.113726	0.35437	0.564249	0.0203565	0.591584	0.568623	0.354392	0.0195172	0.624262	0.062125	0.312958	0.575349	0.0202164	0.578755	0.562372	0.559499	0.0221998	0.564382	0.0233416	0.55069	0.0223027
cg09518720	0.579852	0.62666	0.576774	0.579906	0.486357	0.551745	0.608917	0.630535	0.417276	0.590831	0.027618	0.558456	0.0401627	0.625767	0.455085	0.565025	0.637719	0.51457	0.634237	0.0970747	0.159165	0.151373	0.584842	0.595445	0.635036	0.581692	0.525884	0.607249	0.289651	0.478878	0.61084	0.0508614	0.540558	0.590962	0.493233	0.138337	0.604583	0.28	0.493457	0.600777	0.130827	0.634636	0.592963	0.56287	0.0999637	0.643682	0.113342	0.58415	0.0384713
cg11272547	0.274016	0.540595	0.29415	0.338362	0.381621	0.481663	0.398281	0.320103	0.320953	0.1608	0.112309	0.319102	0.127557	0.0991217	0.198978	0.192746	0.326263	0.428598	0.166959	0.156683	0.261603	0.112781	0.470506	0.157374	0.161015	0.236348	0.381061	0.124585	0.224289	0.265482	0.570895	0.0833281	0.148469	0.134929	0.326277	0.139916	0.239299	0.192722	0.358993	0.175804	0.170137	0.139748	0.288718	0.19804	0.103608	0.200277	0.117587	0.0864461	0.107996
cg11297256	0.216655	0.277296	0.312632	0.256366	0.294328	0.15713	0.300917	0.202241	0.0238047	0.202472	0.0273374	0.206197	0.0279196	0.314374	0.0488441	0.212972	0.250029	0.332639	0.298753	0.026547	0.0240126	0.0287972	0.273202	0.29505	0.295464	0.284071	0.274088	0.212439	0.0477805	0.126647	0.200964	0.0278546	0.306296	0.254053	0.0717923	0.0219827	0.306493	0.0271792	0.0621845	0.333588	0.0260813	0.25244	0.313038	0.303827	0.0259008	0.268215	0.0253749	0.275395	0.0300401
cg11666921	0.210254	0.348908	0.264097	0.224328	0.185931	0.268402	0.220346	0.14866	0.0635386	0.0297613	0.0335253	0.0876646	0.0185282	0.0237979	0.0440709	0.0424412	0.100039	0.225457	0.0431349	0.0413811	0.0336035	0.046379	0.374318	0.0436588	0.0456321	0.0716534	0.146748	0.167871	0.0503068	0.123929	0.301338	0.0330039	0.0375504	0.0408852	0.134707	0.0314832	0.112842	0.0493905	0.112496	0.0477411	0.0315105	0.0863596	0.308648	0.0433021	0.0409892	0.0950475	0.0385341	0.0424093	0.0320121
cg12077660	0.5415	0.528331	0.523747	0.506081	0.511768	0.49276	0.507805	0.52801	0.369287	0.510413	0.0830398	0.529607	0.0771718	0.542952	0.300327	0.543766	0.522908	0.530515	0.540135	0.160787	0.198457	0.214244	0.512894	0.55085	0.574138	0.549929	0.571052	0.577519	0.278786	0.460217	0.526455	0.0569404	0.535738	0.55959	0.45417	0.161627	0.586244	0.251328	0.433063	0.536563	0.135644	0.538627	0.549722	0.536812	0.203892	0.557649	0.161932	0.536762	0.0905307
cg12433386	0.126425	0.487088	0.144231	0.221684	0.194281	0.298866	0.275852	0.170871	0.100389	0.0257797	0.0271545	0.1465	0.0365808	0.0271012	0.0498123	0.0375742	0.162724	0.371571	0.0379465	0.0330612	0.0849495	0.0277777	0.464159	0.0398681	0.0286357	0.092992	0.320446	0.0341139	0.0595846	0.146325	0.447074	0.0263032	0.0394557	0.0356225	0.222045	0.0299161	0.0796797	0.0430276	0.175984	0.0398679	0.0326031	0.0323377	0.129027	0.0655141	0.0319942	0.0892054	0.0334085	0.028232	0.0400887
cg14243741	0.541327	0.544845	0.579863	0.503677	0.491346	0.479617	0.502486	0.455658	0.243702	0.385558	0.134731	0.351741	0.120268	0.300566	0.211245	0.276457	0.388398	0.432818	0.367885	0.168304	0.174951	0.187265	0.488819	0.377464	0.247271	0.348822	0.427168	0.519398	0.282357	0.375081	0.470921	0.13924	0.40263	0.3292	0.343965	0.139826	0.544595	0.204147	0.349538	0.498315	0.151018	0.389872	0.547059	0.257266	0.160988	0.3713	0.15385	0.532205	0.152623
cg14958441	0.515966	0.582723	0.519734	0.527508	0.433181	0.502662	0.553896	0.540809	0.315923	0.534042	0.1325	0.513331	0.131937	0.585125	0.382013	0.526969	0.544857	0.497282	0.564983	0.176657	0.205989	0.200422	0.534667	0.550671	0.538022	0.558492	0.543415	0.440957	0.309277	0.405134	0.562155	0.170353	0.550076	0.533556	0.395242	0.178543	0.55618	0.269989	0.412091	0.547041	0.200536	0.553567	0.537145	0.498418	0.179962	0.532408	0.183574	0.53104	0.171759
cg15651941	0.32181	0.430443	0.468213	0.431616	0.367988	0.380014	0.396415	0.24618	0.151446	0.101998	0.102452	0.21579	0.120799	0.115012	0.144826	0.11661	0.209141	0.29746	0.126355	0.0900808	0.12177	0.102496	0.404307	0.118017	0.120357	0.182088	0.275747	0.253466	0.153615	0.209712	0.40377	0.0722615	0.13874	0.127633	0.282616	0.0888902	0.255341	0.0732083	0.212364	0.142324	0.0877815	0.143136	0.420344	0.114874	0.088284	0.176217	0.0841813	0.130355	0.0723418
cg16556677	0.257435	0.514165	0.278318	0.300674	0.35063	0.403811	0.369423	0.289566	0.286106	0.162696	0.144164	0.368018	0.150669	0.102052	0.245294	0.190076	0.298654	0.444535	0.164292	0.144621	0.236906	0.132836	0.482674	0.173319	0.150124	0.233578	0.387003	0.148634	0.229588	0.303733	0.499186	0.0816124	0.149091	0.126067	0.346516	0.133008	0.229227	0.207057	0.303457	0.186353	0.14916	0.149247	0.307422	0.20223	0.107801	0.232306	0.117744	0.105165	0.123749
cg16739686	0.500717	0.46352	0.473951	0.420918	0.427316	0.409568	0.488559	0.475257	0.129135	0.476037	0.0180076	0.452451	0.0134413	0.479661	0.120871	0.458095	0.457645	0.436451	0.498192	0.0230132	0.0290315	0.0285861	0.458782	0.47477	0.478593	0.470107	0.488925	0.513914	0.0806534	0.251349	0.49127	0.0223614	0.489345	0.484182	0.280142	0.0227564	0.485911	0.0478323	0.243614	0.521834	0.0229611	0.46577	0.483621	0.459086	0.0240539	0.489822	0.0327618	0.486679	0.0299935
cg23906872	0.568618	0.715024	0.52945	0.642947	0.774191	0.700218	0.656671	0.621504	0.300881	0.12575	0.347124	0.353389	0.519046	0.120135	0.575721	0.288301	0.587343	0.684698	0.301676	0.292279	0.57234	0.182441	0.719337	0.391662	0.392348	0.27282	0.619071	0.274959	0.396813	0.409101	0.651119	0.23354	0.307501	0.275228	0.540059	0.43172	0.493387	0.436936	0.633619	0.314634	0.396746	0.353508	0.41936	0.380779	0.225412	0.274097	0.301982	0.213433	0.316494
cg25306939	0.389478	0.502157	0.520217	0.312294	0.363092	0.332829	0.322086	0.319837	0.23305	0.0717212	0.0862294	0.252427	0.111303	0.0896511	0.128455	0.12821	0.237473	0.381085	0.11206	0.0905017	0.0907782	0.098402	0.482927	0.147735	0.131629	0.19716	0.32365	0.294387	0.190046	0.23024	0.410948	0.0731702	0.0838214	0.131421	0.272521	0.076625	0.223845	0.10577	0.202919	0.152932	0.0877745	0.164068	0.486803	0.125833	0.114864	0.209577	0.0828249	0.0932637	0.0858894
cg26094482	0.238538	0.329509	0.278269	0.237319	0.216919	0.217646	0.237037	0.194623	0.100127	0.0244702	0.0298265	0.130038	0.0233585	0.0297448	0.0563062	0.0995985	0.143462	0.251825	0.0731464	0.042513	0.0389154	0.0537224	0.293539	0.0683933	0.0636969	0.121025	0.211638	0.197583	0.094744	0.169238	0.318304	0.037523	0.0455838	0.0689361	0.167255	0.0392212	0.199399	0.0691702	0.158198	0.0691284	0.03637	0.0674543	0.332023	0.0668013	0.0414071	0.132831	0.0432179	0.0529181	0.0353676
cg26104781	0.626975	0.666883	0.660282	0.580959	0.596944	0.567024	0.647058	0.572602	0.201841	0.622953	0.0264651	0.618244	0.0220144	0.714932	0.207559	0.568952	0.559337	0.57401	0.598376	0.0338497	0.0465636	0.0461485	0.554997	0.594426	0.595015	0.603088	0.60831	0.608686	0.152565	0.398381	0.605797	0.0331196	0.594325	0.592275	0.410013	0.0407176	0.618618	0.0840755	0.330002	0.620097	0.0412727	0.583765	0.590529	0.587185	0.031235	0.609053	0.0386063	0.607477	0.0434794
cg26963277	0.164463	0.459715	0.18121	0.242864	0.244578	0.297191	0.368292	0.219585	0.29993	0.0263066	0.0249788	0.220331	0.0295795	0.0183331	0.139556	0.105506	0.279798	0.412111	0.0560495	0.027134	0.0996075	0.0419893	0.421055	0.0358782	0.0408249	0.123802	0.357494	0.0233368	0.0579552	0.181773	0.537285	0.0219586	0.0340191	0.0324546	0.280972	0.0235368	0.150239	0.0911703	0.29391	0.059824	0.0394868	0.0432774	0.21854	0.127272	0.0293749	0.108646	0.0322113	0.0233837	0.0295224
cg27119222	0.639633	0.668416	0.61098	0.621081	0.632076	0.6539	0.765017	0.628242	NA	0.756513	0.933793	0.882277	0.656187	0.610255	0.265816	0.64077	0.794855	0.687085	0.627277	0.200825	0.0952974	0.135049	0.660134	0.698978	0.622084	0.67856	0.732723	0.71905	0.243011	0.312116	0.697232	0.525946	0.752578	0.635256	0.470116	0.657362	0.642944	0.192088	0.46776	0.792539	0.0817212	0.742493	0.668454	0.692261	0.617693	0.821043	0.387881	0.651787	0.0940799
cg27323091	0.606004	0.64667	0.636589	0.609913	0.586863	0.592252	0.621291	0.604048	0.440085	0.617155	0.0980156	0.590542	0.128355	0.602362	0.415148	0.573105	0.561985	0.577936	0.962131	0.167003	0.208197	0.222726	0.550512	0.583626	0.574215	0.59942	0.5862	0.587411	0.306104	0.480061	0.588765	0.142719	0.580203	0.559373	0.448941	0.181716	0.586661	0.283028	0.512708	0.589374	0.197837	0.591534	0.582124	0.522083	0.188665	0.588366	0.180262	0.616434	0.119394
mean	0.449224	0.542362	0.467776	0.456199	0.451974	0.459634	0.478496	0.437204	0.25161	0.332677	0.138957	0.394776	0.140084	0.327058	0.253921	0.342371	0.42983	0.480184	0.371661	0.12848	0.173084	0.126522	0.509998	0.36425	0.350711	0.372392	0.470348	0.395827	0.220728	0.324652	0.515652	0.113546	0.357913	0.349818	0.367476	0.148956	0.426692	0.191352	0.353201	0.387691	0.132844	0.372433	0.462899	0.350883	0.138652	0.380974	0.131507	0.358948	0.114625
std_dev	0.185656	0.123289	0.17189	0.152575	0.168859	0.146918	0.156294	0.181498	0.115838	0.246244	0.201335	0.183361	0.196383	0.244515	0.177781	0.204018	0.192232	0.133623	0.245524	0.114824	0.162805	0.0770968	0.11396	0.217693	0.223197	0.194946	0.162493	0.21767	0.119971	0.125335	0.120767	0.132121	0.228123	0.222227	0.148656	0.162728	0.201972	0.158999	0.163078	0.23235	0.12448	0.223018	0.160665	0.201674	0.141984	0.202642	0.120497	0.242827	0.11019
confidence_interval	0.0624058	0.041442	0.0577788	0.0512861	0.0567596	0.0493848	0.0525362	0.0610083	0.039523	0.0827717	0.067676	0.0616345	0.0660117	0.0821906	0.0597587	0.068578	0.0646162	0.0449156	0.0825299	0.0385966	0.0547248	0.0259151	0.0383061	0.0731747	0.075025	0.0655287	0.0546201	0.0731669	0.0403267	0.0421298	0.0405943	0.0444109	0.0766807	0.0746987	0.0499689	0.0546989	0.0678904	0.0534456	0.0548167	0.0781015	0.0418423	0.0749647	0.0540055	0.0677902	0.0477261	0.0681154	0.0405035	0.0816231	0.0370389
IC2_hyper	0	0	0	0	0	0	0	0	0	0	0	0	0	0	0	0	0	0	0	0	0	0	0	0	0	0	0	0	0	0	0	0	0	0	0	0	0	0	0	0	0	0	0	0	0	0	0	0	0
IC2_hypo	0	0	0	0	0	0	0	0	0	0	1	0	1	0	0	0	0	0	0	1	1	1	0	0	0	0	0	0	1	0	0	1	0	0	0	1	0	1	0	0	1	0	0	0	1	0	1	0	1
[truncated: 5 more columns]

## Sheet: Min_max
	value	value
1	IC1_c_max	0.678667
2	IC1_c_min	0.49928
3	IC2_c_max	0.665651
4	IC2_c_min	0.263569

## Sheet: 95% CI
	value	value
1	IC1_c_max	0.622289
2	IC1_c_min	0.555491
3	IC2_c_max	0.583804
4	IC2_c_min	0.386819
