# Supplementary material for: Cancer predisposition signaling in Beckwith-Wiedemann Syndrome drives Wilms tumor development
Source: Br J Cancer. 2023 Dec 23;130(4):638–50. doi: 10.1038/s41416-023-02538-x (PMC10876704; doi:10.1038/s41416-023-02538-x)
Supplement: Supplementary file 3 — Supplementary File 2 [file 41416_2023_2538_MOESM3_ESM.xls]

## Sheet: deseq2_result_bwswt
gene_names	baseMean	log2FoldChange	lfcSE	stat	pvalue	padj
ENSG00000104313	6069.04	6.45888	0.425147	15.1921	3.99e-52	1.13e-47
ENSG00000140557	768.683	4.67181	0.324516	14.3962	5.47e-47	7.77e-43
ENSG00000126778	1765.61	5.55965	0.392312	14.1715	1.38e-45	1.3e-41
ENSG00000169344	49845.5	-8.63186	0.615407	-14.0262	1.08e-44	7.66e-41
ENSG00000143867	2031.82	5.6237	0.412389	13.6369	2.42e-42	1.37e-38
ENSG00000074803	16419.7	-7.72097	0.584527	-13.2089	7.79e-40	3.69e-36
ENSG00000053438	4689.92	5.07934	0.39469	12.8692	6.71e-38	2.73e-34
ENSG00000162374	908.995	5.91726	0.474219	12.4779	9.85e-36	3.5e-32
ENSG00000187862	202.253	7.0146	0.566467	12.3831	3.23e-35	1.02e-31
ENSG00000161992	742.856	-7.99073	0.64872	-12.3177	7.28e-35	2.07e-31
ENSG00000214128	5525.39	-7.88133	0.644408	-12.2303	2.14e-34	5.53e-31
ENSG00000073350	3388.75	-2.56468	0.210797	-12.1666	4.68e-34	1.11e-30
ENSG00000143494	1454.54	4.51452	0.378389	11.9309	8.17e-33	1.79e-29
ENSG00000184908	6747.2	-7.98291	0.673146	-11.8591	1.93e-32	3.92e-29
ENSG00000101493	4082.37	2.82418	0.244294	11.5606	6.53e-31	1.24e-27
ENSG00000083067	347.526	-4.99168	0.433692	-11.5097	1.18e-30	2.09e-27
ENSG00000005102	2620.28	7.34281	0.638713	11.4963	1.38e-30	2.3e-27
ENSG00000162399	545.144	-7.76315	0.678873	-11.4354	2.78e-30	4.4e-27
ENSG00000215644	506.61	-5.45505	0.48302	-11.2936	1.41e-29	2.11e-26
ENSG00000170577	7269.89	5.77836	0.51296	11.2647	1.96e-29	2.79e-26
ENSG00000137731	280.965	-5.04601	0.448223	-11.2578	2.12e-29	2.85e-26
ENSG00000184635	415.06	2.51072	0.223088	11.2544	2.2e-29	2.85e-26
ENSG00000168447	1861.41	-7.45706	0.664034	-11.2299	2.91e-29	3.59e-26
ENSG00000234965	168.61	6.63144	0.59341	11.1752	5.4e-29	6.39e-26
ENSG00000124253	5098.06	-6.20726	0.557619	-11.1317	8.79e-29	1e-25
ENSG00000139219	10086.5	5.70505	0.514161	11.0959	1.31e-28	1.44e-25
ENSG00000204511	334.191	-8.75697	0.791279	-11.0669	1.82e-28	1.91e-25
ENSG00000140519	3553.76	-8.97457	0.820456	-10.9385	7.54e-28	7.66e-25
ENSG00000017621	282.625	-3.30433	0.304214	-10.8619	1.75e-27	1.66e-24
ENSG00000084628	432.319	4.74871	0.437128	10.8634	1.72e-27	1.66e-24
ENSG00000081138	1045.63	5.949	0.547974	10.8564	1.86e-27	1.71e-24
ENSG00000189221	1571.16	-4.13688	0.385806	-10.7227	7.97e-27	7.08e-24
ENSG00000166828	2396.05	-7.46098	0.696173	-10.7171	8.46e-27	7.29e-24
ENSG00000233154	59.3587	-5.52476	0.52271	-10.5695	4.13e-26	3.45e-23
ENSG00000168907	602.529	-6.9183	0.659819	-10.4851	1.01e-25	8.21e-23
ENSG00000099869	1022.6	4.99001	0.477213	10.4566	1.37e-25	1.08e-22
ENSG00000160188	164.767	-2.07535	0.198748	-10.4422	1.59e-25	1.22e-22
ENSG00000232977	129.996	6.13982	0.591822	10.3744	3.24e-25	2.43e-22
ENSG00000113073	678.812	-7.99683	0.779831	-10.2546	1.13e-24	8.23e-22
ENSG00000170961	4626.08	5.72978	0.559561	10.2398	1.32e-24	9.35e-22
ENSG00000245532	7108.73	-3.32339	0.32475	-10.2337	1.4e-24	9.72e-22
ENSG00000151704	3588.12	-7.37684	0.721613	-10.2227	1.57e-24	1.06e-21
ENSG00000272214	147.443	-6.33067	0.620577	-10.2013	1.96e-24	1.29e-21
ENSG00000069702	3379.24	-3.73381	0.36627	-10.1941	2.11e-24	1.36e-21
ENSG00000187595	622.106	3.75174	0.368703	10.1755	2.55e-24	1.61e-21
ENSG00000229417	92.4928	-4.15576	0.40869	-10.1685	2.74e-24	1.69e-21
ENSG00000250208	553.692	4.3354	0.426646	10.1616	2.94e-24	1.78e-21
ENSG00000150275	1090.67	7.36663	0.725906	10.1482	3.38e-24	2e-21
ENSG00000104327	3636.01	-10.0289	0.990995	-10.12	4.5e-24	2.56e-21
ENSG00000177133	1730.45	-7.6859	0.759407	-10.1209	4.46e-24	2.56e-21
ENSG00000167741	812.111	-5.64882	0.563604	-10.0227	1.21e-23	6.76e-21
ENSG00000100167	583.91	3.11656	0.312059	9.98709	1.74e-23	9.31e-21
ENSG00000241388	96.1347	-5.26451	0.527098	-9.98772	1.73e-23	9.31e-21
ENSG00000102230	159.412	3.39129	0.339703	9.9831	1.81e-23	9.52e-21
ENSG00000105929	3044.03	-7.30311	0.735419	-9.93054	3.07e-23	1.58e-20
ENSG00000176749	222.265	2.43829	0.245786	9.9204	3.39e-23	1.72e-20
ENSG00000145708	516.379	-5.67733	0.574878	-9.87571	5.31e-23	2.65e-20
ENSG00000004939	1929.52	-7.31758	0.747193	-9.79343	1.2e-22	5.89e-20
ENSG00000128656	927.988	2.41567	0.247697	9.75251	1.8e-22	8.67e-20
ENSG00000265460	453.078	-6.84411	0.70476	-9.71127	2.7e-22	1.28e-19
ENSG00000153132	356.796	3.31367	0.341331	9.7081	2.78e-22	1.3e-19
ENSG00000132677	567.751	-6.76447	0.69744	-9.699	3.04e-22	1.4e-19
ENSG00000100625	844.588	3.26	0.336704	9.6821	3.59e-22	1.62e-19
ENSG00000188322	2927	2.89548	0.299235	9.67627	3.8e-22	1.69e-19
ENSG00000118514	411.88	-4.15874	0.4306	-9.658	4.55e-22	1.99e-19
ENSG00000004487	5510.77	1.58505	0.164248	9.65038	4.9e-22	2.11e-19
ENSG00000086159	1447.66	-6.72001	0.701431	-9.58043	9.66e-22	4.1e-19
ENSG00000101049	586.03	-4.24341	0.443362	-9.57098	1.06e-21	4.41e-19
ENSG00000116062	3440.7	1.98245	0.207186	9.56848	1.08e-21	4.41e-19
ENSG00000164853	2839.53	3.87137	0.404575	9.56897	1.08e-21	4.41e-19
ENSG00000139737	931.066	2.66879	0.279161	9.56004	1.18e-21	4.71e-19
ENSG00000077943	12252.6	4.39012	0.461575	9.51117	1.89e-21	7.45e-19
ENSG00000182963	1228.47	2.84875	0.30043	9.48226	2.49e-21	9.69e-19
ENSG00000165061	301.654	5.06739	0.536401	9.44703	3.49e-21	1.34e-18
ENSG00000249550	201.415	6.79525	0.720243	9.43467	3.92e-21	1.49e-18
ENSG00000249601	344.917	-7.90736	0.838279	-9.43284	3.99e-21	1.49e-18
ENSG00000113889	5446.54	-6.77004	0.718037	-9.42853	4.16e-21	1.54e-18
ENSG00000127863	6483.32	3.51678	0.373897	9.40575	5.17e-21	1.88e-18
ENSG00000029993	2881.39	2.2398	0.238942	9.37382	7e-21	2.52e-18
ENSG00000167635	3494.48	1.30433	0.139207	9.36971	7.27e-21	2.58e-18
ENSG00000152455	575.766	2.36118	0.253971	9.29706	1.44e-20	5.07e-18
ENSG00000169347	130.693	-8.03595	0.864806	-9.2922	1.51e-20	5.18e-18
ENSG00000177807	1205.58	-6.62756	0.713193	-9.2928	1.5e-20	5.18e-18
ENSG00000143153	26462.2	-4.27548	0.462882	-9.23665	2.54e-20	8.61e-18
ENSG00000198398	114.002	-7.78386	0.846621	-9.19402	3.78e-20	1.27e-17
ENSG00000134986	10025.9	2.81588	0.30666	9.1824	4.22e-20	1.39e-17
ENSG00000186510	3430.06	-7.66406	0.835442	-9.17365	4.57e-20	1.49e-17
ENSG00000250479	2667.83	-3.1944	0.348302	-9.17137	4.67e-20	1.51e-17
ENSG00000198795	3020.71	3.82417	0.418248	9.14331	6.06e-20	1.94e-17
ENSG00000125931	837.48	5.73019	0.633207	9.04948	1.44e-19	4.49e-17
ENSG00000188162	281.458	6.8986	0.762288	9.04986	1.43e-19	4.49e-17
ENSG00000147606	1097.09	-7.03733	0.781002	-9.01064	2.05e-19	6.33e-17
ENSG00000025156	940.728	1.88914	0.209884	9.00089	2.24e-19	6.77e-17
ENSG00000166508	6648.03	2.25141	0.250163	8.99977	2.26e-19	6.77e-17
ENSG00000204624	247.772	4.60145	0.511155	9.00207	2.22e-19	6.77e-17
ENSG00000196277	165.543	4.36463	0.486124	8.97842	2.75e-19	8.14e-17
ENSG00000164530	128.715	-4.78406	0.534222	-8.95521	3.39e-19	9.94e-17
ENSG00000179915	2057.09	6.04063	0.677105	8.92127	4.61e-19	1.34e-16
ENSG00000144040	977.327	-2.6701	0.299389	-8.91848	4.73e-19	1.36e-16
ENSG00000213373	123.373	-6.9073	0.777035	-8.8893	6.15e-19	1.75e-16
ENSG00000173473	8474.73	1.4957	0.169033	8.84855	8.87e-19	2.5e-16
ENSG00000233237	286.292	-3.73459	0.422458	-8.84016	9.56e-19	2.66e-16
ENSG00000136492	500.11	4.27715	0.485091	8.8172	1.17e-18	3.24e-16
ENSG00000171617	14682.9	4.70196	0.534937	8.78974	1.5e-18	4.1e-16
ENSG00000180815	115.749	-3.30969	0.376857	-8.78236	1.6e-18	4.33e-16
ENSG00000165475	3140.26	-3.19296	0.36527	-8.74137	2.3e-18	6.18e-16
ENSG00000112769	11378.9	3.83028	0.438796	8.72906	2.57e-18	6.82e-16
ENSG00000135447	2071.45	-3.22173	0.36963	-8.71608	2.88e-18	7.58e-16
ENSG00000173698	3150.39	5.12461	0.590025	8.68541	3.77e-18	9.84e-16
ENSG00000113924	733.243	-4.87621	0.561659	-8.68179	3.9e-18	9.97e-16
ENSG00000151835	1194.31	2.61614	0.3013	8.68285	3.86e-18	9.97e-16
ENSG00000182749	1073.62	-1.95259	0.224929	-8.68091	3.93e-18	9.97e-16
ENSG00000120647	466.826	2.19879	0.253684	8.66745	4.42e-18	1.1e-15
ENSG00000187068	1510.74	4.74007	0.546823	8.66839	4.38e-18	1.1e-15
ENSG00000197448	2724.74	-1.59384	0.184494	-8.63897	5.67e-18	1.4e-15
ENSG00000189409	400.186	3.88489	0.450505	8.62339	6.5e-18	1.59e-15
ENSG00000154040	81.1813	3.01574	0.350288	8.60931	7.35e-18	1.79e-15
ENSG00000115602	1450.69	-8.38506	0.974358	-8.60573	7.58e-18	1.82e-15
ENSG00000167580	25985.6	-7.85734	0.913083	-8.60529	7.61e-18	1.82e-15
ENSG00000113742	1605.97	-2.98605	0.347693	-8.5882	8.83e-18	2.09e-15
ENSG00000104267	3368.35	-5.24091	0.610527	-8.58424	9.14e-18	2.15e-15
ENSG00000116039	5274.94	-7.02158	0.820962	-8.55287	1.2e-17	2.8e-15
ENSG00000211584	1739.75	-2.49945	0.292573	-8.54298	1.31e-17	3.02e-15
ENSG00000153044	681.577	3.53579	0.413932	8.54196	1.32e-17	3.03e-15
ENSG00000165125	342.455	-4.21994	0.494382	-8.5358	1.39e-17	3.17e-15
ENSG00000198492	3865.04	1.23349	0.145139	8.49869	1.92e-17	4.33e-15
ENSG00000099849	1829.63	-2.33445	0.274904	-8.49184	2.03e-17	4.55e-15
ENSG00000108187	1160.49	-3.11232	0.366762	-8.48593	2.14e-17	4.72e-15
ENSG00000124839	892.344	-5.51332	0.649674	-8.48629	2.13e-17	4.72e-15
ENSG00000254528	140.487	-3.7645	0.444661	-8.46601	2.54e-17	5.55e-15
ENSG00000095585	541.134	-4.35692	0.51561	-8.45003	2.91e-17	6.32e-15
ENSG00000165685	3406.59	-7.93409	0.940197	-8.43875	3.21e-17	6.91e-15
ENSG00000135316	6463.58	1.30354	0.155396	8.38845	4.93e-17	1.05e-14
ENSG00000187391	680.914	-2.41026	0.287339	-8.38821	4.94e-17	1.05e-14
ENSG00000166816	394.41	-4.82581	0.576268	-8.37426	5.56e-17	1.17e-14
ENSG00000142611	580.237	-5.82383	0.696027	-8.36724	5.9e-17	1.23e-14
ENSG00000165810	345.891	-3.43901	0.411053	-8.36634	5.94e-17	1.23e-14
ENSG00000231312	282.306	-2.31125	0.277541	-8.32762	8.25e-17	1.7e-14
ENSG00000138378	3091.84	6.05031	0.72728	8.31908	8.86e-17	1.81e-14
ENSG00000115353	83.2354	-3.75452	0.451449	-8.31659	9.05e-17	1.84e-14
ENSG00000129151	645.021	-6.47972	0.780406	-8.30301	1.02e-16	2.05e-14
ENSG00000078725	1056.4	4.67915	0.563919	8.29756	1.06e-16	2.13e-14
ENSG00000162062	335.272	2.97822	0.359628	8.2814	1.22e-16	2.42e-14
ENSG00000071564	5687.43	1.85701	0.224304	8.27901	1.24e-16	2.45e-14
ENSG00000223414	271.63	-5.81004	0.70277	-8.26734	1.37e-16	2.69e-14
ENSG00000237512	367.752	4.2026	0.508535	8.26412	1.41e-16	2.73e-14
ENSG00000273335	126.455	-6.19469	0.749601	-8.26398	1.41e-16	2.73e-14
ENSG00000108468	5701.64	1.50193	0.182022	8.25137	1.57e-16	2.99e-14
ENSG00000272473	49.6265	-4.89774	0.593551	-8.25159	1.56e-16	2.99e-14
ENSG00000163331	2105.34	5.56256	0.674273	8.24972	1.59e-16	3.01e-14
ENSG00000146143	476.532	2.05452	0.249157	8.24589	1.64e-16	3.07e-14
ENSG00000197891	321.521	-9.58152	1.16191	-8.24639	1.63e-16	3.07e-14
ENSG00000102362	519.231	-2.7397	0.332936	-8.22892	1.89e-16	3.51e-14
ENSG00000205364	118.198	-4.02596	0.489433	-8.22577	1.94e-16	3.58e-14
ENSG00000166183	136.099	-5.41056	0.658384	-8.21795	2.07e-16	3.8e-14
ENSG00000254602	298.377	3.62389	0.44109	8.21576	2.11e-16	3.84e-14
ENSG00000141854	378.097	-3.79138	0.461632	-8.213	2.16e-16	3.91e-14
ENSG00000241684	184.834	-3.38531	0.413078	-8.19533	2.5e-16	4.5e-14
ENSG00000154380	6343.25	2.21755	0.270637	8.19379	2.53e-16	4.53e-14
ENSG00000135960	619.142	4.39481	0.537149	8.18174	2.8e-16	4.97e-14
ENSG00000198826	1022.82	3.15785	0.386112	8.17858	2.87e-16	5.07e-14
ENSG00000163145	1497.91	3.82397	0.467962	8.17152	3.05e-16	5.31e-14
ENSG00000232295	65.071	-4.76068	0.582557	-8.17204	3.03e-16	5.31e-14
ENSG00000147536	241.546	2.80971	0.344491	8.1561	3.46e-16	5.93e-14
ENSG00000148229	1918.34	1.25625	0.154001	8.15738	3.42e-16	5.93e-14
ENSG00000267374	184.97	4.1313	0.506482	8.15685	3.44e-16	5.93e-14
ENSG00000132464	192.018	-5.36105	0.657573	-8.15279	3.56e-16	6.05e-14
ENSG00000092051	1923.63	4.132	0.507171	8.14715	3.73e-16	6.28e-14
ENSG00000166589	20816.5	-6.35017	0.779461	-8.14687	3.73e-16	6.28e-14
ENSG00000144057	1708.45	4.53403	0.557111	8.13846	4e-16	6.7e-14
ENSG00000132970	6701.93	3.83135	0.470934	8.13565	4.1e-16	6.81e-14
ENSG00000165661	1440.84	1.93521	0.237934	8.13338	4.17e-16	6.9e-14
ENSG00000121621	423.213	3.61714	0.444897	8.13029	4.28e-16	7.04e-14
ENSG00000026559	402.989	3.13328	0.385498	8.12788	4.37e-16	7.14e-14
ENSG00000118518	1691.8	1.00964	0.124302	8.12246	4.57e-16	7.42e-14
ENSG00000159423	2242.56	-3.68574	0.453815	-8.12168	4.6e-16	7.43e-14
ENSG00000184434	331.186	-4.03511	0.497221	-8.11532	4.85e-16	7.78e-14
ENSG00000160951	1064.37	-6.20756	0.765634	-8.10774	5.16e-16	8.24e-14
ENSG00000139880	3258.99	4.2387	0.522871	8.10659	5.21e-16	8.27e-14
ENSG00000248690	45.4624	4.88452	0.604027	8.0866	6.14e-16	9.69e-14
ENSG00000176244	83.7932	3.02132	0.373871	8.08119	6.41e-16	1.01e-13
ENSG00000178826	232.09	-3.76005	0.465702	-8.07394	6.81e-16	1.06e-13
ENSG00000177733	12839.6	1.22324	0.151674	8.06493	7.33e-16	1.14e-13
ENSG00000112742	689.154	3.99279	0.495167	8.06352	7.41e-16	1.15e-13
ENSG00000112039	360.965	1.66547	0.207034	8.04446	8.66e-16	1.33e-13
ENSG00000113492	434.589	-7.33549	0.91439	-8.02228	1.04e-15	1.59e-13
ENSG00000156284	2205	-6.86888	0.857005	-8.01498	1.1e-15	1.67e-13
ENSG00000147274	10754.8	1.81796	0.226927	8.0112	1.14e-15	1.72e-13
ENSG00000138798	3747.2	-7.65429	0.955737	-8.00878	1.16e-15	1.73e-13
ENSG00000198554	614.682	2.61889	0.326983	8.00927	1.15e-15	1.73e-13
ENSG00000070985	382.621	3.69826	0.461825	8.00792	1.17e-15	1.74e-13
ENSG00000163075	315.487	-3.3437	0.417785	-8.0034	1.21e-15	1.79e-13
ENSG00000183814	483.424	2.72102	0.340432	7.99286	1.32e-15	1.94e-13
ENSG00000260903	292.225	5.62677	0.704884	7.98254	1.43e-15	2.1e-13
ENSG00000164045	713.308	3.29884	0.413324	7.98125	1.45e-15	2.11e-13
ENSG00000155966	511.98	3.67788	0.461008	7.97792	1.49e-15	2.16e-13
ENSG00000114739	2969.1	2.78497	0.349253	7.97407	1.54e-15	2.22e-13
ENSG00000259417	208.683	-4.76628	0.598366	-7.96548	1.65e-15	2.36e-13
ENSG00000175928	2835.79	5.19669	0.652673	7.96217	1.69e-15	2.42e-13
ENSG00000104341	17366.7	1.78972	0.224838	7.96004	1.72e-15	2.44e-13
ENSG00000203668	1832	2.5561	0.321125	7.95984	1.72e-15	2.44e-13
ENSG00000166159	788.868	8.07479	1.0152	7.9539	1.81e-15	2.54e-13
ENSG00000136872	16233.3	-6.90492	0.86875	-7.94811	1.89e-15	2.65e-13
ENSG00000139132	735.396	-2.43488	0.306472	-7.94487	1.94e-15	2.71e-13
ENSG00000181513	482.657	-1.61727	0.203712	-7.93898	2.04e-15	2.83e-13
ENSG00000147140	12961.2	1.46319	0.18445	7.93275	2.14e-15	2.94e-13
ENSG00000188488	2962.32	-5.75806	0.725849	-7.93286	2.14e-15	2.94e-13
ENSG00000142748	590.982	-5.84317	0.73964	-7.90001	2.79e-15	3.81e-13
ENSG00000163006	467.603	2.82484	0.357652	7.89831	2.83e-15	3.85e-13
ENSG00000198720	945.81	2.71271	0.343662	7.89353	2.94e-15	3.98e-13
ENSG00000117069	229.191	4.94615	0.626842	7.89058	3.01e-15	4.05e-13
ENSG00000205358	1066.91	-6.81992	0.864685	-7.88717	3.09e-15	4.15e-13
ENSG00000101003	781.168	2.7811	0.352779	7.88341	3.19e-15	4.25e-13
ENSG00000167670	1121.13	2.3202	0.294397	7.88119	3.24e-15	4.31e-13
ENSG00000151418	259.413	-8.02855	1.01889	-7.8797	3.28e-15	4.34e-13
ENSG00000196230	27264	2.00528	0.254936	7.86582	3.67e-15	4.83e-13
ENSG00000117724	4340.87	3.98393	0.50684	7.86033	3.83e-15	5.02e-13
ENSG00000106526	121.323	-2.91802	0.371539	-7.85386	4.03e-15	5.26e-13
ENSG00000132437	680.053	-6.22361	0.793186	-7.84635	4.28e-15	5.56e-13
ENSG00000164109	1517	3.39366	0.43307	7.83628	4.64e-15	6e-13
ENSG00000224093	35.1722	-2.78649	0.356083	-7.82539	5.06e-15	6.51e-13
ENSG00000167771	1405.05	4.19459	0.536247	7.82213	5.19e-15	6.65e-13
ENSG00000179051	4201.08	1.5768	0.201616	7.82083	5.25e-15	6.69e-13
ENSG00000101596	2106.56	1.00489	0.128517	7.81914	5.32e-15	6.75e-13
ENSG00000231156	127.633	6.46729	0.827453	7.8159	5.46e-15	6.9e-13
ENSG00000034053	1430.79	3.54184	0.45392	7.80279	6.06e-15	7.6e-13
ENSG00000160801	5145.88	-6.10641	0.782626	-7.80246	6.07e-15	7.6e-13
ENSG00000143476	1059.58	4.09791	0.525773	7.79407	6.49e-15	8.09e-13
ENSG00000269994	782.934	2.97531	0.382284	7.78298	7.08e-15	8.8e-13
ENSG00000030066	3048.68	1.76694	0.227056	7.78199	7.14e-15	8.83e-13
ENSG00000143341	4492.53	4.7629	0.613442	7.76422	8.21e-15	1.01e-12
ENSG00000226519	29.7677	5.11441	0.658902	7.76203	8.36e-15	1.02e-12
ENSG00000174371	476.005	4.14776	0.53487	7.75472	8.85e-15	1.08e-12
ENSG00000183378	73.8631	-5.68893	0.733683	-7.75393	8.91e-15	1.08e-12
ENSG00000073111	3917.85	3.05816	0.394579	7.75043	9.16e-15	1.1e-12
ENSG00000164825	4688.9	-7.04587	0.909087	-7.75049	9.15e-15	1.1e-12
ENSG00000163072	385.433	-2.90513	0.374964	-7.74776	9.35e-15	1.12e-12
ENSG00000102935	2268.3	3.18693	0.411446	7.74568	9.51e-15	1.14e-12
ENSG00000114378	502.104	-3.73917	0.483059	-7.7406	9.89e-15	1.18e-12
ENSG00000134323	1339.79	3.39042	0.438432	7.73305	1.05e-14	1.24e-12
ENSG00000117650	685.671	3.7516	0.485492	7.72742	1.1e-14	1.29e-12
ENSG00000134202	3538.56	-3.82178	0.494585	-7.72725	1.1e-14	1.29e-12
ENSG00000135902	108.89	5.10259	0.660672	7.72334	1.13e-14	1.32e-12
ENSG00000156970	657.461	3.58524	0.464226	7.72304	1.14e-14	1.32e-12
ENSG00000164619	4390.46	6.43033	0.833935	7.71083	1.25e-14	1.44e-12
ENSG00000167588	918.625	-6.12279	0.793932	-7.71199	1.24e-14	1.44e-12
ENSG00000138722	302.914	-4.112	0.533415	-7.70882	1.27e-14	1.45e-12
ENSG00000155130	12360.7	1.63149	0.211629	7.70918	1.27e-14	1.45e-12
ENSG00000169016	646.194	1.17145	0.151977	7.7081	1.28e-14	1.45e-12
ENSG00000182168	3767.27	4.09639	0.53135	7.7094	1.26e-14	1.45e-12
ENSG00000187741	370.882	2.77628	0.360417	7.70298	1.33e-14	1.51e-12
ENSG00000169550	396.982	-7.57723	0.984725	-7.69477	1.42e-14	1.6e-12
ENSG00000183850	122.112	5.03771	0.654809	7.6934	1.43e-14	1.61e-12
ENSG00000145604	1331.54	2.90235	0.377785	7.68253	1.56e-14	1.75e-12
ENSG00000176887	3991.9	4.35032	0.566436	7.68016	1.59e-14	1.77e-12
ENSG00000163399	41570.5	-2.91923	0.380347	-7.67517	1.65e-14	1.83e-12
ENSG00000149452	731.173	-10.2348	1.33359	-7.67464	1.66e-14	1.84e-12
ENSG00000118579	3181.84	1.43188	0.186621	7.67266	1.68e-14	1.86e-12
ENSG00000163808	758.167	3.68921	0.481206	7.6666	1.77e-14	1.94e-12
ENSG00000165304	521.89	3.43544	0.449108	7.64947	2.02e-14	2.2e-12
ENSG00000175216	4040.5	1.57788	0.206266	7.64974	2.01e-14	2.2e-12
ENSG00000163687	503.68	-4.41951	0.57788	-7.64781	2.04e-14	2.22e-12
ENSG00000115112	4484.27	-5.01525	0.656646	-7.63767	2.21e-14	2.39e-12
ENSG00000156103	1031.46	3.72449	0.488512	7.62415	2.46e-14	2.64e-12
ENSG00000183496	1276.1	3.37857	0.44314	7.62417	2.46e-14	2.64e-12
ENSG00000125872	1390.4	3.50762	0.460234	7.62137	2.51e-14	2.67e-12
ENSG00000160208	1699.87	1.34648	0.176658	7.62198	2.5e-14	2.67e-12
ENSG00000070915	5670.21	-7.67711	1.00749	-7.62001	2.54e-14	2.69e-12
ENSG00000131398	632.63	-3.50285	0.459777	-7.61859	2.56e-14	2.71e-12
ENSG00000042062	416.315	-4.78781	0.628831	-7.61382	2.66e-14	2.79e-12
ENSG00000175264	2181.16	4.8603	0.638322	7.61419	2.65e-14	2.79e-12
ENSG00000166126	1265.63	-5.1458	0.676312	-7.60861	2.77e-14	2.9e-12
ENSG00000129810	169.929	3.67961	0.483833	7.60511	2.85e-14	2.96e-12
ENSG00000181418	1134.7	-7.70276	1.01378	-7.5981	3.01e-14	3.12e-12
ENSG00000186335	193.721	-10.7148	1.41072	-7.59533	3.07e-14	3.17e-12
ENSG00000173894	2417.92	4.1122	0.541834	7.5894	3.21e-14	3.31e-12
ENSG00000126500	83.582	-5.30438	0.699433	-7.58382	3.36e-14	3.43e-12
ENSG00000166292	4206.83	6.28588	0.828851	7.58384	3.35e-14	3.43e-12
ENSG00000143546	2499.08	-6.73254	0.887922	-7.58236	3.39e-14	3.46e-12
ENSG00000170558	4554.01	2.92536	0.38587	7.58122	3.42e-14	3.48e-12
ENSG00000075218	758.437	3.40354	0.449034	7.57968	3.46e-14	3.51e-12
ENSG00000135638	1915.08	-6.85819	0.905048	-7.57771	3.52e-14	3.53e-12
ENSG00000185686	4215.01	6.90338	0.910998	7.57782	3.51e-14	3.53e-12
ENSG00000187323	559.586	5.48577	0.724031	7.57672	3.54e-14	3.55e-12
ENSG00000122971	1099.66	-2.6554	0.350744	-7.57075	3.71e-14	3.7e-12
ENSG00000229150	49.4358	8.82919	1.16646	7.56925	3.75e-14	3.73e-12
ENSG00000232456	21.6168	-4.98561	0.659113	-7.56412	3.9e-14	3.87e-12
ENSG00000137185	505.078	1.53805	0.203403	7.56161	3.98e-14	3.93e-12
ENSG00000162849	11083.6	4.76255	0.629919	7.56057	4.01e-14	3.95e-12
ENSG00000125144	4874.6	-6.19022	0.819328	-7.55524	4.18e-14	4.1e-12
ENSG00000183779	3852.67	2.61744	0.347059	7.54177	4.64e-14	4.53e-12
ENSG00000050628	2957.01	-5.37924	0.713358	-7.54072	4.67e-14	4.55e-12
ENSG00000145390	1610.07	-2.07294	0.275316	-7.52932	5.1e-14	4.95e-12
ENSG00000197977	639.73	4.04288	0.53755	7.52093	5.44e-14	5.26e-12
ENSG00000133055	34.7498	-6.11352	0.813488	-7.5152	5.68e-14	5.48e-12
ENSG00000135409	261.645	6.98626	0.930336	7.5094	5.94e-14	5.71e-12
ENSG00000136108	1887.44	2.63216	0.350772	7.5039	6.19e-14	5.93e-12
ENSG00000144908	1199.34	-5.30323	0.706923	-7.50185	6.29e-14	6e-12
ENSG00000034063	1722.93	4.15347	0.553915	7.49838	6.46e-14	6.14e-12
ENSG00000157782	118.931	-4.35504	0.581467	-7.48974	6.9e-14	6.54e-12
ENSG00000135127	1683.1	-4.54024	0.606382	-7.48742	7.02e-14	6.64e-12
ENSG00000131386	422.73	-4.05638	0.543187	-7.46775	8.16e-14	7.68e-12
ENSG00000237649	1259.15	3.4929	0.467908	7.46492	8.33e-14	7.82e-12
ENSG00000160808	330.642	-3.61874	0.484878	-7.46321	8.44e-14	7.9e-12
ENSG00000176624	2502.46	1.76198	0.236181	7.46029	8.63e-14	8.05e-12
ENSG00000174871	158.095	3.21969	0.431679	7.45853	8.75e-14	8.13e-12
ENSG00000118655	410.303	1.25737	0.168764	7.45047	9.3e-14	8.61e-12
ENSG00000150201	1805.8	-7.482	1.00461	-7.44765	9.5e-14	8.77e-12
ENSG00000151726	2934.63	-3.12393	0.419712	-7.44303	9.84e-14	9.06e-12
ENSG00000019102	114.689	-3.01042	0.404779	-7.4372	1.03e-13	9.43e-12
ENSG00000170779	942.952	2.66378	0.358541	7.42951	1.09e-13	9.97e-12
ENSG00000162460	88.0487	-5.3487	0.722015	-7.40802	1.28e-13	1.17e-11
ENSG00000272702	30.2712	-5.262	0.711249	-7.39826	1.38e-13	1.25e-11
ENSG00000088325	1911.4	3.15937	0.427176	7.39594	1.4e-13	1.27e-11
ENSG00000096654	484.015	1.91562	0.258998	7.39628	1.4e-13	1.27e-11
ENSG00000123213	1478.74	1.43431	0.193984	7.39396	1.43e-13	1.28e-11
ENSG00000122756	5678.01	4.39914	0.595112	7.39213	1.44e-13	1.3e-11
ENSG00000153885	2315.83	1.78064	0.241125	7.3847	1.53e-13	1.37e-11
ENSG00000175643	944.288	2.58529	0.350214	7.38204	1.56e-13	1.39e-11
ENSG00000155066	2019.96	-5.28766	0.716603	-7.37877	1.6e-13	1.42e-11
ENSG00000174514	2282.16	-6.00727	0.814781	-7.37286	1.67e-13	1.48e-11
ENSG00000139656	33.0517	4.18414	0.568452	7.36058	1.83e-13	1.61e-11
ENSG00000241479	15.0193	-7.60614	1.03325	-7.36134	1.82e-13	1.61e-11
ENSG00000135898	30.7717	4.53223	0.616595	7.35043	1.98e-13	1.73e-11
ENSG00000071539	409.051	3.09325	0.420863	7.34977	1.99e-13	1.74e-11
ENSG00000169857	393.428	1.8054	0.245698	7.34802	2.01e-13	1.75e-11
ENSG00000147614	880.975	-6.35218	0.864569	-7.34722	2.02e-13	1.76e-11
ENSG00000101276	424.549	-4.74981	0.646889	-7.34254	2.1e-13	1.81e-11
ENSG00000188906	798.163	-3.00599	0.409356	-7.34322	2.09e-13	1.81e-11
ENSG00000269933	51.6593	-6.97591	0.950506	-7.33915	2.15e-13	1.85e-11
ENSG00000175198	1763.14	-1.7055	0.232489	-7.33583	2.2e-13	1.89e-11
ENSG00000187244	31492.4	-2.52424	0.34459	-7.32535	2.38e-13	2.04e-11
ENSG00000116791	3197.62	-2.14986	0.293889	-7.31522	2.57e-13	2.19e-11
ENSG00000141622	500.52	2.76114	0.377449	7.31526	2.57e-13	2.19e-11
ENSG00000008083	2374.44	2.11406	0.289061	7.31356	2.6e-13	2.21e-11
ENSG00000066813	2145.41	-6.39977	0.87527	-7.31177	2.64e-13	2.23e-11
ENSG00000158014	400.596	-7.38106	1.00959	-7.31096	2.65e-13	2.24e-11
ENSG00000088926	156.978	-6.39134	0.875386	-7.30117	2.85e-13	2.4e-11
ENSG00000100823	8100.58	1.64872	0.225827	7.30081	2.86e-13	2.4e-11
ENSG00000100253	1565.4	-8.52591	1.16808	-7.29907	2.9e-13	2.42e-11
ENSG00000180509	167.503	-5.31957	0.728898	-7.29811	2.92e-13	2.43e-11
ENSG00000131183	1437.98	-8.4406	1.15766	-7.29108	3.07e-13	2.56e-11
ENSG00000140534	272.933	3.37702	0.46376	7.28183	3.29e-13	2.73e-11
ENSG00000186767	892.757	2.88767	0.396684	7.27951	3.35e-13	2.77e-11
ENSG00000163624	1006.08	-2.11576	0.29086	-7.27416	3.49e-13	2.86e-11
ENSG00000172005	8483.54	-5.59011	0.768457	-7.27446	3.48e-13	2.86e-11
ENSG00000164325	213.56	-7.46491	1.02674	-7.27049	3.58e-13	2.93e-11
ENSG00000111186	1104.84	3.41207	0.469521	7.26715	3.67e-13	3e-11
ENSG00000143995	3997.38	3.43721	0.473203	7.26372	3.77e-13	3.07e-11
ENSG00000163815	243.071	-5.01265	0.69039	-7.26062	3.85e-13	3.13e-11
ENSG00000165480	456.814	3.70618	0.510552	7.25916	3.9e-13	3.15e-11
ENSG00000197467	1630.24	4.28739	0.590582	7.2596	3.88e-13	3.15e-11
ENSG00000250799	537.866	-5.79405	0.798849	-7.253	4.08e-13	3.28e-11
ENSG00000269793	109.358	3.49823	0.482319	7.25295	4.08e-13	3.28e-11
ENSG00000135486	85806.1	1.99511	0.275168	7.25052	4.15e-13	3.33e-11
ENSG00000214039	31.0862	6.06926	0.837842	7.24393	4.36e-13	3.48e-11
ENSG00000036828	1014.05	-5.46934	0.755187	-7.24237	4.41e-13	3.51e-11
ENSG00000167552	17295.4	2.56043	0.353805	7.23682	4.59e-13	3.65e-11
ENSG00000198203	1018.22	-3.34505	0.462294	-7.23575	4.63e-13	3.67e-11
ENSG00000164007	1524.98	-5.61661	0.776751	-7.23091	4.8e-13	3.79e-11
ENSG00000224331	19.9945	-8.01931	1.10937	-7.22873	4.88e-13	3.84e-11
ENSG00000184925	211.409	-3.30182	0.457169	-7.22233	5.11e-13	4.01e-11
ENSG00000152056	461.09	-3.28591	0.45524	-7.21798	5.28e-13	4.13e-11
ENSG00000126460	278.612	-3.46583	0.480244	-7.21681	5.32e-13	4.16e-11
ENSG00000162989	444.437	-5.42057	0.751149	-7.21637	5.34e-13	4.16e-11
ENSG00000271474	389.512	4.14165	0.57442	7.21014	5.59e-13	4.34e-11
ENSG00000115616	245.135	-4.69237	0.651567	-7.20167	5.95e-13	4.61e-11
ENSG00000183856	760.855	3.54712	0.493299	7.19062	6.45e-13	4.98e-11
ENSG00000233901	462.273	-3.92683	0.546501	-7.1854	6.7e-13	5.16e-11
ENSG00000162542	751.967	-2.25026	0.313424	-7.17961	6.99e-13	5.36e-11
ENSG00000188816	140.167	-10.2479	1.42734	-7.17972	6.99e-13	5.36e-11
ENSG00000117632	18598.4	2.61508	0.364511	7.17421	7.27e-13	5.56e-11
ENSG00000110628	527.004	-3.21137	0.447895	-7.16992	7.5e-13	5.72e-11
ENSG00000159261	132.438	-4.93579	0.6892	-7.16163	7.97e-13	6.06e-11
ENSG00000008196	744.954	-5.66496	0.792773	-7.14576	8.95e-13	6.71e-11
ENSG00000095002	2348.12	2.18284	0.305473	7.14577	8.95e-13	6.71e-11
ENSG00000105963	307.186	-4.38141	0.613102	-7.1463	8.91e-13	6.71e-11
ENSG00000185942	225.987	5.53142	0.773981	7.14671	8.89e-13	6.71e-11
ENSG00000257122	155.741	-1.36331	0.190756	-7.14687	8.88e-13	6.71e-11
ENSG00000224531	657.497	1.23637	0.173097	7.14264	9.16e-13	6.85e-11
ENSG00000167711	1921.84	-4.15252	0.581546	-7.14047	9.3e-13	6.94e-11
ENSG00000149124	678.26	-6.37346	0.892721	-7.13937	9.38e-13	6.98e-11
ENSG00000101126	5791.83	1.39088	0.19485	7.13822	9.45e-13	7e-11
ENSG00000197375	828.512	-1.94846	0.272957	-7.13834	9.45e-13	7e-11
ENSG00000103888	615.199	3.30041	0.462438	7.13697	9.54e-13	7.05e-11
ENSG00000188859	884.391	5.90445	0.828049	7.13056	1e-12	7.36e-11
ENSG00000078295	1664.48	5.46684	0.766874	7.12874	1.01e-12	7.44e-11
ENSG00000101342	144.588	-4.1263	0.579313	-7.12274	1.06e-12	7.75e-11
ENSG00000258548	532.005	-5.44264	0.764411	-7.12005	1.08e-12	7.89e-11
ENSG00000168246	2151.61	1.53866	0.216225	7.116	1.11e-12	8.1e-11
ENSG00000099810	892.325	1.27344	0.179106	7.10998	1.16e-12	8.44e-11
ENSG00000140382	1970.1	1.37021	0.192801	7.10687	1.19e-12	8.61e-11
ENSG00000211445	37741.2	-5.18655	0.729999	-7.10486	1.2e-12	8.71e-11
ENSG00000254726	4822.45	3.68132	0.518293	7.10277	1.22e-12	8.82e-11
ENSG00000226508	59.5503	4.38726	0.618756	7.09045	1.34e-12	9.62e-11
ENSG00000120802	6047.01	2.14816	0.303335	7.08181	1.42e-12	1.01e-10
ENSG00000136574	718.461	6.0883	0.85968	7.08206	1.42e-12	1.01e-10
ENSG00000143702	2271.43	2.46472	0.347942	7.0837	1.4e-12	1.01e-10
ENSG00000156222	156.085	-5.22559	0.73786	-7.08209	1.42e-12	1.01e-10
ENSG00000230055	744.513	-2.35051	0.331902	-7.08195	1.42e-12	1.01e-10
ENSG00000236830	42.0368	-4.86372	0.687471	-7.0748	1.5e-12	1.06e-10
ENSG00000180251	458.885	-6.33285	0.896683	-7.06253	1.63e-12	1.16e-10
ENSG00000173826	105.195	-6.52533	0.924355	-7.05933	1.67e-12	1.18e-10
ENSG00000093009	415.102	3.56725	0.50623	7.04671	1.83e-12	1.29e-10
ENSG00000074410	17211.7	-3.89752	0.553301	-7.04412	1.87e-12	1.31e-10
ENSG00000142731	492.249	3.17688	0.451079	7.04284	1.88e-12	1.32e-10
ENSG00000065328	415.475	3.78882	0.538388	7.03734	1.96e-12	1.37e-10
ENSG00000115649	2286.59	-1.65106	0.234703	-7.03468	2e-12	1.39e-10
ENSG00000132746	44.7647	-7.04834	1.00207	-7.03378	2.01e-12	1.4e-10
ENSG00000162769	1139.18	2.0966	0.298388	7.02641	2.12e-12	1.47e-10
ENSG00000170561	944.542	-5.41683	0.771868	-7.01782	2.25e-12	1.56e-10
ENSG00000213551	168.794	1.74896	0.249233	7.01738	2.26e-12	1.56e-10
ENSG00000147874	1078.18	1.91029	0.272715	7.00471	2.47e-12	1.7e-10
ENSG00000162981	2753.38	2.50578	0.357926	7.00082	2.54e-12	1.75e-10
ENSG00000144218	1531.49	3.48259	0.497665	6.99786	2.6e-12	1.78e-10
ENSG00000184517	617.841	1.47341	0.210575	6.99709	2.61e-12	1.78e-10
ENSG00000249948	320.512	-5.49996	0.785927	-6.99806	2.6e-12	1.78e-10
ENSG00000093010	2726.6	-1.39144	0.199054	-6.99029	2.74e-12	1.87e-10
ENSG00000163694	2989.51	-3.51535	0.502941	-6.9896	2.76e-12	1.87e-10
ENSG00000173221	1111.03	-2.4832	0.355684	-6.98148	2.92e-12	1.98e-10
ENSG00000175318	164.21	-3.57525	0.512395	-6.97753	3e-12	2.03e-10
ENSG00000075461	326.519	3.77814	0.541589	6.97602	3.04e-12	2.04e-10
ENSG00000180638	329.867	-5.01938	0.719441	-6.97677	3.02e-12	2.04e-10
ENSG00000090889	687.374	3.47624	0.498891	6.96793	3.22e-12	2.16e-10
ENSG00000153531	372.877	3.20595	0.460249	6.96569	3.27e-12	2.18e-10
ENSG00000166503	2631.57	1.28382	0.184311	6.9655	3.27e-12	2.18e-10
ENSG00000146373	1315.24	2.39579	0.344218	6.9601	3.4e-12	2.26e-10
ENSG00000162105	701.905	-3.23955	0.465589	-6.95795	3.45e-12	2.29e-10
ENSG00000125319	192.305	2.26884	0.32621	6.95515	3.52e-12	2.33e-10
ENSG00000005108	1670.03	-5.07722	0.73024	-6.95281	3.58e-12	2.36e-10
ENSG00000089094	6266.3	3.76759	0.541823	6.95354	3.56e-12	2.36e-10
ENSG00000133302	551.281	1.80738	0.259993	6.95164	3.61e-12	2.38e-10
ENSG00000133477	181.828	-3.55027	0.511029	-6.9473	3.72e-12	2.45e-10
ENSG00000137166	5246.02	2.17857	0.313835	6.94176	3.87e-12	2.54e-10
ENSG00000131910	441.631	-6.21915	0.896185	-6.93957	3.93e-12	2.56e-10
ENSG00000162390	406.531	-3.08639	0.444736	-6.93983	3.93e-12	2.56e-10
ENSG00000205929	310.487	-4.83446	0.696673	-6.93935	3.94e-12	2.56e-10
ENSG00000134758	1573.41	1.77102	0.255308	6.9368	4.01e-12	2.6e-10
ENSG00000111181	1059.26	-4.74803	0.685074	-6.93069	4.19e-12	2.71e-10
ENSG00000075702	286.721	2.43711	0.351729	6.92894	4.24e-12	2.74e-10
ENSG00000186493	305.286	-6.53572	0.944062	-6.92298	4.42e-12	2.85e-10
ENSG00000149948	9989.35	5.86677	0.847501	6.92244	4.44e-12	2.86e-10
ENSG00000154025	97.5373	-6.0273	0.870805	-6.92153	4.47e-12	2.87e-10
ENSG00000153904	3254.38	-2.06883	0.298959	-6.92012	4.51e-12	2.89e-10
ENSG00000265485	670.421	6.6329	0.958767	6.91816	4.58e-12	2.92e-10
ENSG00000248517	80.3084	-8.86522	1.28252	-6.91235	4.77e-12	3.04e-10
ENSG00000139144	167.529	-5.78411	0.836973	-6.91074	4.82e-12	3.07e-10
ENSG00000014257	695.578	-4.19815	0.607624	-6.90913	4.88e-12	3.1e-10
ENSG00000157703	48.52	-6.59835	0.956188	-6.90068	5.18e-12	3.28e-10
ENSG00000174567	157.993	-3.23168	0.468453	-6.89863	5.25e-12	3.32e-10
ENSG00000266927	19.769	-4.86556	0.705671	-6.89494	5.39e-12	3.4e-10
ENSG00000075673	630.054	-6.22277	0.902747	-6.89315	5.46e-12	3.43e-10
ENSG00000072778	9124.59	-1.52412	0.221163	-6.89141	5.52e-12	3.47e-10
ENSG00000124181	4113.82	1.69024	0.245383	6.88816	5.65e-12	3.54e-10
ENSG00000107611	1822.83	-5.28514	0.767362	-6.88741	5.68e-12	3.55e-10
ENSG00000144035	782.428	-6.6083	0.959905	-6.88433	5.81e-12	3.62e-10
ENSG00000203760	505.061	3.02295	0.439199	6.88287	5.87e-12	3.65e-10
ENSG00000169679	800.889	3.28867	0.478238	6.87664	6.13e-12	3.8e-10
ENSG00000106477	880.791	1.63348	0.237676	6.87275	6.3e-12	3.89e-10
ENSG00000167244	168125	3.78924	0.551319	6.87305	6.28e-12	3.89e-10
ENSG00000230246	56.3609	5.57266	0.811025	6.87112	6.37e-12	3.93e-10
ENSG00000187699	151.129	-2.60894	0.38001	-6.86544	6.63e-12	4.08e-10
ENSG00000107485	2635.73	-4.98865	0.726725	-6.86456	6.67e-12	4.1e-10
ENSG00000151065	716.421	1.2452	0.181409	6.86408	6.69e-12	4.1e-10
ENSG00000137770	2062.72	1.37544	0.200474	6.86095	6.84e-12	4.18e-10
ENSG00000171877	95.6949	2.94068	0.42866	6.86016	6.88e-12	4.2e-10
ENSG00000143001	64.0731	-5.36738	0.783075	-6.85423	7.17e-12	4.37e-10
ENSG00000126787	942.452	3.84495	0.561539	6.84717	7.53e-12	4.58e-10
ENSG00000143147	554.647	2.62066	0.382943	6.84349	7.73e-12	4.69e-10
ENSG00000118193	502.921	3.64898	0.533363	6.84145	7.84e-12	4.72e-10
ENSG00000118997	106.944	-2.51992	0.368347	-6.84116	7.86e-12	4.72e-10
ENSG00000149679	486.537	1.85617	0.27129	6.84203	7.81e-12	4.72e-10
ENSG00000152382	971.531	1.67422	0.24471	6.84168	7.83e-12	4.72e-10
ENSG00000042088	857.449	1.57847	0.230899	6.83621	8.13e-12	4.87e-10
ENSG00000197857	765.119	-1.4736	0.215554	-6.83635	8.12e-12	4.87e-10
ENSG00000268119	283.384	2.63826	0.386119	6.83276	8.33e-12	4.98e-10
ENSG00000082482	346.889	4.91334	0.719336	6.83039	8.47e-12	5.05e-10
ENSG00000169031	1863.59	-4.85289	0.710802	-6.82735	8.65e-12	5.15e-10
ENSG00000136937	1489.96	1.05679	0.155015	6.81732	9.28e-12	5.51e-10
ENSG00000122359	8034.17	-2.58581	0.379399	-6.81554	9.39e-12	5.56e-10
ENSG00000163918	745.399	2.13976	0.314006	6.81439	9.47e-12	5.6e-10
ENSG00000164663	605.02	2.34107	0.343591	6.81355	9.52e-12	5.62e-10
ENSG00000166582	967.512	2.10409	0.308923	6.81104	9.69e-12	5.7e-10
ENSG00000164941	1027.04	1.37236	0.201532	6.80965	9.78e-12	5.75e-10
ENSG00000242048	70.1656	-9.24861	1.35843	-6.80832	9.87e-12	5.79e-10
ENSG00000076864	3050.9	-4.64292	0.682065	-6.80715	9.96e-12	5.82e-10
ENSG00000121774	10675.8	1.33646	0.196413	6.80432	1.02e-11	5.93e-10
ENSG00000105173	252.979	2.56219	0.376849	6.79899	1.05e-11	6.14e-10
ENSG00000167799	193.625	-2.44272	0.359544	-6.79393	1.09e-11	6.34e-10
ENSG00000168772	748.32	3.77347	0.555514	6.79275	1.1e-11	6.38e-10
ENSG00000186715	2023.5	-4.97288	0.732473	-6.78917	1.13e-11	6.53e-10
ENSG00000189120	612.895	2.90283	0.427591	6.78879	1.13e-11	6.54e-10
ENSG00000204366	667.855	2.67714	0.394618	6.78413	1.17e-11	6.74e-10
ENSG00000198901	955.738	2.33982	0.344991	6.78225	1.18e-11	6.81e-10
ENSG00000101412	592.835	2.59352	0.382583	6.77898	1.21e-11	6.95e-10
ENSG00000161800	1128.02	2.25569	0.332891	6.77605	1.24e-11	7.08e-10
ENSG00000040275	911.077	2.25493	0.33297	6.77217	1.27e-11	7.26e-10
ENSG00000112242	961.314	2.04054	0.301363	6.77106	1.28e-11	7.3e-10
ENSG00000198040	1952.9	1.91598	0.282995	6.77037	1.28e-11	7.32e-10
ENSG00000213420	562.699	3.78268	0.558782	6.76951	1.29e-11	7.35e-10
ENSG00000149657	1946.47	1.16254	0.171879	6.76374	1.34e-11	7.62e-10
ENSG00000184613	1146.45	4.07606	0.60261	6.76401	1.34e-11	7.62e-10
ENSG00000186871	162.809	3.49893	0.517907	6.7559	1.42e-11	8.02e-10
ENSG00000102890	490.866	-3.41521	0.505608	-6.75465	1.43e-11	8.08e-10
ENSG00000060762	1836.19	-2.424	0.35893	-6.75343	1.44e-11	8.13e-10
ENSG00000197299	431.973	3.39207	0.502449	6.75107	1.47e-11	8.25e-10
ENSG00000111319	6055.73	-5.56588	0.825743	-6.74045	1.58e-11	8.86e-10
ENSG00000140525	902.406	2.92202	0.433823	6.73551	1.63e-11	9.14e-10
ENSG00000184012	2238.13	-5.52155	0.820009	-6.73353	1.66e-11	9.25e-10
ENSG00000129195	661.293	3.56417	0.52957	6.73032	1.69e-11	9.44e-10
ENSG00000137819	1554.08	-5.31449	0.789749	-6.72935	1.7e-11	9.48e-10
ENSG00000006118	4452.59	1.98571	0.295332	6.72367	1.77e-11	9.82e-10
ENSG00000145386	1095.94	3.51814	0.52324	6.72376	1.77e-11	9.82e-10
ENSG00000205208	743.904	2.53317	0.377029	6.71877	1.83e-11	1.01e-09
ENSG00000132840	1552.72	-5.08149	0.756795	-6.71449	1.89e-11	1.04e-09
ENSG00000163827	356.705	-4.21824	0.628167	-6.71516	1.88e-11	1.04e-09
ENSG00000185252	805.155	1.49539	0.222717	6.71432	1.89e-11	1.04e-09
ENSG00000010292	3567.01	1.9607	0.292205	6.71001	1.95e-11	1.07e-09
ENSG00000102837	307.624	-6.14644	0.916502	-6.70641	1.99e-11	1.09e-09
ENSG00000130234	240.231	-5.19994	0.775669	-6.70381	2.03e-11	1.11e-09
ENSG00000090097	2237.11	2.27692	0.33976	6.70157	2.06e-11	1.13e-09
ENSG00000156413	359.802	-5.29651	0.790627	-6.69913	2.1e-11	1.14e-09
ENSG00000044524	355.967	3.97822	0.594077	6.69646	2.14e-11	1.16e-09
ENSG00000162521	5794.86	1.37685	0.205634	6.69563	2.15e-11	1.16e-09
ENSG00000163214	1070.8	1.13852	0.170033	6.69588	2.14e-11	1.16e-09
ENSG00000099953	693.61	3.50078	0.522925	6.69462	2.16e-11	1.17e-09
ENSG00000176387	11106.9	-3.63725	0.543344	-6.6942	2.17e-11	1.17e-09
ENSG00000146670	770.806	2.83555	0.423744	6.69165	2.21e-11	1.19e-09
ENSG00000255545	105.352	-3.79906	0.567701	-6.69202	2.2e-11	1.19e-09
ENSG00000105642	397.26	3.39946	0.50845	6.68594	2.29e-11	1.23e-09
ENSG00000111432	622.463	4.61168	0.689971	6.68387	2.33e-11	1.25e-09
ENSG00000116882	503.133	-6.24661	0.934956	-6.68119	2.37e-11	1.27e-09
ENSG00000126562	896.399	-3.73964	0.560442	-6.67267	2.51e-11	1.34e-09
ENSG00000163221	220.492	-6.871	1.02969	-6.67286	2.51e-11	1.34e-09
ENSG00000139055	484.244	-4.60357	0.690472	-6.66728	2.61e-11	1.38e-09
ENSG00000049541	1185.97	1.57488	0.236323	6.66408	2.66e-11	1.41e-09
ENSG00000149972	1878.93	5.56556	0.835939	6.65785	2.78e-11	1.47e-09
ENSG00000187534	127.198	-2.96771	0.445741	-6.65793	2.78e-11	1.47e-09
ENSG00000113645	3201.32	-2.57222	0.386819	-6.64967	2.94e-11	1.55e-09
ENSG00000183055	315.561	-5.78493	0.870455	-6.64586	3.01e-11	1.59e-09
ENSG00000132780	6331.75	2.08323	0.313513	6.6448	3.04e-11	1.6e-09
ENSG00000167554	296.932	1.30556	0.196587	6.64112	3.11e-11	1.63e-09
ENSG00000241935	347.102	-3.56613	0.536965	-6.64127	3.11e-11	1.63e-09
ENSG00000108306	471.133	1.47915	0.222755	6.64023	3.13e-11	1.64e-09
ENSG00000177359	201.515	4.48975	0.676263	6.63906	3.16e-11	1.65e-09
ENSG00000118298	377.913	2.83867	0.427753	6.63624	3.22e-11	1.68e-09
ENSG00000197472	51.8756	4.02886	0.607134	6.63587	3.23e-11	1.68e-09
ENSG00000138160	1499.28	3.36833	0.508107	6.62917	3.38e-11	1.75e-09
ENSG00000136982	424.551	3.36823	0.508153	6.62839	3.39e-11	1.76e-09
ENSG00000065600	783.172	2.21323	0.33397	6.62704	3.42e-11	1.77e-09
ENSG00000196081	94.6031	2.70028	0.407539	6.62583	3.45e-11	1.78e-09
ENSG00000204528	22.2403	-7.59358	1.14652	-6.62316	3.52e-11	1.81e-09
ENSG00000070950	462.763	1.92083	0.29029	6.61694	3.67e-11	1.88e-09
ENSG00000176945	945.288	-4.37847	0.661626	-6.61775	3.65e-11	1.88e-09
ENSG00000259485	130.56	4.89884	0.740685	6.61393	3.74e-11	1.92e-09
ENSG00000113532	771.694	3.13429	0.473996	6.61248	3.78e-11	1.93e-09
ENSG00000160606	147.182	-2.79578	0.422813	-6.61234	3.78e-11	1.93e-09
ENSG00000120306	3390.46	-3.12762	0.473397	-6.60676	3.93e-11	2e-09
ENSG00000135119	307.11	2.13745	0.32352	6.60686	3.93e-11	2e-09
ENSG00000149294	8075.92	4.15155	0.628494	6.60555	3.96e-11	2.01e-09
ENSG00000172824	52.1949	-3.24268	0.490922	-6.60529	3.97e-11	2.01e-09
ENSG00000130816	2952.48	1.38399	0.209635	6.60189	4.06e-11	2.05e-09
ENSG00000174498	1830.8	5.02685	0.761698	6.59953	4.12e-11	2.08e-09
ENSG00000109685	3784.91	1.64976	0.250039	6.59801	4.17e-11	2.1e-09
ENSG00000141446	1093.97	1.04069	0.157785	6.59564	4.23e-11	2.13e-09
ENSG00000099956	5080.04	1.22891	0.186366	6.59405	4.28e-11	2.15e-09
ENSG00000120053	2299.39	-2.37406	0.360021	-6.59424	4.27e-11	2.15e-09
ENSG00000143493	889.779	1.84471	0.279943	6.58961	4.41e-11	2.21e-09
ENSG00000154930	1586.33	-3.62939	0.550979	-6.58715	4.48e-11	2.24e-09
ENSG00000137135	173.904	2.88631	0.438335	6.58472	4.56e-11	2.27e-09
ENSG00000165694	55.6074	-7.7523	1.1773	-6.58484	4.55e-11	2.27e-09
ENSG00000140022	673.435	-2.43759	0.370255	-6.58354	4.59e-11	2.28e-09
ENSG00000166477	790.303	0.977225	0.148509	6.58023	4.7e-11	2.33e-09
ENSG00000107731	8106.42	3.34199	0.50802	6.57846	4.75e-11	2.35e-09
ENSG00000244723	37.3948	-4.58095	0.696321	-6.57879	4.74e-11	2.35e-09
ENSG00000148429	1386.74	1.62568	0.247213	6.57601	4.83e-11	2.39e-09
ENSG00000166840	855.271	-4.82548	0.73413	-6.57306	4.93e-11	2.43e-09
ENSG00000153767	455.682	1.28946	0.196198	6.57226	4.96e-11	2.44e-09
ENSG00000179636	44.6931	-4.15648	0.632797	-6.56842	5.09e-11	2.5e-09
ENSG00000183032	69.8884	2.74406	0.417836	6.56732	5.12e-11	2.51e-09
ENSG00000131747	7638.85	3.4719	0.528897	6.56442	5.22e-11	2.55e-09
ENSG00000138092	287.831	2.08324	0.317346	6.56457	5.22e-11	2.55e-09
ENSG00000156298	694.879	-3.03431	0.462636	-6.55874	5.43e-11	2.65e-09
ENSG00000080986	598.579	3.37541	0.515177	6.55194	5.68e-11	2.76e-09
ENSG00000224717	43.869	5.29806	0.808563	6.55244	5.66e-11	2.76e-09
ENSG00000137804	2374.79	3.29591	0.50321	6.54976	5.76e-11	2.8e-09
ENSG00000177910	51.2171	5.61094	0.856884	6.54808	5.83e-11	2.82e-09
ENSG00000148942	1029.94	-6.32289	0.965877	-6.54626	5.9e-11	2.85e-09
ENSG00000153292	1612.57	-4.81728	0.735955	-6.54561	5.93e-11	2.86e-09
ENSG00000121769	1007.92	-3.69943	0.565326	-6.54389	5.99e-11	2.89e-09
ENSG00000227338	65.1067	-5.76454	0.881035	-6.54292	6.03e-11	2.9e-09
ENSG00000076382	795.038	2.42724	0.371421	6.53502	6.36e-11	3.05e-09
ENSG00000105750	300.926	1.9686	0.301277	6.53417	6.4e-11	3.06e-09
ENSG00000153086	369.092	-4.56753	0.698969	-6.53466	6.38e-11	3.06e-09
ENSG00000104290	1619.28	1.91095	0.29262	6.53048	6.56e-11	3.13e-09
ENSG00000132744	234.241	-5.71635	0.875502	-6.52922	6.61e-11	3.15e-09
ENSG00000242265	31574.9	4.43125	0.6788	6.52806	6.66e-11	3.17e-09
ENSG00000257337	124.091	-1.80974	0.277267	-6.52707	6.71e-11	3.19e-09
ENSG00000129351	14326.1	1.32022	0.202315	6.52555	6.78e-11	3.22e-09
ENSG00000135476	661.215	3.09101	0.473722	6.52493	6.8e-11	3.22e-09
ENSG00000213160	1412.66	2.48709	0.381193	6.52448	6.82e-11	3.23e-09
ENSG00000091137	916.124	-6.92989	1.06225	-6.52375	6.86e-11	3.24e-09
ENSG00000128713	1223.29	3.3393	0.511892	6.52344	6.87e-11	3.24e-09
ENSG00000095713	391.087	-3.9542	0.606429	-6.52047	7.01e-11	3.29e-09
ENSG00000164972	27.3013	-3.46962	0.53208	-6.52086	6.99e-11	3.29e-09
ENSG00000111206	740.97	2.94438	0.451613	6.51969	7.05e-11	3.31e-09
ENSG00000143469	29.1301	3.76479	0.577493	6.5192	7.07e-11	3.31e-09
ENSG00000145022	1182.18	-1.85104	0.283963	-6.5186	7.1e-11	3.31e-09
ENSG00000154920	81.4381	2.82151	0.432784	6.51945	7.06e-11	3.31e-09
ENSG00000137843	134.627	-3.26859	0.501458	-6.51818	7.12e-11	3.32e-09
ENSG00000170681	98.2157	2.47396	0.379698	6.51559	7.24e-11	3.37e-09
ENSG00000256663	147.277	3.89494	0.598166	6.51147	7.44e-11	3.46e-09
ENSG00000120334	308.522	2.15564	0.331082	6.51089	7.47e-11	3.47e-09
ENSG00000066279	1413.23	4.04586	0.621532	6.5095	7.54e-11	3.49e-09
ENSG00000205795	4959.4	-4.75581	0.73057	-6.50972	7.53e-11	3.49e-09
ENSG00000109805	679.964	3.52962	0.542332	6.50823	7.6e-11	3.51e-09
ENSG00000253379	96.3542	4.56585	0.701941	6.5046	7.79e-11	3.59e-09
ENSG00000203952	103.324	-3.32335	0.511123	-6.50206	7.92e-11	3.65e-09
ENSG00000158427	310.563	2.78472	0.428453	6.49946	8.06e-11	3.7e-09
ENSG00000263812	302.902	2.92764	0.45046	6.49922	8.07e-11	3.7e-09
ENSG00000121644	2078.68	1.39745	0.215064	6.49785	8.15e-11	3.72e-09
ENSG00000143614	2191.63	1.23886	0.190652	6.49802	8.14e-11	3.72e-09
ENSG00000085552	1659.54	3.688	0.567946	6.49358	8.38e-11	3.82e-09
ENSG00000106733	408.503	-1.94782	0.299971	-6.49337	8.39e-11	3.82e-09
ENSG00000185480	188.099	2.73487	0.421181	6.49333	8.4e-11	3.82e-09
ENSG00000163781	1305.41	1.71408	0.264095	6.49038	8.56e-11	3.89e-09
ENSG00000204969	61.2704	3.07597	0.474102	6.48799	8.7e-11	3.94e-09
ENSG00000104889	1035.03	1.93454	0.29821	6.48718	8.75e-11	3.96e-09
ENSG00000131470	151.652	1.91104	0.294646	6.4859	8.82e-11	3.99e-09
ENSG00000110203	59.0791	-5.64824	0.871077	-6.4842	8.92e-11	4.03e-09
ENSG00000092140	945.634	1.70178	0.262555	6.48162	9.07e-11	4.09e-09
ENSG00000123473	345.518	3.00713	0.464333	6.47623	9.4e-11	4.23e-09
ENSG00000164188	533.479	-5.50457	0.849976	-6.47615	9.41e-11	4.23e-09
ENSG00000184492	713.187	7.20776	1.11314	6.47517	9.47e-11	4.25e-09
ENSG00000121988	324.827	2.25588	0.348676	6.46986	9.81e-11	4.39e-09
ENSG00000180035	885.721	1.72611	0.267025	6.4642	1.02e-10	4.55e-09
ENSG00000267327	47.9182	2.9321	0.45362	6.46377	1.02e-10	4.56e-09
ENSG00000139304	49.2298	-5.47755	0.848481	-6.45572	1.08e-10	4.8e-09
ENSG00000083635	404.618	1.04843	0.162492	6.4522	1.1e-10	4.91e-09
ENSG00000144554	496.01	2.86372	0.444025	6.44946	1.12e-10	4.99e-09
ENSG00000100934	2668.94	1.69561	0.262936	6.44878	1.13e-10	5e-09
ENSG00000179240	196.791	2.21694	0.343804	6.44826	1.13e-10	5.01e-09
ENSG00000179361	1399.12	2.98305	0.462652	6.44772	1.14e-10	5.02e-09
ENSG00000134873	1683.33	-5.29191	0.820815	-6.44715	1.14e-10	5.03e-09
ENSG00000118640	2353.98	-1.85269	0.2874	-6.44639	1.15e-10	5.05e-09
ENSG00000076003	2265.49	2.14111	0.332364	6.44209	1.18e-10	5.19e-09
ENSG00000180871	53.1497	-4.25277	0.660488	-6.43883	1.2e-10	5.29e-09
ENSG00000102098	286.14	2.64443	0.410757	6.43794	1.21e-10	5.31e-09
ENSG00000138435	1335.93	7.92029	1.23325	6.42228	1.34e-10	5.87e-09
ENSG00000150551	2895.36	4.31514	0.671904	6.42226	1.34e-10	5.87e-09
ENSG00000188175	354.294	-7.02567	1.09418	-6.42096	1.35e-10	5.91e-09
ENSG00000113732	4460.1	-1.81741	0.283255	-6.41618	1.4e-10	6.09e-09
ENSG00000125944	6802.29	1.1166	0.174046	6.41553	1.4e-10	6.11e-09
ENSG00000132964	1102.98	2.02076	0.315363	6.40774	1.48e-10	6.42e-09
ENSG00000229453	34.65	5.33386	0.832463	6.40733	1.48e-10	6.43e-09
ENSG00000079616	2326.36	1.6957	0.264948	6.40015	1.55e-10	6.72e-09
ENSG00000187135	442.962	6.65544	1.03989	6.40011	1.55e-10	6.72e-09
ENSG00000006747	2740.59	-5.33625	0.833884	-6.39927	1.56e-10	6.75e-09
ENSG00000168078	550.34	3.13808	0.490469	6.39813	1.57e-10	6.79e-09
ENSG00000101447	377.595	2.86623	0.448036	6.39733	1.58e-10	6.81e-09
ENSG00000175322	168.379	2.93351	0.458572	6.39705	1.58e-10	6.81e-09
ENSG00000056277	298.017	2.45513	0.383975	6.39398	1.62e-10	6.94e-09
ENSG00000116396	530.208	-3.45598	0.540776	-6.39077	1.65e-10	7.08e-09
ENSG00000163874	206.096	-2.27427	0.356001	-6.38837	1.68e-10	7.18e-09
ENSG00000168269	976.556	-6.30937	0.987837	-6.38705	1.69e-10	7.23e-09
ENSG00000170456	4028.97	2.69724	0.422319	6.38673	1.69e-10	7.24e-09
ENSG00000116096	705.424	-4.06596	0.636727	-6.38572	1.71e-10	7.27e-09
ENSG00000146463	3275.56	1.28704	0.201571	6.38506	1.71e-10	7.29e-09
ENSG00000197085	41.3481	-6.14867	0.963101	-6.38424	1.72e-10	7.32e-09
ENSG00000111602	2011.3	2.26151	0.354254	6.38387	1.73e-10	7.33e-09
ENSG00000183161	631.307	1.07242	0.168037	6.38207	1.75e-10	7.4e-09
ENSG00000110002	749.545	-2.1701	0.340059	-6.38155	1.75e-10	7.42e-09
ENSG00000134690	597.678	3.20413	0.502124	6.38115	1.76e-10	7.43e-09
ENSG00000169604	3702.27	1.8524	0.29031	6.38076	1.76e-10	7.43e-09
ENSG00000197459	72.3936	3.42642	0.537058	6.37999	1.77e-10	7.46e-09
ENSG00000218336	1449.39	2.05855	0.322713	6.37886	1.78e-10	7.5e-09
ENSG00000187607	526.845	1.86719	0.292767	6.37774	1.8e-10	7.55e-09
ENSG00000196591	7694.11	1.73004	0.271315	6.3765	1.81e-10	7.6e-09
ENSG00000172167	270.908	2.93241	0.459925	6.37584	1.82e-10	7.62e-09
ENSG00000143228	788.139	3.80965	0.597638	6.3745	1.84e-10	7.68e-09
ENSG00000169562	553.949	-4.00852	0.62898	-6.37305	1.85e-10	7.74e-09
ENSG00000177707	967.554	1.76168	0.276441	6.37271	1.86e-10	7.74e-09
ENSG00000248923	211.592	-3.23807	0.508282	-6.37062	1.88e-10	7.84e-09
ENSG00000205352	1474.55	-1.86942	0.293471	-6.37002	1.89e-10	7.86e-09
ENSG00000170190	1630.27	-3.77048	0.592239	-6.36648	1.93e-10	8.03e-09
ENSG00000166707	84.6718	2.30558	0.362182	6.36582	1.94e-10	8.05e-09
ENSG00000230387	21.8157	-6.98114	1.09714	-6.36305	1.98e-10	8.19e-09
ENSG00000111247	624.901	3.05936	0.480865	6.3622	1.99e-10	8.22e-09
ENSG00000187048	654.788	-5.32228	0.836749	-6.36067	2.01e-10	8.29e-09
ENSG00000047230	1505.5	1.58855	0.249831	6.3585	2.04e-10	8.39e-09
ENSG00000104419	15657.5	-3.48864	0.548697	-6.35805	2.04e-10	8.39e-09
ENSG00000176619	4285.26	1.77148	0.278631	6.3578	2.05e-10	8.39e-09
ENSG00000242419	64.7731	4.10115	0.64504	6.35799	2.04e-10	8.39e-09
ENSG00000246145	15.001	-3.93806	0.619393	-6.35794	2.04e-10	8.39e-09
ENSG00000095932	3074.87	-5.8315	0.91767	-6.35468	2.09e-10	8.53e-09
ENSG00000136824	2148.48	1.63883	0.257894	6.35466	2.09e-10	8.53e-09
ENSG00000012048	598.438	2.34333	0.368941	6.35149	2.13e-10	8.7e-09
ENSG00000233493	302.7	-2.57179	0.405097	-6.34857	2.17e-10	8.85e-09
ENSG00000141198	1125.72	-1.46715	0.231123	-6.34791	2.18e-10	8.88e-09
ENSG00000176371	876.392	1.69041	0.266356	6.34644	2.2e-10	8.95e-09
ENSG00000113758	11343.7	1.60359	0.252732	6.34503	2.22e-10	9.02e-09
ENSG00000123243	850.76	-4.60578	0.725934	-6.34464	2.23e-10	9.03e-09
ENSG00000079337	1915.04	-3.01364	0.475332	-6.34008	2.3e-10	9.29e-09
ENSG00000224769	95.5392	-3.64918	0.575633	-6.33942	2.31e-10	9.31e-09
ENSG00000170144	15581.5	1.18362	0.186728	6.33874	2.32e-10	9.34e-09
ENSG00000113946	940.143	-5.43346	0.857689	-6.335	2.37e-10	9.56e-09
ENSG00000196628	5608.44	1.75387	0.277319	6.32437	2.54e-10	1.02e-08
ENSG00000100842	1855.98	2.1583	0.341403	6.32185	2.58e-10	1.04e-08
ENSG00000151715	564.359	-3.71939	0.588443	-6.32073	2.6e-10	1.04e-08
ENSG00000172687	812.635	2.50883	0.396824	6.32227	2.58e-10	1.04e-08
ENSG00000104723	3830.02	1.18733	0.18791	6.31864	2.64e-10	1.06e-08
ENSG00000011426	536.088	2.29294	0.362979	6.31699	2.67e-10	1.07e-08
ENSG00000151779	5379.03	2.29237	0.363102	6.3133	2.73e-10	1.09e-08
ENSG00000172159	759.649	-3.07703	0.487403	-6.31312	2.73e-10	1.09e-08
ENSG00000130600	46504.2	-4.70305	0.745127	-6.31174	2.76e-10	1.1e-08
ENSG00000165379	666.068	3.8797	0.615002	6.30844	2.82e-10	1.12e-08
ENSG00000138658	229.049	2.78939	0.442297	6.30659	2.85e-10	1.13e-08
ENSG00000151725	1005.38	3.71768	0.589489	6.30662	2.85e-10	1.13e-08
ENSG00000166347	3967.79	-2.03562	0.32283	-6.30555	2.87e-10	1.13e-08
ENSG00000204531	89.0478	-3.75486	0.595391	-6.30654	2.85e-10	1.13e-08
ENSG00000106462	1207.67	2.95897	0.469395	6.3038	2.9e-10	1.15e-08
ENSG00000169607	357.048	3.18427	0.505325	6.30142	2.95e-10	1.16e-08
ENSG00000055130	2708.37	0.930634	0.147839	6.29493	3.08e-10	1.21e-08
ENSG00000021574	1368.25	1.99515	0.31702	6.29347	3.1e-10	1.22e-08
ENSG00000177084	1666.25	1.83736	0.291946	6.29349	3.1e-10	1.22e-08
ENSG00000171720	1429.95	0.830964	0.132115	6.28969	3.18e-10	1.25e-08
ENSG00000215915	297.156	-3.19911	0.508774	-6.28789	3.22e-10	1.26e-08
ENSG00000236753	94.6055	-2.32772	0.370369	-6.28487	3.28e-10	1.28e-08
ENSG00000123219	387.848	3.22364	0.513225	6.28114	3.36e-10	1.31e-08
ENSG00000164087	290.708	1.99579	0.31783	6.27944	3.4e-10	1.32e-08
ENSG00000158164	730.213	3.86988	0.616325	6.27895	3.41e-10	1.33e-08
ENSG00000162714	3278.94	1.84259	0.29357	6.27648	3.46e-10	1.35e-08
ENSG00000165891	220.467	3.54093	0.564203	6.27599	3.47e-10	1.35e-08
ENSG00000198477	202.555	2.11973	0.337944	6.27244	3.55e-10	1.38e-08
ENSG00000142449	1418.67	2.64668	0.422075	6.27062	3.6e-10	1.39e-08
ENSG00000158816	52.5383	-4.47244	0.713623	-6.26723	3.68e-10	1.42e-08
ENSG00000024526	410.813	3.09388	0.493913	6.26402	3.75e-10	1.44e-08
ENSG00000139146	12062.4	2.5831	0.412377	6.26394	3.75e-10	1.44e-08
ENSG00000153237	214.465	-2.80308	0.447496	-6.26392	3.75e-10	1.44e-08
ENSG00000165506	986.704	1.57594	0.251568	6.26447	3.74e-10	1.44e-08
ENSG00000079156	372.45	2.80683	0.448191	6.26258	3.79e-10	1.45e-08
ENSG00000111424	628.118	-3.79722	0.606322	-6.26271	3.78e-10	1.45e-08
ENSG00000121211	227.078	3.49811	0.558603	6.26225	3.79e-10	1.45e-08
ENSG00000167549	342.789	3.52613	0.563285	6.25994	3.85e-10	1.47e-08
ENSG00000170549	621.082	-4.6291	0.739458	-6.26012	3.85e-10	1.47e-08
ENSG00000088726	16.8863	-6.60665	1.05674	-6.25194	4.05e-10	1.55e-08
ENSG00000109674	134.633	4.1045	0.656553	6.25158	4.06e-10	1.55e-08
ENSG00000092607	227.571	5.05649	0.809036	6.25002	4.1e-10	1.56e-08
ENSG00000185499	4509.8	-4.86927	0.77958	-6.24602	4.21e-10	1.6e-08
ENSG00000096401	2704.68	0.99877	0.159972	6.24339	4.28e-10	1.62e-08
ENSG00000185565	1639.28	3.49943	0.560516	6.24324	4.29e-10	1.62e-08
ENSG00000204576	775.147	1.39747	0.22388	6.24204	4.32e-10	1.63e-08
ENSG00000204371	3778.26	1.50419	0.241092	6.23906	4.4e-10	1.66e-08
ENSG00000183283	7678.47	-1.4978	0.240088	-6.23854	4.42e-10	1.67e-08
ENSG00000027869	217.278	3.06702	0.491908	6.23494	4.52e-10	1.7e-08
ENSG00000122482	2084.15	1.42737	0.228912	6.23543	4.51e-10	1.7e-08
ENSG00000185432	4173.55	-2.71732	0.435891	-6.23394	4.55e-10	1.71e-08
ENSG00000111860	497.892	1.70621	0.273776	6.23214	4.6e-10	1.73e-08
ENSG00000115468	5194.47	-3.64692	0.585326	-6.23057	4.65e-10	1.74e-08
ENSG00000174343	43.9543	5.2287	0.839532	6.22812	4.72e-10	1.77e-08
ENSG00000157017	72.3538	3.13388	0.503352	6.22602	4.78e-10	1.79e-08
ENSG00000133863	263.618	4.71492	0.757754	6.22223	4.9e-10	1.83e-08
ENSG00000109819	1252.58	-3.93191	0.632446	-6.217	5.07e-10	1.89e-08
ENSG00000119403	1869.25	2.81616	0.453218	6.21371	5.17e-10	1.92e-08
ENSG00000124493	79.1073	3.71507	0.597871	6.21384	5.17e-10	1.92e-08
ENSG00000241233	69.9219	-8.09218	1.30229	-6.21381	5.17e-10	1.92e-08
ENSG00000128944	611.649	2.16613	0.348832	6.20966	5.31e-10	1.97e-08
ENSG00000000460	279.522	2.61286	0.420833	6.20879	5.34e-10	1.98e-08
ENSG00000206177	188.92	-6.92524	1.1159	-6.20598	5.44e-10	2.01e-08
ENSG00000246022	25.9905	-4.7772	0.769745	-6.20621	5.43e-10	2.01e-08
ENSG00000128242	556.621	-3.44419	0.555329	-6.20206	5.57e-10	2.05e-08
ENSG00000141384	363.594	1.18594	0.191216	6.20212	5.57e-10	2.05e-08
ENSG00000171227	1506	-4.34377	0.70029	-6.20281	5.55e-10	2.05e-08
ENSG00000232717	18.5805	6.83258	1.10164	6.20218	5.57e-10	2.05e-08
ENSG00000267530	125.959	-4.00562	0.646033	-6.20033	5.63e-10	2.07e-08
ENSG00000011258	1903.38	1.87414	0.302362	6.19833	5.71e-10	2.09e-08
ENSG00000186481	35.4332	-4.02038	0.648638	-6.19819	5.71e-10	2.09e-08
ENSG00000211459	67414.8	-2.95056	0.476161	-6.19656	5.77e-10	2.11e-08
ENSG00000127586	1026.3	2.35969	0.380896	6.19512	5.82e-10	2.12e-08
ENSG00000186185	426.567	3.26481	0.527008	6.195	5.83e-10	2.12e-08
ENSG00000051341	232.143	3.20591	0.517567	6.19419	5.86e-10	2.13e-08
ENSG00000124171	987.646	-1.88631	0.304521	-6.19436	5.85e-10	2.13e-08
ENSG00000165194	377.596	3.70457	0.598378	6.19102	5.98e-10	2.17e-08
ENSG00000101327	31.3494	5.50259	0.888937	6.19008	6.01e-10	2.18e-08
ENSG00000271826	18.9677	-4.42706	0.71561	-6.18641	6.15e-10	2.23e-08
ENSG00000125746	1159.63	-2.45621	0.397155	-6.18451	6.23e-10	2.25e-08
ENSG00000009954	5218.88	1.03243	0.166992	6.18251	6.31e-10	2.27e-08
ENSG00000079150	1109.07	1.93811	0.313465	6.18284	6.3e-10	2.27e-08
ENSG00000103160	1534.49	1.28068	0.207129	6.18301	6.29e-10	2.27e-08
ENSG00000116983	464.526	-5.8492	0.946136	-6.18219	6.32e-10	2.27e-08
ENSG00000139131	633.897	0.894644	0.1447	6.18276	6.3e-10	2.27e-08
ENSG00000179023	863.64	-4.60697	0.745225	-6.18199	6.33e-10	2.27e-08
ENSG00000138376	577.253	2.10082	0.339879	6.18107	6.37e-10	2.28e-08
ENSG00000135341	1979.78	1.00815	0.163164	6.17873	6.46e-10	2.31e-08
ENSG00000143578	899.778	1.69914	0.274977	6.17921	6.44e-10	2.31e-08
ENSG00000147647	598.566	-4.51472	0.730828	-6.17755	6.51e-10	2.33e-08
ENSG00000230267	49.1882	4.04547	0.65501	6.1762	6.57e-10	2.34e-08
ENSG00000229557	23.6091	-5.77548	0.93544	-6.17408	6.66e-10	2.37e-08
ENSG00000138336	671.21	2.69469	0.436845	6.16852	6.89e-10	2.45e-08
ENSG00000159339	68.9191	-6.37442	1.03358	-6.16734	6.94e-10	2.47e-08
ENSG00000121152	524.687	3.51589	0.570292	6.16507	7.05e-10	2.5e-08
ENSG00000158457	1402.74	-2.98013	0.483427	-6.16459	7.07e-10	2.51e-08
ENSG00000184661	340.454	3.30445	0.536127	6.16355	7.11e-10	2.52e-08
ENSG00000163701	275.433	-3.1339	0.508561	-6.16228	7.17e-10	2.54e-08
ENSG00000092201	6380.15	1.30297	0.211543	6.15938	7.3e-10	2.58e-08
ENSG00000172296	321.207	-3.02022	0.490449	-6.15808	7.36e-10	2.6e-08
ENSG00000178104	3108.13	-1.95953	0.318284	-6.15655	7.43e-10	2.62e-08
ENSG00000157456	957.225	3.21175	0.521924	6.15367	7.57e-10	2.66e-08
ENSG00000099284	4025.71	1.93881	0.315152	6.152	7.65e-10	2.69e-08
ENSG00000108381	334.4	-4.61731	0.75077	-6.1501	7.74e-10	2.72e-08
ENSG00000143498	404.606	2.1826	0.354893	6.15001	7.75e-10	2.72e-08
ENSG00000158402	273.296	3.76957	0.613194	6.14743	7.87e-10	2.76e-08
ENSG00000134057	1657.46	2.60592	0.42397	6.14648	7.92e-10	2.77e-08
ENSG00000109182	273.179	-6.00706	0.977405	-6.14593	7.95e-10	2.78e-08
ENSG00000115590	290.381	-4.9902	0.81203	-6.14534	7.98e-10	2.78e-08
ENSG00000095066	1168.88	-1.46165	0.237888	-6.14427	8.03e-10	2.79e-08
ENSG00000112561	844.807	-2.4051	0.391431	-6.14437	8.03e-10	2.79e-08
ENSG00000157927	504.911	3.86859	0.629604	6.14448	8.02e-10	2.79e-08
ENSG00000091651	371.494	3.09343	0.503529	6.1435	8.07e-10	2.8e-08
ENSG00000143207	1876.67	1.45674	0.237207	6.14123	8.19e-10	2.84e-08
ENSG00000107317	862.325	-4.82256	0.785516	-6.13936	8.29e-10	2.87e-08
ENSG00000112984	793.035	3.04464	0.495907	6.13955	8.28e-10	2.87e-08
ENSG00000246082	115.551	-3.47266	0.565776	-6.13787	8.36e-10	2.89e-08
ENSG00000174326	82.1125	-3.67004	0.597987	-6.13732	8.39e-10	2.9e-08
ENSG00000088766	3375.71	1.46193	0.238268	6.13568	8.48e-10	2.92e-08
ENSG00000102854	414.073	-4.23622	0.690662	-6.13357	8.59e-10	2.95e-08
ENSG00000167608	1517.09	-3.61028	0.588556	-6.13413	8.56e-10	2.95e-08
ENSG00000112320	1788.93	2.46361	0.401882	6.13019	8.78e-10	3.01e-08
ENSG00000167705	278.762	-3.0118	0.491301	-6.13027	8.77e-10	3.01e-08
ENSG00000205089	93.9735	-4.655	0.759645	-6.12786	8.91e-10	3.05e-08
ENSG00000229233	59.3178	-5.05257	0.824613	-6.1272	8.94e-10	3.06e-08
ENSG00000165269	182.398	-3.61326	0.589771	-6.12655	8.98e-10	3.07e-08
ENSG00000233834	93.2903	-4.95142	0.808191	-6.12655	8.98e-10	3.07e-08
ENSG00000182156	36.1903	-5.20367	0.849984	-6.12207	9.24e-10	3.15e-08
ENSG00000187957	873.81	-3.4718	0.567428	-6.11848	9.45e-10	3.22e-08
ENSG00000168621	1028.95	3.88363	0.634845	6.11745	9.51e-10	3.23e-08
ENSG00000232640	200.907	2.16194	0.353447	6.11675	9.55e-10	3.24e-08
ENSG00000198515	133.591	-3.51805	0.575174	-6.11649	9.57e-10	3.25e-08
ENSG00000140937	5950.43	2.57312	0.420886	6.11359	9.74e-10	3.29e-08
ENSG00000161682	1552.4	1.99541	0.326367	6.11402	9.72e-10	3.29e-08
ENSG00000236780	136.794	5.11515	0.836684	6.1136	9.74e-10	3.29e-08
ENSG00000113368	3407.93	3.05063	0.49902	6.11324	9.76e-10	3.3e-08
ENSG00000106723	6235.68	1.11394	0.182299	6.11052	9.93e-10	3.35e-08
ENSG00000146083	2996.25	0.981369	0.160655	6.10857	1.01e-09	3.39e-08
ENSG00000198700	4577.73	1.88165	0.308088	6.1075	1.01e-09	3.41e-08
ENSG00000226281	52.4461	-6.71385	1.0996	-6.1057	1.02e-09	3.44e-08
ENSG00000248486	16.6901	-7.17822	1.17584	-6.10473	1.03e-09	3.46e-08
ENSG00000166803	803.973	3.70469	0.607163	6.10164	1.05e-09	3.52e-08
ENSG00000163939	2755.96	1.46055	0.239437	6.09991	1.06e-09	3.55e-08
ENSG00000269028	3787.2	-4.06524	0.666694	-6.09761	1.08e-09	3.6e-08
ENSG00000139540	705.383	-4.75229	0.779747	-6.09465	1.1e-09	3.66e-08
ENSG00000130940	494.074	-3.09848	0.508556	-6.09271	1.11e-09	3.71e-08
ENSG00000131153	733.288	3.23847	0.531681	6.091	1.12e-09	3.73e-08
ENSG00000146006	1025.3	5.15322	0.845988	6.09136	1.12e-09	3.73e-08
ENSG00000213963	781.548	-5.55902	0.912604	-6.09139	1.12e-09	3.73e-08
ENSG00000171649	559.581	1.78791	0.293601	6.08961	1.13e-09	3.76e-08
ENSG00000143442	3693.64	1.19321	0.19597	6.08877	1.14e-09	3.78e-08
ENSG00000204323	385.252	-4.87904	0.801448	-6.08778	1.14e-09	3.79e-08
ENSG00000144331	181.862	-2.78013	0.456761	-6.08662	1.15e-09	3.82e-08
ENSG00000198108	133.681	2.29181	0.376544	6.08643	1.15e-09	3.82e-08
ENSG00000183248	1269.21	2.05952	0.338581	6.08281	1.18e-09	3.9e-08
ENSG00000183734	116.201	-3.50631	0.576471	-6.08238	1.18e-09	3.91e-08
ENSG00000170085	635.226	1.82615	0.300297	6.08114	1.19e-09	3.93e-08
ENSG00000040608	490.209	2.02046	0.332363	6.07908	1.21e-09	3.98e-08
ENSG00000172247	1538.78	3.45646	0.568898	6.07571	1.23e-09	4.06e-08
ENSG00000112029	745.96	2.63119	0.433379	6.07134	1.27e-09	4.16e-08
ENSG00000116771	1031.05	-5.16379	0.851077	-6.06736	1.3e-09	4.26e-08
ENSG00000068366	5125.7	-2.39394	0.394593	-6.06687	1.3e-09	4.27e-08
ENSG00000148773	2393.8	2.76092	0.45542	6.06236	1.34e-09	4.39e-08
ENSG00000185010	779.354	-2.30654	0.380744	-6.05798	1.38e-09	4.51e-08
ENSG00000087586	502.436	2.23616	0.369186	6.057	1.39e-09	4.53e-08
ENSG00000119203	1587.7	1.31718	0.217826	6.04692	1.48e-09	4.81e-08
ENSG00000075643	161.359	-3.70527	0.612876	-6.04571	1.49e-09	4.83e-08
ENSG00000153822	3800.09	-4.91305	0.812595	-6.04612	1.48e-09	4.83e-08
ENSG00000174358	748.698	-5.90497	0.976635	-6.04623	1.48e-09	4.83e-08
ENSG00000177058	561.279	1.36018	0.225036	6.0443	1.5e-09	4.87e-08
ENSG00000132563	827.903	2.53085	0.418825	6.04273	1.52e-09	4.91e-08
ENSG00000162975	168.27	3.64348	0.602968	6.04259	1.52e-09	4.91e-08
ENSG00000170633	1182.89	1.19824	0.198349	6.04105	1.53e-09	4.95e-08
ENSG00000077152	648.757	3.05966	0.506637	6.03915	1.55e-09	5e-08
ENSG00000136891	1422.53	1.0403	0.172261	6.03908	1.55e-09	5e-08
ENSG00000168264	8868.06	1.55218	0.257007	6.03944	1.55e-09	5e-08
ENSG00000118971	5056.66	3.13362	0.518931	6.0386	1.55e-09	5.01e-08
ENSG00000175130	19388	2.123	0.351598	6.03815	1.56e-09	5.01e-08
ENSG00000061337	968.077	3.14346	0.520693	6.03708	1.57e-09	5.04e-08
ENSG00000117600	209.773	4.02399	0.666767	6.03507	1.59e-09	5.1e-08
ENSG00000188176	820.275	-2.28309	0.378334	-6.0346	1.59e-09	5.11e-08
ENSG00000104738	3185.83	1.86933	0.309791	6.03417	1.6e-09	5.12e-08
ENSG00000128294	1055.73	-2.43711	0.404161	-6.03005	1.64e-09	5.24e-08
ENSG00000166881	988.029	1.96494	0.325869	6.02986	1.64e-09	5.24e-08
ENSG00000128274	1227.24	-2.56017	0.424649	-6.02892	1.65e-09	5.26e-08
ENSG00000130707	6849.14	-4.3893	0.728023	-6.02906	1.65e-09	5.26e-08
ENSG00000160223	1108.87	-3.1423	0.521237	-6.02855	1.65e-09	5.26e-08
ENSG00000165959	1622.51	-2.21093	0.366713	-6.02903	1.65e-09	5.26e-08
ENSG00000109265	1432.61	3.1504	0.52269	6.02728	1.67e-09	5.3e-08
ENSG00000163406	385.872	-4.1267	0.684888	-6.02536	1.69e-09	5.35e-08
ENSG00000100320	6506.95	1.56656	0.260277	6.01881	1.76e-09	5.57e-08
ENSG00000160877	2770.02	1.28234	0.213146	6.01624	1.79e-09	5.65e-08
ENSG00000085840	284.45	2.85296	0.474259	6.01562	1.79e-09	5.67e-08
ENSG00000149554	905.121	2.20259	0.366165	6.01529	1.8e-09	5.67e-08
ENSG00000184731	580.129	-3.3969	0.564812	-6.01422	1.81e-09	5.7e-08
ENSG00000131795	3341.07	1.00796	0.167651	6.01225	1.83e-09	5.77e-08
ENSG00000016391	957.589	-3.07279	0.511431	-6.00823	1.88e-09	5.91e-08
ENSG00000223797	77.0836	-1.87813	0.312646	-6.00721	1.89e-09	5.94e-08
ENSG00000165511	362.599	2.45853	0.409301	6.00666	1.89e-09	5.95e-08
ENSG00000143627	127.803	-5.17715	0.862156	-6.00489	1.91e-09	6.01e-08
ENSG00000116497	1009.25	1.6137	0.268791	6.00356	1.93e-09	6.04e-08
ENSG00000243988	59.7152	-4.72693	0.787345	-6.00364	1.93e-09	6.04e-08
ENSG00000105219	108.994	-4.84503	0.807376	-6.00096	1.96e-09	6.14e-08
ENSG00000111863	165.042	-6.36942	1.06145	-6.00069	1.96e-09	6.14e-08
ENSG00000196584	291.446	3.52577	0.587582	6.00048	1.97e-09	6.14e-08
ENSG00000006468	1391.39	2.61839	0.436481	5.99885	1.99e-09	6.2e-08
ENSG00000226742	372.156	-2.47794	0.413094	-5.99848	1.99e-09	6.2e-08
ENSG00000271043	2890.2	-4.11046	0.685319	-5.99788	2e-09	6.22e-08
ENSG00000131400	729.778	-4.30503	0.717852	-5.9971	2.01e-09	6.24e-08
ENSG00000168234	409.129	1.51465	0.252598	5.99631	2.02e-09	6.27e-08
ENSG00000112218	135.408	2.17882	0.363425	5.99523	2.03e-09	6.3e-08
ENSG00000155755	1240.6	1.74565	0.291217	5.99434	2.04e-09	6.33e-08
ENSG00000169715	1047.68	-3.96397	0.661349	-5.99377	2.05e-09	6.34e-08
ENSG00000262558	31.8975	-4.38041	0.730929	-5.99294	2.06e-09	6.37e-08
ENSG00000070731	240.38	-2.45794	0.410207	-5.99196	2.07e-09	6.4e-08
ENSG00000156802	1325.76	2.62543	0.438169	5.99183	2.07e-09	6.4e-08
ENSG00000129534	1167.28	1.83709	0.30666	5.99066	2.09e-09	6.44e-08
ENSG00000177108	371.585	7.05779	1.17863	5.98815	2.12e-09	6.53e-08
ENSG00000138769	202.878	-3.25052	0.542888	-5.98746	2.13e-09	6.55e-08
ENSG00000064300	1361.36	2.61403	0.436692	5.98598	2.15e-09	6.6e-08
ENSG00000131668	124.489	7.03911	1.1761	5.98511	2.16e-09	6.63e-08
ENSG00000248144	551.841	-4.92372	0.822751	-5.98446	2.17e-09	6.65e-08
ENSG00000149136	5819.25	1.04087	0.174002	5.98194	2.2e-09	6.75e-08
ENSG00000165185	1105.47	1.27588	0.213352	5.98016	2.23e-09	6.82e-08
ENSG00000154975	240.2	-4.59396	0.768364	-5.97889	2.25e-09	6.86e-08
ENSG00000106853	3379.07	-1.98825	0.332618	-5.97758	2.26e-09	6.91e-08
ENSG00000186594	478.397	-3.56528	0.596808	-5.97391	2.32e-09	7.06e-08
ENSG00000177917	1405.34	2.09627	0.350976	5.97269	2.33e-09	7.1e-08
ENSG00000173207	1505.05	2.02388	0.338912	5.97168	2.35e-09	7.14e-08
ENSG00000205456	47.9953	5.03688	0.843588	5.97078	2.36e-09	7.17e-08
ENSG00000174442	523.419	1.72004	0.288135	5.96956	2.38e-09	7.22e-08
ENSG00000121058	1068.32	1.01636	0.170291	5.96837	2.4e-09	7.26e-08
ENSG00000204219	797.431	-3.55671	0.596093	-5.9667	2.42e-09	7.33e-08
ENSG00000240990	1149.71	2.69485	0.451813	5.96452	2.45e-09	7.42e-08
ENSG00000104147	110.15	2.82243	0.473657	5.9588	2.54e-09	7.68e-08
ENSG00000111816	575.643	-3.62793	0.609276	-5.95449	2.61e-09	7.87e-08
ENSG00000003147	397.572	-3.14527	0.528514	-5.95115	2.66e-09	8.01e-08
ENSG00000157470	345.445	-2.50185	0.420365	-5.95161	2.66e-09	8.01e-08
ENSG00000197444	4101.61	-4.5508	0.764675	-5.95129	2.66e-09	8.01e-08
ENSG00000156711	533.724	-2.27069	0.381649	-5.94967	2.69e-09	8.08e-08
ENSG00000111581	1369.93	1.64679	0.276824	5.94886	2.7e-09	8.11e-08
ENSG00000185345	350.857	-2.84608	0.478461	-5.94841	2.71e-09	8.12e-08
ENSG00000183018	1560.66	-4.43927	0.746347	-5.94799	2.71e-09	8.13e-08
ENSG00000013810	1153.14	2.47118	0.415542	5.94687	2.73e-09	8.18e-08
ENSG00000084731	1280.37	1.98522	0.333924	5.94512	2.76e-09	8.25e-08
ENSG00000121481	1370.45	1.38828	0.233505	5.94538	2.76e-09	8.25e-08
ENSG00000142945	749.74	3.1319	0.526941	5.94355	2.79e-09	8.32e-08
ENSG00000272294	36.162	-7.18285	1.20853	-5.94344	2.79e-09	8.32e-08
ENSG00000149926	98.8974	3.29658	0.554719	5.94281	2.8e-09	8.34e-08
ENSG00000066230	680.68	-4.46797	0.752338	-5.93878	2.87e-09	8.54e-08
ENSG00000141127	1303.44	0.960705	0.16177	5.9387	2.87e-09	8.54e-08
ENSG00000168490	353.485	-5.09303	0.857902	-5.93662	2.91e-09	8.64e-08
ENSG00000130988	373.297	-3.63192	0.611818	-5.93627	2.92e-09	8.65e-08
ENSG00000204060	341.872	2.29777	0.387188	5.9345	2.95e-09	8.73e-08
ENSG00000174032	898.837	-2.06363	0.347767	-5.93395	2.96e-09	8.75e-08
ENSG00000137198	596.221	-2.4988	0.421161	-5.93314	2.97e-09	8.78e-08
ENSG00000145217	82.5573	-2.50724	0.422612	-5.93272	2.98e-09	8.8e-08
ENSG00000002933	3410.35	-3.47603	0.586407	-5.92768	3.07e-09	9.06e-08
ENSG00000117122	2764.62	2.74642	0.463431	5.92628	3.1e-09	9.12e-08
ENSG00000247416	31.7343	3.87831	0.654398	5.92653	3.09e-09	9.12e-08
ENSG00000175093	611.769	3.24313	0.547433	5.92424	3.14e-09	9.23e-08
ENSG00000124557	126.881	5.80818	0.980683	5.92259	3.17e-09	9.31e-08
ENSG00000102001	13.4255	-3.27355	0.552912	-5.92056	3.21e-09	9.41e-08
ENSG00000138346	478.587	3.11169	0.525687	5.91929	3.23e-09	9.48e-08
ENSG00000011332	97.9092	2.86224	0.483772	5.9165	3.29e-09	9.63e-08
ENSG00000180340	2618.79	2.47665	0.418635	5.91602	3.3e-09	9.65e-08
ENSG00000234694	13.2896	-3.59647	0.608034	-5.91491	3.32e-09	9.7e-08
ENSG00000133313	9126.7	-2.07653	0.351089	-5.91453	3.33e-09	9.72e-08
ENSG00000233919	12.1286	6.80526	1.15126	5.91114	3.4e-09	9.91e-08
ENSG00000156299	1550.08	2.73595	0.46295	5.90982	3.42e-09	9.97e-08
ENSG00000235139	11.3179	-6.60142	1.11702	-5.90983	3.42e-09	9.97e-08
ENSG00000175832	4072.66	3.7698	0.638217	5.90677	3.49e-09	1.01e-07
ENSG00000100031	1196.27	-3.83284	0.649013	-5.90565	3.51e-09	1.02e-07
ENSG00000264885	190.662	2.10604	0.356619	5.90557	3.51e-09	1.02e-07
ENSG00000099194	2431.47	1.98051	0.335486	5.9034	3.56e-09	1.03e-07
ENSG00000165644	519.121	-1.81399	0.307305	-5.90291	3.57e-09	1.03e-07
ENSG00000128285	102.914	4.1323	0.700786	5.89667	3.71e-09	1.07e-07
ENSG00000012124	463.412	2.53901	0.430703	5.89504	3.75e-09	1.08e-07
ENSG00000225873	17.7064	-4.88758	0.829178	-5.89449	3.76e-09	1.08e-07
ENSG00000255622	56.5209	3.89477	0.660592	5.89588	3.73e-09	1.08e-07
ENSG00000081052	2574.62	-3.53946	0.601012	-5.88917	3.88e-09	1.12e-07
ENSG00000261104	24.2729	-3.6914	0.627147	-5.88602	3.96e-09	1.14e-07
ENSG00000149970	105.36	3.51053	0.596592	5.88431	4e-09	1.15e-07
ENSG00000100297	2810.24	2.07853	0.353346	5.88242	4.04e-09	1.16e-07
ENSG00000171320	255.873	3.50083	0.595115	5.8826	4.04e-09	1.16e-07
ENSG00000272578	117.008	-3.58263	0.609068	-5.88216	4.05e-09	1.16e-07
ENSG00000258952	13.0719	5.75361	0.978735	5.87862	4.14e-09	1.18e-07
ENSG00000164756	28.5262	-5.81739	0.99016	-5.8752	4.22e-09	1.21e-07
ENSG00000168405	167.987	-3.50412	0.596801	-5.8715	4.32e-09	1.23e-07
ENSG00000108018	1630.62	4.56376	0.777625	5.86885	4.39e-09	1.25e-07
ENSG00000174827	1557.56	-4.52996	0.771922	-5.86842	4.4e-09	1.25e-07
ENSG00000256391	20.1387	-6.86296	1.16933	-5.86914	4.38e-09	1.25e-07
ENSG00000171714	151.165	-3.88385	0.662392	-5.86337	4.54e-09	1.29e-07
ENSG00000243069	16.1437	-4.03023	0.687432	-5.86274	4.55e-09	1.29e-07
ENSG00000162391	152.527	-5.55036	0.946913	-5.86153	4.59e-09	1.3e-07
ENSG00000127564	368.793	2.79191	0.476369	5.86082	4.61e-09	1.31e-07
ENSG00000080298	1413.63	2.24695	0.383506	5.85895	4.66e-09	1.32e-07
ENSG00000183763	249.117	2.71685	0.463777	5.85809	4.68e-09	1.33e-07
ENSG00000181450	522.922	1.9611	0.334939	5.85511	4.77e-09	1.35e-07
ENSG00000103089	196.262	-4.81715	0.822904	-5.85384	4.8e-09	1.36e-07
ENSG00000163220	2628.65	-5.32964	0.910454	-5.85383	4.8e-09	1.36e-07
ENSG00000254844	12.8587	-7.3736	1.2596	-5.8539	4.8e-09	1.36e-07
ENSG00000105323	9201.41	0.836061	0.142917	5.84997	4.92e-09	1.39e-07
ENSG00000168065	276.13	-5.3095	0.907926	-5.84794	4.98e-09	1.4e-07
ENSG00000261634	19.584	-6.81974	1.16615	-5.84805	4.97e-09	1.4e-07
ENSG00000166860	748.711	2.05454	0.351589	5.84358	5.11e-09	1.44e-07
ENSG00000127328	1533.85	-1.82298	0.31215	-5.84006	5.22e-09	1.46e-07
ENSG00000162738	2173.25	2.12318	0.36351	5.84077	5.2e-09	1.46e-07
ENSG00000235782	23.1455	-5.12605	0.877668	-5.84054	5.2e-09	1.46e-07
ENSG00000071909	280.287	-5.02703	0.860957	-5.83888	5.26e-09	1.47e-07
ENSG00000144792	376.66	2.04733	0.35076	5.83685	5.32e-09	1.48e-07
ENSG00000155792	2067.52	-2.02433	0.346747	-5.83807	5.28e-09	1.48e-07
ENSG00000170035	4347.87	1.21148	0.207512	5.83809	5.28e-09	1.48e-07
ENSG00000229715	33.1446	-3.89589	0.667351	-5.83784	5.29e-09	1.48e-07
ENSG00000079785	5921.09	1.1972	0.205228	5.83353	5.43e-09	1.51e-07
ENSG00000130540	103.104	2.2844	0.391592	5.83362	5.42e-09	1.51e-07
ENSG00000124145	8348.12	-2.2328	0.382911	-5.83111	5.51e-09	1.53e-07
ENSG00000126878	16701.2	-2.83068	0.485543	-5.82992	5.55e-09	1.54e-07
ENSG00000007216	153.285	-5.33492	0.915405	-5.82793	5.61e-09	1.55e-07
ENSG00000236699	97.486	-2.93632	0.503752	-5.82889	5.58e-09	1.55e-07
ENSG00000255823	552.874	-4.17336	0.716045	-5.82835	5.6e-09	1.55e-07
ENSG00000135378	985.731	-4.43278	0.760965	-5.8252	5.7e-09	1.58e-07
ENSG00000183844	291.912	-4.40956	0.756963	-5.82534	5.7e-09	1.58e-07
ENSG00000140262	4209.1	1.35328	0.232374	5.82369	5.76e-09	1.59e-07
ENSG00000091844	344.75	3.65311	0.627727	5.81958	5.9e-09	1.63e-07
ENSG00000066117	4278.83	1.33309	0.229152	5.81748	5.97e-09	1.65e-07
ENSG00000118596	187.537	-4.17409	0.717593	-5.8168	6e-09	1.65e-07
ENSG00000263146	193.526	-5.87399	1.00974	-5.81735	5.98e-09	1.65e-07
ENSG00000172367	75.5186	-4.81265	0.827717	-5.81437	6.09e-09	1.67e-07
ENSG00000181827	1388.96	2.0724	0.356546	5.81244	6.16e-09	1.69e-07
ENSG00000099330	493.415	-1.47963	0.254661	-5.81019	6.24e-09	1.71e-07
ENSG00000035720	115.679	-5.23953	0.901987	-5.80887	6.29e-09	1.72e-07
ENSG00000112290	1286.31	2.00656	0.345526	5.80724	6.35e-09	1.73e-07
ENSG00000172890	1092.17	-0.901527	0.155231	-5.80764	6.34e-09	1.73e-07
ENSG00000242540	16.1722	6.05414	1.04244	5.80768	6.33e-09	1.73e-07
ENSG00000090447	823.588	1.54896	0.266889	5.80376	6.48e-09	1.76e-07
ENSG00000110195	766.084	-4.6219	0.796349	-5.80387	6.48e-09	1.76e-07
ENSG00000182674	101.876	5.91085	1.01829	5.80471	6.45e-09	1.76e-07
ENSG00000229344	2582.62	-4.12495	0.71073	-5.80383	6.48e-09	1.76e-07
ENSG00000057935	2092.22	1.2679	0.218507	5.80255	6.53e-09	1.78e-07
ENSG00000176845	1992.32	-3.11581	0.537038	-5.80185	6.56e-09	1.78e-07
ENSG00000198399	1524.67	-1.40823	0.242734	-5.80153	6.57e-09	1.78e-07
ENSG00000235655	4195.57	2.00996	0.346489	5.80093	6.59e-09	1.79e-07
ENSG00000223609	137.282	-5.53686	0.954637	-5.79996	6.63e-09	1.8e-07
ENSG00000135373	765.673	-4.78034	0.824419	-5.79844	6.69e-09	1.81e-07
ENSG00000267795	27.3624	-3.63655	0.627176	-5.7983	6.7e-09	1.81e-07
ENSG00000178295	358.394	2.02003	0.348711	5.79286	6.92e-09	1.87e-07
ENSG00000189042	315.025	1.38838	0.239719	5.79169	6.97e-09	1.88e-07
ENSG00000248587	152.012	4.63149	0.79968	5.79168	6.97e-09	1.88e-07
ENSG00000113211	535.1	3.36007	0.580261	5.79061	7.01e-09	1.89e-07
ENSG00000112592	590.546	0.994415	0.1719	5.78486	7.26e-09	1.95e-07
ENSG00000116128	3756.34	2.11321	0.365323	5.7845	7.27e-09	1.95e-07
ENSG00000151090	600.956	-3.65731	0.632407	-5.78316	7.33e-09	1.97e-07
ENSG00000072201	525.757	-2.81824	0.487592	-5.77991	7.47e-09	2e-07
ENSG00000075340	894.826	3.43775	0.59475	5.78016	7.46e-09	2e-07
ENSG00000180772	167.269	-6.8821	1.19116	-5.77762	7.58e-09	2.03e-07
ENSG00000100523	645.246	2.18698	0.378581	5.77678	7.61e-09	2.04e-07
ENSG00000164932	840.711	4.08412	0.707468	5.77286	7.79e-09	2.08e-07
ENSG00000067955	1896.9	1.31952	0.228601	5.77216	7.83e-09	2.09e-07
ENSG00000225342	20.5984	-3.93788	0.682199	-5.77233	7.82e-09	2.09e-07
ENSG00000115361	180.454	-4.8077	0.83314	-5.77057	7.9e-09	2.11e-07
ENSG00000073670	186.929	2.98368	0.517163	5.76933	7.96e-09	2.12e-07
ENSG00000125089	1645.09	-2.20597	0.382408	-5.76864	7.99e-09	2.12e-07
ENSG00000197415	612.104	-3.32902	0.576996	-5.76958	7.95e-09	2.12e-07
ENSG00000143365	338.399	-3.52722	0.611554	-5.76763	8.04e-09	2.13e-07
ENSG00000187783	2276.5	-3.65617	0.633857	-5.76814	8.02e-09	2.13e-07
ENSG00000220205	3032.7	-1.49917	0.25995	-5.76718	8.06e-09	2.14e-07
ENSG00000136699	2558.79	1.19304	0.207025	5.76276	8.27e-09	2.19e-07
ENSG00000172955	182.607	-3.02274	0.52451	-5.76299	8.26e-09	2.19e-07
ENSG00000185339	1454.84	-2.37619	0.412381	-5.76211	8.31e-09	2.19e-07
ENSG00000236540	70.0337	-1.94818	0.338085	-5.76238	8.29e-09	2.19e-07
ENSG00000261399	47.1396	-5.32343	0.923835	-5.76231	8.3e-09	2.19e-07
ENSG00000165997	3322.53	2.11564	0.367285	5.7602	8.4e-09	2.21e-07
ENSG00000240583	5699.91	-4.22072	0.732707	-5.76045	8.39e-09	2.21e-07
ENSG00000227482	22.9486	2.77265	0.481539	5.7579	8.52e-09	2.24e-07
ENSG00000186862	279.813	3.34207	0.580672	5.75552	8.64e-09	2.27e-07
ENSG00000185519	211.481	-3.88122	0.674585	-5.7535	8.74e-09	2.3e-07
ENSG00000161270	5551.25	-5.97654	1.03906	-5.75188	8.83e-09	2.31e-07
ENSG00000165821	2785.18	2.54608	0.442618	5.75233	8.8e-09	2.31e-07
ENSG00000152092	452.382	4.30441	0.748578	5.75012	8.92e-09	2.33e-07
ENSG00000173114	251.153	3.09921	0.539222	5.74755	9.05e-09	2.37e-07
ENSG00000005187	487.013	-1.99001	0.346407	-5.74472	9.21e-09	2.41e-07
ENSG00000083093	436.963	1.1815	0.205671	5.7446	9.21e-09	2.41e-07
ENSG00000163898	425.602	-4.61472	0.803546	-5.74294	9.3e-09	2.43e-07
ENSG00000064218	253.725	6.33206	1.10279	5.74188	9.36e-09	2.44e-07
ENSG00000138030	526.133	-3.64022	0.634283	-5.73912	9.52e-09	2.48e-07
ENSG00000163104	2104.24	1.61768	0.281937	5.73773	9.6e-09	2.5e-07
ENSG00000170498	211.978	-6.83517	1.19177	-5.73531	9.73e-09	2.53e-07
ENSG00000159055	827.521	1.46831	0.256124	5.7328	9.88e-09	2.56e-07
ENSG00000165323	1668.61	4.51558	0.787596	5.73338	9.84e-09	2.56e-07
ENSG00000182004	3461.31	1.75171	0.305557	5.73283	9.88e-09	2.56e-07
ENSG00000118194	953.724	-2.65416	0.463173	-5.73038	1e-08	2.59e-07
ENSG00000237276	31.7347	-2.45419	0.428253	-5.73071	1e-08	2.59e-07
ENSG00000135100	237.424	-2.9526	0.515398	-5.72877	1.01e-08	2.61e-07
ENSG00000167513	936.088	2.70679	0.472557	5.72797	1.02e-08	2.62e-07
ENSG00000127423	94.049	2.3826	0.416025	5.72707	1.02e-08	2.63e-07
ENSG00000133742	310.386	-6.69891	1.16966	-5.72721	1.02e-08	2.63e-07
ENSG00000142235	324.193	-3.57054	0.623399	-5.72752	1.02e-08	2.63e-07
ENSG00000111404	121.363	-4.7004	0.821075	-5.72469	1.04e-08	2.66e-07
ENSG00000154642	1359.17	1.8978	0.33152	5.72455	1.04e-08	2.66e-07
ENSG00000204588	43.8828	-3.72893	0.651342	-5.72499	1.03e-08	2.66e-07
ENSG00000205054	29.3821	6.92887	1.21055	5.72371	1.04e-08	2.67e-07
ENSG00000002726	2978.26	-5.20145	0.909291	-5.72033	1.06e-08	2.72e-07
ENSG00000116717	2719.07	-2.84564	0.497421	-5.72079	1.06e-08	2.72e-07
ENSG00000178467	1471.59	-1.21803	0.212977	-5.71908	1.07e-08	2.74e-07
ENSG00000221829	741.676	1.597	0.279283	5.71821	1.08e-08	2.75e-07
ENSG00000164081	1909.76	-1.57446	0.275369	-5.71762	1.08e-08	2.76e-07
ENSG00000051180	312.54	3.20682	0.560965	5.71661	1.09e-08	2.77e-07
ENSG00000172845	4136.67	1.4876	0.260248	5.71611	1.09e-08	2.78e-07
ENSG00000167889	213.576	3.88142	0.679203	5.71467	1.1e-08	2.8e-07
ENSG00000163328	528.167	-2.63653	0.4618	-5.70925	1.13e-08	2.89e-07
ENSG00000272016	290.302	-3.57969	0.627038	-5.7089	1.14e-08	2.89e-07
ENSG00000224905	56.6824	3.54854	0.621773	5.70714	1.15e-08	2.92e-07
ENSG00000133116	1300.71	-5.17236	0.906539	-5.70561	1.16e-08	2.94e-07
ENSG00000270077	10.7193	-6.54022	1.14672	-5.70343	1.17e-08	2.98e-07
ENSG00000067113	1344.42	-2.32598	0.40805	-5.70023	1.2e-08	3.03e-07
ENSG00000163507	442.399	2.26422	0.397233	5.69998	1.2e-08	3.03e-07
ENSG00000242136	6.51255	-6.39926	1.12294	-5.69865	1.21e-08	3.05e-07
ENSG00000222032	11.2771	6.69811	1.17554	5.69792	1.21e-08	3.07e-07
ENSG00000183401	245.89	-1.16669	0.204818	-5.69625	1.22e-08	3.09e-07
ENSG00000090013	1619.69	-3.0722	0.539527	-5.69424	1.24e-08	3.13e-07
ENSG00000152904	2008.96	0.899267	0.157935	5.6939	1.24e-08	3.13e-07
ENSG00000161888	446.274	2.944	0.517045	5.6939	1.24e-08	3.13e-07
ENSG00000262714	18.4102	-4.89075	0.859188	-5.6923	1.25e-08	3.15e-07
ENSG00000005073	1466.93	2.81698	0.494966	5.69127	1.26e-08	3.17e-07
ENSG00000178999	782.909	3.30372	0.580709	5.68912	1.28e-08	3.21e-07
ENSG00000181458	617.472	1.89423	0.333037	5.68776	1.29e-08	3.23e-07
ENSG00000135749	920.178	1.56471	0.275151	5.68674	1.29e-08	3.25e-07
ENSG00000158296	1332.12	-4.03893	0.710355	-5.6858	1.3e-08	3.26e-07
ENSG00000171451	259.786	-3.11305	0.547536	-5.68557	1.3e-08	3.26e-07
ENSG00000198054	60.0927	5.5509	0.976826	5.68259	1.33e-08	3.32e-07
ENSG00000166960	61.613	-2.36686	0.416814	-5.67846	1.36e-08	3.4e-07
ENSG00000175287	579.599	-2.31839	0.408299	-5.67818	1.36e-08	3.4e-07
ENSG00000082438	4438.52	-4.58576	0.807823	-5.67669	1.37e-08	3.42e-07
ENSG00000144580	1884.32	1.61945	0.285293	5.67647	1.38e-08	3.42e-07
ENSG00000187109	23716.8	1.57809	0.277989	5.67682	1.37e-08	3.42e-07
ENSG00000235142	552.918	-4.55862	0.803877	-5.6708	1.42e-08	3.54e-07
ENSG00000130055	34.9539	-3.03589	0.535512	-5.66913	1.44e-08	3.57e-07
ENSG00000149636	557.7	1.76599	0.311542	5.66856	1.44e-08	3.58e-07
ENSG00000103647	797.341	-3.1243	0.551311	-5.66705	1.45e-08	3.6e-07
ENSG00000147180	1186.84	2.09901	0.370388	5.66705	1.45e-08	3.6e-07
ENSG00000165272	8140.79	-4.27642	0.754869	-5.66511	1.47e-08	3.64e-07
ENSG00000111880	795.24	1.21903	0.215286	5.66237	1.49e-08	3.69e-07
ENSG00000120875	1936.14	2.79946	0.494403	5.66231	1.49e-08	3.69e-07
ENSG00000117139	6423.51	1.92675	0.340327	5.66148	1.5e-08	3.71e-07
ENSG00000151490	2785	-4.94465	0.87384	-5.65853	1.53e-08	3.77e-07
ENSG00000261116	121.082	-4.53637	0.802796	-5.65072	1.6e-08	3.94e-07
ENSG00000105255	399.657	3.59912	0.637163	5.64867	1.62e-08	3.98e-07
ENSG00000251491	31.0935	6.97886	1.23569	5.64775	1.63e-08	4e-07
ENSG00000177106	3013.13	-4.16857	0.738302	-5.64616	1.64e-08	4.03e-07
ENSG00000178773	194.481	2.97544	0.526947	5.64656	1.64e-08	4.03e-07
ENSG00000228630	530.066	4.67274	0.827808	5.64471	1.65e-08	4.06e-07
ENSG00000162782	58.3766	-3.21444	0.569582	-5.64351	1.67e-08	4.09e-07
ENSG00000169071	2365	2.72615	0.483099	5.64306	1.67e-08	4.09e-07
ENSG00000089685	298.631	2.96251	0.525075	5.64206	1.68e-08	4.12e-07
ENSG00000158104	855.017	-4.87279	0.863734	-5.64154	1.69e-08	4.12e-07
ENSG00000111530	5432.12	1.19897	0.212661	5.63793	1.72e-08	4.21e-07
ENSG00000123485	554.709	3.25711	0.577784	5.63725	1.73e-08	4.22e-07
ENSG00000187951	258.6	2.71107	0.481016	5.63612	1.74e-08	4.24e-07
ENSG00000246465	89.5888	3.68773	0.65437	5.63554	1.75e-08	4.26e-07
ENSG00000189045	58.3589	-2.89875	0.514452	-5.63464	1.75e-08	4.27e-07
ENSG00000166105	114.612	4.4261	0.785571	5.63424	1.76e-08	4.28e-07
ENSG00000225742	25.2145	6.67714	1.18518	5.63387	1.76e-08	4.29e-07
ENSG00000105402	3200.29	-1.26215	0.224068	-5.63287	1.77e-08	4.31e-07
ENSG00000196405	3947.85	1.26171	0.223993	5.63281	1.77e-08	4.31e-07
ENSG00000197901	1117.61	-9.68147	1.71889	-5.6324	1.78e-08	4.31e-07
ENSG00000140675	112.364	-4.32618	0.768213	-5.63149	1.79e-08	4.33e-07
ENSG00000155380	2678.13	2.34008	0.415762	5.6284	1.82e-08	4.41e-07
ENSG00000137807	675.918	2.64833	0.470791	5.62528	1.85e-08	4.48e-07
ENSG00000165490	177.161	3.21739	0.572178	5.62307	1.88e-08	4.54e-07
ENSG00000005156	1001	1.0827	0.192795	5.61582	1.96e-08	4.73e-07
ENSG00000170412	5117.24	-1.65668	0.295147	-5.61306	1.99e-08	4.8e-07
ENSG00000248635	57.2617	-7.31728	1.30384	-5.6121	2e-08	4.82e-07
ENSG00000122952	1002.47	2.40658	0.429071	5.60882	2.04e-08	4.9e-07
ENSG00000205268	1051.27	1.9727	0.351699	5.60905	2.03e-08	4.9e-07
ENSG00000114115	4689.13	2.39811	0.427591	5.60842	2.04e-08	4.91e-07
ENSG00000162777	367.992	-2.53737	0.452444	-5.60815	2.05e-08	4.92e-07
ENSG00000260963	20.2857	-4.86142	0.866872	-5.608	2.05e-08	4.92e-07
ENSG00000095596	264.594	5.88349	1.04941	5.60646	2.07e-08	4.96e-07
ENSG00000106829	2652.51	2.61967	0.467558	5.60287	2.11e-08	5.05e-07
ENSG00000169026	218.289	-2.67318	0.477091	-5.60308	2.11e-08	5.05e-07
ENSG00000005801	845.705	1.48819	0.265666	5.60172	2.12e-08	5.08e-07
ENSG00000271850	9.45883	-6.34633	1.13302	-5.60125	2.13e-08	5.09e-07
ENSG00000267440	26.7146	5.74992	1.02748	5.59615	2.19e-08	5.24e-07
ENSG00000250634	7.61054	-6.61062	1.18149	-5.59516	2.2e-08	5.26e-07
ENSG00000126266	35.2966	5.58114	0.997782	5.59354	2.22e-08	5.31e-07
ENSG00000256232	98.8656	5.96114	1.06597	5.59223	2.24e-08	5.34e-07
ENSG00000249341	58.4202	-8.40423	1.50366	-5.58919	2.28e-08	5.43e-07
ENSG00000153303	221.212	-5.17474	0.92594	-5.58864	2.29e-08	5.45e-07
ENSG00000261888	190.951	-3.81896	0.683448	-5.58778	2.3e-08	5.47e-07
ENSG00000257894	24.552	-3.94604	0.706432	-5.58587	2.33e-08	5.52e-07
ENSG00000174306	1567.16	-2.5732	0.460751	-5.58479	2.34e-08	5.55e-07
ENSG00000117697	1288.26	1.54055	0.275868	5.58438	2.35e-08	5.56e-07
ENSG00000152422	301.731	0.998493	0.178811	5.58407	2.35e-08	5.57e-07
ENSG00000152240	1059.79	2.20164	0.394299	5.58368	2.35e-08	5.58e-07
ENSG00000117906	5300.41	1.75841	0.31497	5.58279	2.37e-08	5.59e-07
ENSG00000153147	5253.09	1.19204	0.213506	5.58314	2.36e-08	5.59e-07
ENSG00000100027	466.187	2.19262	0.392874	5.58097	2.39e-08	5.65e-07
ENSG00000111052	390.291	-3.19574	0.573098	-5.57626	2.46e-08	5.8e-07
ENSG00000203497	83.8239	2.21374	0.397048	5.57549	2.47e-08	5.82e-07
ENSG00000145794	149.549	4.93151	0.884758	5.57385	2.49e-08	5.87e-07
ENSG00000078177	1381.07	1.77729	0.318901	5.57319	2.5e-08	5.89e-07
ENSG00000203709	61.331	-2.74734	0.492994	-5.57276	2.51e-08	5.9e-07
ENSG00000142273	235.024	-3.81389	0.684645	-5.5706	2.54e-08	5.97e-07
ENSG00000057704	4441.83	2.39528	0.430044	5.56985	2.55e-08	5.98e-07
ENSG00000172478	178.379	-5.45634	0.979616	-5.56988	2.55e-08	5.98e-07
ENSG00000143320	10981	3.73762	0.671837	5.56328	2.65e-08	6.2e-07
ENSG00000164850	262.119	-3.52132	0.632996	-5.56295	2.65e-08	6.2e-07
ENSG00000168913	45.9512	3.94739	0.709529	5.56339	2.65e-08	6.2e-07
ENSG00000198756	1056.63	3.62238	0.651148	5.56307	2.65e-08	6.2e-07
ENSG00000130713	782.889	1.12428	0.202135	5.56203	2.67e-08	6.23e-07
ENSG00000091536	208.642	3.45588	0.621447	5.56102	2.68e-08	6.26e-07
ENSG00000196811	124.886	4.14585	0.745621	5.56026	2.69e-08	6.28e-07
ENSG00000105707	2126.83	-3.6209	0.651285	-5.55962	2.7e-08	6.3e-07
ENSG00000186638	340.47	2.44925	0.440577	5.55919	2.71e-08	6.31e-07
ENSG00000088930	3892.17	1.10492	0.198775	5.55866	2.72e-08	6.33e-07
ENSG00000112096	10132.1	-2.28055	0.410285	-5.55846	2.72e-08	6.33e-07
ENSG00000127324	956.104	-4.4863	0.807202	-5.55783	2.73e-08	6.35e-07
ENSG00000173253	637.297	-5.44991	0.980613	-5.55765	2.73e-08	6.35e-07
ENSG00000129625	5093.96	-1.5962	0.287255	-5.55674	2.75e-08	6.37e-07
ENSG00000214530	1592.87	-1.89175	0.340506	-5.5557	2.77e-08	6.41e-07
ENSG00000149488	27.0729	4.31786	0.777462	5.55379	2.8e-08	6.47e-07
ENSG00000159958	40.9376	2.84536	0.512395	5.55306	2.81e-08	6.49e-07
ENSG00000244405	2913.31	2.8738	0.517514	5.5531	2.81e-08	6.49e-07
ENSG00000258498	20.4919	-3.09621	0.557854	-5.55021	2.85e-08	6.59e-07
ENSG00000170180	63.0269	-5.78261	1.04225	-5.54822	2.89e-08	6.66e-07
ENSG00000090530	3058.44	-3.23599	0.583361	-5.54716	2.9e-08	6.7e-07
ENSG00000182010	578.335	2.91777	0.52626	5.54436	2.95e-08	6.8e-07
ENSG00000160862	756.455	-4.09616	0.738969	-5.54308	2.97e-08	6.84e-07
ENSG00000031691	352.7	1.85888	0.335422	5.54192	2.99e-08	6.88e-07
ENSG00000125247	1453.46	1.51884	0.274125	5.54066	3.01e-08	6.93e-07
ENSG00000133119	752.802	2.12268	0.383126	5.54043	3.02e-08	6.93e-07
ENSG00000104918	256.053	-6.59582	1.19064	-5.53975	3.03e-08	6.95e-07
ENSG00000064787	156.709	-5.06185	0.913843	-5.53908	3.04e-08	6.96e-07
ENSG00000109576	379.022	1.9114	0.345061	5.5393	3.04e-08	6.96e-07
ENSG00000166788	491.909	1.74061	0.314246	5.53901	3.04e-08	6.96e-07
ENSG00000213625	4235.96	-1.35965	0.245461	-5.53918	3.04e-08	6.96e-07
ENSG00000178409	455.955	1.38848	0.250717	5.53803	3.06e-08	6.99e-07
ENSG00000180354	3318.95	-2.50848	0.452952	-5.53806	3.06e-08	6.99e-07
ENSG00000162613	4267.67	1.11363	0.201269	5.53305	3.15e-08	7.18e-07
ENSG00000167363	1144.51	-2.31288	0.41801	-5.53308	3.15e-08	7.18e-07
ENSG00000224020	68.6155	2.17791	0.393775	5.53086	3.19e-08	7.26e-07
ENSG00000196104	545.199	4.35112	0.786767	5.53037	3.2e-08	7.27e-07
ENSG00000008438	32.4541	-5.83434	1.05518	-5.52927	3.22e-08	7.31e-07
ENSG00000064703	650.354	1.20999	0.218869	5.52836	3.23e-08	7.34e-07
ENSG00000099834	909.142	-4.16146	0.752722	-5.52855	3.23e-08	7.34e-07
ENSG00000147813	662.033	-1.87484	0.339323	-5.52524	3.29e-08	7.47e-07
ENSG00000158966	2452.23	2.45909	0.445128	5.52446	3.3e-08	7.49e-07
ENSG00000148019	1642.33	1.68366	0.304796	5.52389	3.32e-08	7.51e-07
ENSG00000064601	2651.42	-1.48453	0.268787	-5.52308	3.33e-08	7.54e-07
ENSG00000108924	450.975	-3.15927	0.572018	-5.52301	3.33e-08	7.54e-07
ENSG00000228716	2268.8	2.42054	0.438302	5.52253	3.34e-08	7.55e-07
ENSG00000143375	1128.22	-2.91813	0.528467	-5.52188	3.35e-08	7.57e-07
ENSG00000101306	175.179	3.96103	0.717435	5.5211	3.37e-08	7.6e-07
ENSG00000165197	57.8015	-4.6253	0.837853	-5.52042	3.38e-08	7.63e-07
ENSG00000097096	132.311	-2.89738	0.525019	-5.51863	3.42e-08	7.7e-07
ENSG00000174469	1184.98	3.18086	0.576396	5.51854	3.42e-08	7.7e-07
ENSG00000205363	375.772	-3.37348	0.611334	-5.51823	3.42e-08	7.7e-07
ENSG00000135472	549.183	3.47556	0.629991	5.51685	3.45e-08	7.76e-07
ENSG00000183431	2938.99	0.7794	0.141389	5.51244	3.54e-08	7.95e-07
ENSG00000160949	773.417	2.14713	0.389606	5.51104	3.57e-08	7.99e-07
ENSG00000177685	320.229	-1.86583	0.338552	-5.51122	3.56e-08	7.99e-07
ENSG00000232044	58.2765	4.97428	0.902569	5.51124	3.56e-08	7.99e-07
ENSG00000146918	831.311	1.94971	0.353867	5.50972	3.59e-08	8.05e-07
ENSG00000144485	705.855	1.83511	0.333119	5.50887	3.61e-08	8.08e-07
ENSG00000163872	1762.16	1.32704	0.24092	5.50821	3.62e-08	8.1e-07
ENSG00000159596	798.453	0.785684	0.142656	5.50755	3.64e-08	8.13e-07
ENSG00000268654	32.9662	3.98041	0.723035	5.50515	3.69e-08	8.23e-07
ENSG00000135097	1638.61	2.6532	0.482042	5.50409	3.71e-08	8.28e-07
ENSG00000167080	286.271	-6.12728	1.11379	-5.50127	3.77e-08	8.4e-07
ENSG00000160796	2073.36	-1.44989	0.263657	-5.49916	3.82e-08	8.5e-07
ENSG00000198353	215.435	3.64452	0.662815	5.49855	3.83e-08	8.52e-07
ENSG00000186298	5467.03	1.29535	0.235607	5.49792	3.84e-08	8.54e-07
ENSG00000198169	887.275	1.54811	0.281658	5.49641	3.88e-08	8.61e-07
ENSG00000187193	96.2223	-3.16861	0.576533	-5.49598	3.89e-08	8.62e-07
ENSG00000163993	115.897	-4.55322	0.82852	-5.49561	3.89e-08	8.64e-07
ENSG00000177103	230.694	-2.31088	0.420516	-5.49536	3.9e-08	8.64e-07
ENSG00000142675	353.316	-2.6111	0.475198	-5.49477	3.91e-08	8.66e-07
ENSG00000076554	2031.4	-1.90529	0.34678	-5.49422	3.92e-08	8.68e-07
ENSG00000043591	27.3882	-4.16491	0.758132	-5.49365	3.94e-08	8.71e-07
ENSG00000228624	34.5147	2.89637	0.527315	5.49267	3.96e-08	8.75e-07
ENSG00000075213	600.033	2.74341	0.499609	5.49111	3.99e-08	8.82e-07
ENSG00000135631	1693.89	-3.35096	0.610268	-5.49097	4e-08	8.82e-07
ENSG00000160282	246.31	-3.06509	0.558351	-5.48954	4.03e-08	8.88e-07
ENSG00000085999	300.618	2.54848	0.464283	5.48907	4.04e-08	8.9e-07
ENSG00000012223	721.503	-5.39854	0.983754	-5.4877	4.07e-08	8.96e-07
ENSG00000129159	53.6471	4.07025	0.741726	5.48754	4.08e-08	8.96e-07
ENSG00000060971	1383.3	-1.66027	0.302591	-5.48686	4.09e-08	8.99e-07
ENSG00000196565	6660.28	-5.34504	0.974289	-5.48609	4.11e-08	9.02e-07
ENSG00000229676	83.6859	3.25315	0.593072	5.48525	4.13e-08	9.06e-07
ENSG00000139112	3835.17	-2.02878	0.370045	-5.48253	4.19e-08	9.19e-07
ENSG00000189127	451.408	6.30595	1.15046	5.48125	4.22e-08	9.25e-07
ENSG00000168116	420.626	1.62334	0.296212	5.48034	4.25e-08	9.29e-07
ENSG00000126005	1055.87	-1.82207	0.332495	-5.48	4.25e-08	9.3e-07
ENSG00000071991	17.7918	-5.65673	1.03235	-5.47947	4.27e-08	9.32e-07
ENSG00000066651	577.711	1.48511	0.271052	5.47907	4.28e-08	9.34e-07
ENSG00000119397	1259.21	2.04907	0.374109	5.4772	4.32e-08	9.43e-07
ENSG00000164985	5804.18	1.46905	0.268363	5.47411	4.4e-08	9.59e-07
ENSG00000135678	2920.39	-3.64711	0.666331	-5.47341	4.41e-08	9.62e-07
ENSG00000143179	1175.18	1.86641	0.341062	5.47235	4.44e-08	9.66e-07
ENSG00000230314	17.0345	4.07306	0.744283	5.47246	4.44e-08	9.66e-07
ENSG00000155561	2219.85	1.32418	0.241993	5.47199	4.45e-08	9.67e-07
ENSG00000079102	123.834	-2.68101	0.489966	-5.47182	4.45e-08	9.68e-07
ENSG00000159263	818.104	-3.1145	0.569266	-5.47108	4.47e-08	9.71e-07
ENSG00000246705	1556.54	-1.39	0.254105	-5.47019	4.5e-08	9.75e-07
ENSG00000241484	58.5721	-3.57542	0.653674	-5.46973	4.51e-08	9.77e-07
ENSG00000171448	648.5	1.37094	0.250667	5.46917	4.52e-08	9.79e-07
ENSG00000169758	231.659	-2.73445	0.500068	-5.46815	4.55e-08	9.84e-07
ENSG00000074416	4271.58	-3.10498	0.567917	-5.46732	4.57e-08	9.86e-07
ENSG00000198315	1683.56	1.35282	0.247419	5.46774	4.56e-08	9.86e-07
ENSG00000221886	390.868	1.5879	0.290424	5.46753	4.56e-08	9.86e-07
ENSG00000096063	1722.82	1.23556	0.225999	5.46712	4.57e-08	9.87e-07
ENSG00000177932	477.106	2.49707	0.456779	5.46671	4.58e-08	9.88e-07
ENSG00000210082	546177	-2.90942	0.532237	-5.46639	4.59e-08	9.89e-07
ENSG00000250483	14.4355	3.57894	0.654798	5.46571	4.61e-08	9.92e-07
ENSG00000105523	48.4463	-4.08728	0.747848	-5.46539	4.62e-08	9.93e-07
ENSG00000099256	529.372	1.37098	0.250951	5.46313	4.68e-08	1e-06
ENSG00000100307	1260.43	-2.69098	0.492595	-5.46286	4.69e-08	1e-06
ENSG00000121390	1710.01	0.922259	0.168783	5.46416	4.65e-08	1e-06
ENSG00000178038	652.971	-3.57831	0.654934	-5.46362	4.67e-08	1e-06
ENSG00000079385	597.318	-3.46229	0.634027	-5.46079	4.74e-08	1.01e-06
ENSG00000164649	1087.21	2.73895	0.501458	5.46197	4.71e-08	1.01e-06
ENSG00000196169	127.276	4.33649	0.793863	5.46252	4.69e-08	1.01e-06
ENSG00000074219	3228.29	1.75167	0.320811	5.46013	4.76e-08	1.02e-06
ENSG00000162174	620.807	-2.20271	0.403592	-5.45777	4.82e-08	1.03e-06
ENSG00000233396	109.379	2.17996	0.3994	5.45807	4.81e-08	1.03e-06
ENSG00000260916	578.064	-1.25135	0.229305	-5.45714	4.84e-08	1.03e-06
ENSG00000146352	225.417	5.3644	0.983235	5.45587	4.87e-08	1.04e-06
ENSG00000168610	7545.87	-2.06052	0.377822	-5.45366	4.93e-08	1.05e-06
ENSG00000225151	479.033	2.01974	0.370357	5.45349	4.94e-08	1.05e-06
ENSG00000075239	2641.38	-2.9791	0.546497	-5.45127	5e-08	1.06e-06
ENSG00000076248	2611.87	1.42738	0.26178	5.45258	4.96e-08	1.06e-06
ENSG00000114346	1345.43	2.20474	0.404464	5.45102	5.01e-08	1.06e-06
ENSG00000089250	202.548	-5.16722	0.948157	-5.44975	5.04e-08	1.07e-06
ENSG00000128594	209.642	-2.4533	0.45022	-5.44912	5.06e-08	1.07e-06
ENSG00000206129	63.5449	2.80391	0.514452	5.45028	5.03e-08	1.07e-06
ENSG00000162063	552.251	2.31559	0.425096	5.44722	5.12e-08	1.08e-06
ENSG00000154429	422.124	1.6739	0.307376	5.44578	5.16e-08	1.09e-06
ENSG00000109846	10578.4	-5.15464	0.946987	-5.4432	5.23e-08	1.11e-06
ENSG00000160886	161.571	-6.46737	1.18831	-5.44251	5.25e-08	1.11e-06
ENSG00000177666	2249.17	-1.1565	0.212519	-5.44188	5.27e-08	1.11e-06
ENSG00000260838	80.1412	6.68703	1.22955	5.4386	5.37e-08	1.13e-06
ENSG00000074201	2817.86	1.23252	0.226654	5.4379	5.39e-08	1.14e-06
ENSG00000164855	160.237	-3.60575	0.663423	-5.43506	5.48e-08	1.15e-06
ENSG00000227418	9.76802	-6.39982	1.17756	-5.43481	5.49e-08	1.15e-06
ENSG00000162779	30.9999	-4.33404	0.797653	-5.43349	5.53e-08	1.16e-06
ENSG00000182103	164.792	-3.30854	0.608998	-5.43276	5.55e-08	1.17e-06
ENSG00000073584	4078.81	1.67712	0.308846	5.43028	5.63e-08	1.18e-06
ENSG00000134940	27.1137	2.12645	0.391783	5.42763	5.71e-08	1.2e-06
ENSG00000149516	66.0328	-8.58398	1.58191	-5.42633	5.75e-08	1.21e-06
ENSG00000229588	27.262	7.38543	1.36101	5.42642	5.75e-08	1.21e-06
ENSG00000145087	85.7365	4.87667	0.899058	5.4242	5.82e-08	1.22e-06
ENSG00000147613	7.41528	-6.58583	1.21414	-5.42427	5.82e-08	1.22e-06
ENSG00000160867	1575.57	-3.14867	0.580626	-5.42289	5.86e-08	1.23e-06
ENSG00000185634	143.037	3.48232	0.642153	5.42288	5.86e-08	1.23e-06
ENSG00000091262	289.845	-2.65385	0.489608	-5.42036	5.95e-08	1.24e-06
ENSG00000154839	196.39	2.79022	0.514771	5.42032	5.95e-08	1.24e-06
ENSG00000175029	3941.08	0.59399	0.109588	5.42023	5.95e-08	1.24e-06
ENSG00000182175	942.233	2.80917	0.518179	5.42123	5.92e-08	1.24e-06
ENSG00000164603	933.719	1.14045	0.210541	5.41677	6.07e-08	1.26e-06
ENSG00000179066	22.9596	6.15137	1.13565	5.41659	6.07e-08	1.26e-06
ENSG00000261633	7.83796	-6.65571	1.22861	-5.41727	6.05e-08	1.26e-06
ENSG00000188312	133.459	1.97825	0.365322	5.41508	6.13e-08	1.27e-06
ENSG00000215217	81.9354	-1.59575	0.294787	-5.41323	6.19e-08	1.28e-06
ENSG00000099957	102	3.01243	0.556653	5.41169	6.24e-08	1.29e-06
ENSG00000138750	1222.36	1.14795	0.212088	5.41259	6.21e-08	1.29e-06
ENSG00000160957	508.609	1.80889	0.334197	5.41266	6.21e-08	1.29e-06
ENSG00000198420	2011.7	1.24142	0.229391	5.41183	6.24e-08	1.29e-06
ENSG00000248834	18.9391	-7.94087	1.46742	-5.41143	6.25e-08	1.29e-06
ENSG00000115271	554.983	-3.74791	0.692825	-5.4096	6.32e-08	1.31e-06
ENSG00000189077	1015.65	-1.79219	0.331387	-5.40816	6.37e-08	1.31e-06
ENSG00000152527	525.967	-2.61613	0.48394	-5.4059	6.45e-08	1.33e-06
ENSG00000224621	5.62558	-6.17248	1.14175	-5.40615	6.44e-08	1.33e-06
ENSG00000188064	525.037	-5.74405	1.06487	-5.39414	6.89e-08	1.42e-06
ENSG00000136531	181.858	-3.46682	0.643174	-5.39017	7.04e-08	1.45e-06
ENSG00000198417	1026.8	-3.63049	0.673722	-5.38871	7.1e-08	1.46e-06
ENSG00000204052	78.579	-2.81729	0.522824	-5.3886	7.1e-08	1.46e-06
ENSG00000232046	63.1874	3.09736	0.574742	5.38914	7.08e-08	1.46e-06
ENSG00000186529	70.5696	-3.17224	0.588819	-5.38746	7.15e-08	1.47e-06
ENSG00000145685	1797.96	1.77391	0.329335	5.38634	7.19e-08	1.48e-06
ENSG00000086200	915.541	0.971185	0.18036	5.3847	7.26e-08	1.49e-06
ENSG00000102003	152.586	-2.021	0.375392	-5.3837	7.3e-08	1.49e-06
ENSG00000073050	1354.82	1.23104	0.228705	5.38267	7.34e-08	1.5e-06
ENSG00000074657	3362.26	1.66978	0.310233	5.38235	7.35e-08	1.5e-06
ENSG00000100918	2084.58	1.60738	0.298626	5.38259	7.34e-08	1.5e-06
ENSG00000165209	1624.5	0.879725	0.163491	5.38086	7.41e-08	1.51e-06
ENSG00000213934	917.961	-5.8509	1.08749	-5.38017	7.44e-08	1.52e-06
ENSG00000100665	97.8644	-3.01511	0.56055	-5.37884	7.5e-08	1.53e-06
ENSG00000124795	8715.2	1.53871	0.286044	5.3793	7.48e-08	1.53e-06
ENSG00000130935	1592.33	1.12452	0.209087	5.37823	7.52e-08	1.53e-06
ENSG00000006071	456.727	5.40286	1.00475	5.37734	7.56e-08	1.54e-06
ENSG00000136518	1641.43	1.46813	0.27312	5.37541	7.64e-08	1.55e-06
ENSG00000233355	16.6652	-5.24875	0.976289	-5.37623	7.61e-08	1.55e-06
ENSG00000183798	770.223	4.41943	0.822355	5.37411	7.7e-08	1.56e-06
ENSG00000117151	677.527	-1.73134	0.322204	-5.37344	7.72e-08	1.57e-06
ENSG00000109794	636.09	-2.86783	0.534046	-5.37001	7.87e-08	1.59e-06
ENSG00000130559	2127.36	1.53442	0.285673	5.37124	7.82e-08	1.59e-06
ENSG00000134138	5435	2.68546	0.500077	5.37009	7.87e-08	1.59e-06
ENSG00000229645	35.9443	-2.46071	0.458171	-5.37072	7.84e-08	1.59e-06
ENSG00000058804	1458.89	1.76268	0.328327	5.36868	7.93e-08	1.6e-06
ENSG00000234537	46.9816	6.3339	1.17987	5.36831	7.95e-08	1.61e-06
ENSG00000162747	74.4632	-5.862	1.09241	-5.36612	8.04e-08	1.62e-06
ENSG00000125734	1941.91	-1.02852	0.191697	-5.36534	8.08e-08	1.63e-06
ENSG00000241186	241.209	-5.10404	0.951772	-5.36267	8.2e-08	1.65e-06
ENSG00000259685	10.1821	-5.85866	1.09253	-5.3625	8.21e-08	1.65e-06
ENSG00000107872	781.686	-1.39538	0.260263	-5.36143	8.26e-08	1.66e-06
ENSG00000177485	1168.3	1.31399	0.245097	5.3611	8.27e-08	1.66e-06
ENSG00000104164	2041.8	0.928692	0.173241	5.3607	8.29e-08	1.67e-06
ENSG00000197721	7.88516	-6.06859	1.13218	-5.36011	8.32e-08	1.67e-06
ENSG00000114738	1868	-1.22714	0.228975	-5.35928	8.36e-08	1.68e-06
ENSG00000167880	1097.34	-2.25036	0.419964	-5.35846	8.39e-08	1.68e-06
ENSG00000269113	4334.23	2.6845	0.500959	5.35871	8.38e-08	1.68e-06
ENSG00000171552	5027.04	-1.51136	0.282152	-5.35656	8.48e-08	1.7e-06
ENSG00000237416	18.2136	-4.70023	0.877448	-5.3567	8.48e-08	1.7e-06
ENSG00000250327	21.8037	-3.41817	0.638138	-5.35647	8.49e-08	1.7e-06
ENSG00000128915	1929.3	0.93394	0.174418	5.3546	8.57e-08	1.71e-06
ENSG00000132383	3474.28	1.06971	0.199833	5.35302	8.65e-08	1.72e-06
ENSG00000163464	36.5374	-5.57924	1.04213	-5.35369	8.62e-08	1.72e-06
ENSG00000200732	11.3971	-6.62155	1.2367	-5.35423	8.59e-08	1.72e-06
ENSG00000233850	74.4125	-4.49655	0.839861	-5.35392	8.61e-08	1.72e-06
ENSG00000204564	528.754	-1.17962	0.220435	-5.35135	8.73e-08	1.74e-06
ENSG00000253967	8.87481	-6.85828	1.28183	-5.35036	8.78e-08	1.75e-06
ENSG00000134463	779.463	-2.37259	0.443563	-5.34894	8.85e-08	1.76e-06
ENSG00000164221	587.916	1.0516	0.196599	5.34895	8.85e-08	1.76e-06
ENSG00000236751	14.9311	-4.81737	0.900719	-5.34836	8.88e-08	1.76e-06
ENSG00000112877	216.186	1.67056	0.312384	5.34778	8.9e-08	1.77e-06
ENSG00000151952	275.57	4.40494	0.823921	5.34631	8.98e-08	1.78e-06
ENSG00000136153	1849.15	-2.9132	0.545042	-5.34492	9.05e-08	1.79e-06
ENSG00000064933	661.94	1.6153	0.302249	5.34427	9.08e-08	1.8e-06
ENSG00000079691	1173.3	-1.77783	0.332701	-5.34363	9.11e-08	1.8e-06
ENSG00000124157	7.9071	-6.67454	1.24912	-5.34338	9.12e-08	1.81e-06
ENSG00000148835	349.759	1.69877	0.318117	5.34007	9.29e-08	1.84e-06
ENSG00000197093	186.524	2.22866	0.417361	5.33987	9.3e-08	1.84e-06
ENSG00000119041	1491.19	1.17665	0.220508	5.33609	9.5e-08	1.88e-06
ENSG00000117115	655.065	-3.33	0.624253	-5.33437	9.59e-08	1.89e-06
ENSG00000156876	290.783	1.85166	0.347115	5.33445	9.58e-08	1.89e-06
ENSG00000138134	158.595	1.81142	0.339658	5.33306	9.66e-08	1.9e-06
ENSG00000152953	434.243	-3.66676	0.687938	-5.33007	9.82e-08	1.93e-06
ENSG00000146223	5779.05	0.691235	0.129717	5.3288	9.89e-08	1.95e-06
ENSG00000256008	5.18361	-6.06681	1.13959	-5.32367	1.02e-07	2e-06
ENSG00000172935	618.963	-4.69799	0.882689	-5.32236	1.02e-07	2.01e-06
ENSG00000050030	93.0569	-2.56957	0.48297	-5.32035	1.04e-07	2.03e-06
ENSG00000135387	10675.9	1.043	0.196013	5.32108	1.03e-07	2.03e-06
ENSG00000169184	783.998	2.55895	0.481	5.32006	1.04e-07	2.03e-06
ENSG00000169635	790.428	1.9172	0.360362	5.3202	1.04e-07	2.03e-06
ENSG00000255690	74.954	5.08438	0.956478	5.31573	1.06e-07	2.08e-06
ENSG00000068796	2152.26	2.41155	0.453723	5.31503	1.07e-07	2.09e-06
ENSG00000110013	1262.15	-2.48463	0.467562	-5.314	1.07e-07	2.1e-06
ENSG00000124935	15.1635	-6.44292	1.21243	-5.31407	1.07e-07	2.1e-06
ENSG00000130695	514.065	1.32322	0.249012	5.31388	1.07e-07	2.1e-06
ENSG00000101057	1513.7	3.30777	0.622623	5.31263	1.08e-07	2.11e-06
ENSG00000111725	2242.82	-1.39115	0.261997	-5.30978	1.1e-07	2.14e-06
ENSG00000160298	504.567	2.67046	0.502971	5.30936	1.1e-07	2.14e-06
ENSG00000163535	457.734	2.03016	0.382353	5.30964	1.1e-07	2.14e-06
ENSG00000064042	2277.82	-2.25997	0.42569	-5.30895	1.1e-07	2.15e-06
ENSG00000162426	271.891	-2.44561	0.460798	-5.30734	1.11e-07	2.16e-06
ENSG00000169877	114.59	-5.81422	1.09591	-5.30541	1.12e-07	2.18e-06
ENSG00000189184	4277.22	3.44204	0.648735	5.30578	1.12e-07	2.18e-06
ENSG00000118113	85.625	-5.20171	0.980674	-5.30422	1.13e-07	2.2e-06
ENSG00000179918	3314.86	-1.33478	0.251668	-5.30371	1.13e-07	2.2e-06
ENSG00000108094	1357.88	0.924423	0.174313	5.30324	1.14e-07	2.21e-06
ENSG00000198855	245.972	-2.01501	0.380067	-5.30172	1.15e-07	2.22e-06
ENSG00000134824	3858	2.61834	0.493987	5.30043	1.16e-07	2.24e-06
ENSG00000204653	147.134	-4.25488	0.802796	-5.30007	1.16e-07	2.24e-06
ENSG00000256056	22.7163	-4.21725	0.795748	-5.29974	1.16e-07	2.24e-06
ENSG00000095203	562.766	-2.02605	0.382341	-5.29908	1.16e-07	2.25e-06
ENSG00000253671	7.03193	-5.90741	1.11475	-5.29931	1.16e-07	2.25e-06
ENSG00000257322	12.683	-3.52718	0.665717	-5.29832	1.17e-07	2.25e-06
ENSG00000265415	46.3404	2.96052	0.55871	5.29885	1.17e-07	2.25e-06
ENSG00000100302	475.773	3.20303	0.604574	5.29801	1.17e-07	2.26e-06
ENSG00000127412	63.5819	-4.0578	0.766324	-5.29515	1.19e-07	2.29e-06
ENSG00000118412	1175.99	1.27542	0.240933	5.29366	1.2e-07	2.3e-06
ENSG00000198039	278.672	2.0647	0.389988	5.29427	1.19e-07	2.3e-06
ENSG00000262920	102.56	-3.52769	0.666468	-5.29312	1.2e-07	2.31e-06
ENSG00000104325	2036.15	-1.50487	0.284441	-5.29061	1.22e-07	2.34e-06
ENSG00000165140	1234.86	-4.15792	0.786333	-5.28774	1.24e-07	2.37e-06
ENSG00000170482	149.16	-3.70444	0.700518	-5.28814	1.24e-07	2.37e-06
ENSG00000260401	39.1873	-3.68211	0.696363	-5.28762	1.24e-07	2.37e-06
ENSG00000049759	3717.33	-2.06858	0.391377	-5.28538	1.25e-07	2.4e-06
ENSG00000188242	1023.9	-2.54229	0.480961	-5.28585	1.25e-07	2.4e-06
ENSG00000137571	128.549	3.5964	0.680672	5.2836	1.27e-07	2.42e-06
ENSG00000151849	477.442	2.36005	0.446646	5.28394	1.26e-07	2.42e-06
ENSG00000237361	12.7039	5.18611	0.981615	5.28324	1.27e-07	2.42e-06
ENSG00000230258	6.46334	-5.77879	1.09391	-5.28271	1.27e-07	2.43e-06
ENSG00000268537	7.71669	-6.06944	1.14916	-5.28162	1.28e-07	2.44e-06
ENSG00000101624	239.396	1.26249	0.239138	5.27934	1.3e-07	2.47e-06
ENSG00000087495	211.545	-3.15763	0.598187	-5.27867	1.3e-07	2.48e-06
ENSG00000182957	1067.91	-2.07877	0.393822	-5.27844	1.3e-07	2.48e-06
ENSG00000198551	1296.76	1.58994	0.30122	5.27831	1.3e-07	2.48e-06
ENSG00000143569	6120.63	1.21158	0.229591	5.27712	1.31e-07	2.49e-06
ENSG00000272655	94.1303	-2.01128	0.381179	-5.27649	1.32e-07	2.5e-06
ENSG00000198153	11.0913	4.19796	0.7957	5.2758	1.32e-07	2.51e-06
ENSG00000213190	1035.1	2.60208	0.49324	5.27548	1.32e-07	2.51e-06
ENSG00000132471	4093.76	-1.54063	0.292091	-5.27448	1.33e-07	2.52e-06
ENSG00000213614	279.228	-1.15919	0.219759	-5.27483	1.33e-07	2.52e-06
ENSG00000011304	14645.9	1.07467	0.203784	5.27356	1.34e-07	2.53e-06
ENSG00000107831	662.581	4.64078	0.880398	5.27123	1.36e-07	2.56e-06
ENSG00000092470	517.513	2.5274	0.479526	5.27062	1.36e-07	2.57e-06
ENSG00000071894	3838.73	1.31028	0.248633	5.26994	1.36e-07	2.58e-06
ENSG00000127951	2197.81	-3.10072	0.58839	-5.26983	1.37e-07	2.58e-06
ENSG00000177602	89.718	2.62443	0.498231	5.26749	1.38e-07	2.61e-06
ENSG00000187550	252.269	4.12243	0.782802	5.26625	1.39e-07	2.63e-06
ENSG00000103449	10211.5	2.51013	0.476772	5.26484	1.4e-07	2.64e-06
ENSG00000171503	650.844	-1.51721	0.288367	-5.26138	1.43e-07	2.69e-06
ENSG00000198189	1670.27	1.57187	0.298888	5.25905	1.45e-07	2.72e-06
ENSG00000183535	26.5629	-5.76486	1.09621	-5.25888	1.45e-07	2.73e-06
ENSG00000189057	375.757	3.16556	0.602044	5.25802	1.46e-07	2.74e-06
ENSG00000117751	1554.37	1.00573	0.191304	5.25722	1.46e-07	2.75e-06
ENSG00000262294	39.3541	-3.87584	0.737278	-5.25696	1.46e-07	2.75e-06
ENSG00000254031	9.08249	5.78999	1.10179	5.25506	1.48e-07	2.77e-06
ENSG00000260878	16.5827	-4.96224	0.944199	-5.2555	1.48e-07	2.77e-06
ENSG00000138443	5243.58	1.2785	0.243323	5.25435	1.49e-07	2.78e-06
ENSG00000206422	39.1864	7.91252	1.50596	5.25413	1.49e-07	2.78e-06
ENSG00000161149	47.7149	2.98012	0.567282	5.25333	1.49e-07	2.79e-06
ENSG00000189079	2414.79	1.57691	0.300195	5.25294	1.5e-07	2.8e-06
ENSG00000241990	21.1182	-2.99982	0.571152	-5.25223	1.5e-07	2.81e-06
ENSG00000143889	2154.29	1.15961	0.220844	5.25082	1.51e-07	2.82e-06
ENSG00000171848	1409.88	2.96633	0.564905	5.25103	1.51e-07	2.82e-06
ENSG00000175497	831.089	4.1994	0.799816	5.25046	1.52e-07	2.82e-06
ENSG00000181588	2381.48	1.59977	0.304637	5.25139	1.51e-07	2.82e-06
ENSG00000184988	215.371	-2.0068	0.382198	-5.25069	1.52e-07	2.82e-06
ENSG00000244291	206.561	1.30456	0.248442	5.25095	1.51e-07	2.82e-06
ENSG00000160271	2090.39	0.862575	0.164316	5.24948	1.53e-07	2.83e-06
ENSG00000244005	429.85	-1.44465	0.27517	-5.25003	1.52e-07	2.83e-06
ENSG00000133195	455.976	-1.74511	0.332498	-5.24848	1.53e-07	2.85e-06
ENSG00000171316	3410.06	1.37759	0.262516	5.24764	1.54e-07	2.86e-06
ENSG00000241697	92.2333	3.16496	0.603125	5.24761	1.54e-07	2.86e-06
ENSG00000137343	696.635	1.3506	0.257445	5.24619	1.55e-07	2.88e-06
ENSG00000015479	16027.4	1.1593	0.221032	5.24494	1.56e-07	2.89e-06
ENSG00000210196	1666.57	-2.04143	0.389168	-5.24562	1.56e-07	2.89e-06
ENSG00000165186	310.002	3.63079	0.692319	5.2444	1.57e-07	2.9e-06
ENSG00000196781	3711.77	1.49671	0.285383	5.24456	1.57e-07	2.9e-06
ENSG00000172197	770.287	1.36306	0.259977	5.24298	1.58e-07	2.92e-06
ENSG00000158270	1035.75	1.69979	0.324325	5.241	1.6e-07	2.95e-06
ENSG00000162365	190.284	-4.96374	0.947395	-5.23936	1.61e-07	2.97e-06
ENSG00000228055	23.8636	-6.52278	1.2453	-5.23792	1.62e-07	2.99e-06
ENSG00000125871	1011.41	1.15781	0.221091	5.23683	1.63e-07	3.01e-06
ENSG00000130939	3135.19	1.45969	0.278822	5.23522	1.65e-07	3.03e-06
ENSG00000152253	298.945	3.03985	0.580789	5.23401	1.66e-07	3.05e-06
ENSG00000020256	815.362	1.27251	0.243274	5.23076	1.69e-07	3.1e-06
ENSG00000156414	98.168	-4.95007	0.946296	-5.231	1.69e-07	3.1e-06
ENSG00000168036	18627.3	1.62469	0.310598	5.23084	1.69e-07	3.1e-06
ENSG00000113643	1901.47	0.705991	0.134993	5.22985	1.7e-07	3.11e-06
ENSG00000141646	3423.15	0.886778	0.169557	5.22997	1.7e-07	3.11e-06
ENSG00000082516	895.792	0.969163	0.185342	5.22906	1.7e-07	3.12e-06
ENSG00000035681	1080.26	0.862559	0.165023	5.22689	1.72e-07	3.16e-06
ENSG00000064547	566.756	1.65807	0.317262	5.22619	1.73e-07	3.16e-06
ENSG00000143190	1991.94	1.0921	0.208957	5.22644	1.73e-07	3.16e-06
ENSG00000151233	1729.45	1.35795	0.259798	5.22694	1.72e-07	3.16e-06
ENSG00000117152	1249.05	3.89301	0.745152	5.22446	1.75e-07	3.19e-06
ENSG00000131730	229.609	-2.51654	0.481647	-5.22485	1.74e-07	3.19e-06
ENSG00000163545	1058.19	-2.82647	0.541002	-5.22451	1.75e-07	3.19e-06
ENSG00000168216	3011.47	-1.61024	0.308235	-5.22407	1.75e-07	3.19e-06
ENSG00000085276	3614.56	-3.88001	0.743295	-5.22001	1.79e-07	3.26e-06
ENSG00000174705	1315.62	2.04422	0.391738	5.21833	1.81e-07	3.29e-06
ENSG00000001167	1106.81	1.15502	0.22138	5.21737	1.81e-07	3.3e-06
ENSG00000006634	472.496	2.22529	0.426596	5.2164	1.82e-07	3.32e-06
ENSG00000124813	303.304	2.16406	0.414914	5.21569	1.83e-07	3.33e-06
ENSG00000009765	143.05	-5.00074	0.958887	-5.21515	1.84e-07	3.34e-06
ENSG00000185551	21763.5	1.73495	0.332684	5.215	1.84e-07	3.34e-06
ENSG00000130702	6698.53	-1.86066	0.356833	-5.21437	1.84e-07	3.35e-06
ENSG00000228262	484.994	-5.25178	1.00725	-5.21399	1.85e-07	3.35e-06
ENSG00000196666	14.4429	3.81398	0.731612	5.21311	1.86e-07	3.37e-06
ENSG00000171792	963.976	1.28384	0.246317	5.21215	1.87e-07	3.38e-06
ENSG00000088305	357.753	1.94436	0.373093	5.21147	1.87e-07	3.39e-06
ENSG00000138744	639.061	-2.88705	0.554088	-5.21045	1.88e-07	3.4e-06
ENSG00000171864	237.233	5.70403	1.0946	5.21105	1.88e-07	3.4e-06
ENSG00000236453	102.572	5.40806	1.03794	5.21036	1.88e-07	3.4e-06
ENSG00000251562	146880	-3.30417	0.634163	-5.21029	1.89e-07	3.4e-06
ENSG00000196368	549.625	3.19755	0.613771	5.20968	1.89e-07	3.41e-06
ENSG00000237289	40.5589	-2.95472	0.567395	-5.20752	1.91e-07	3.45e-06
ENSG00000138075	30.4605	-2.06925	0.397529	-5.20529	1.94e-07	3.49e-06
ENSG00000132793	264.159	-2.14591	0.412348	-5.20413	1.95e-07	3.51e-06
ENSG00000231210	25.6053	-8.37226	1.60905	-5.20324	1.96e-07	3.52e-06
ENSG00000072571	556.138	2.78987	0.536304	5.20204	1.97e-07	3.55e-06
ENSG00000165970	10.4227	5.98897	1.15211	5.19826	2.01e-07	3.61e-06
ENSG00000197892	2036.3	-2.7343	0.525993	-5.19836	2.01e-07	3.61e-06
ENSG00000226928	27.3831	-6.77995	1.30448	-5.19743	2.02e-07	3.63e-06
ENSG00000102753	1989.37	1.27567	0.245511	5.19598	2.04e-07	3.65e-06
ENSG00000166526	1588.63	0.989835	0.190488	5.19631	2.03e-07	3.65e-06
ENSG00000260912	180.539	-1.9916	0.383391	-5.1947	2.05e-07	3.67e-06
ENSG00000196208	656.92	2.70729	0.521247	5.19388	2.06e-07	3.69e-06
ENSG00000081479	1395.24	-3.6415	0.701352	-5.19212	2.08e-07	3.72e-06
ENSG00000132017	1735.4	1.25019	0.240821	5.19137	2.09e-07	3.73e-06
ENSG00000136883	2316.92	-3.47177	0.668769	-5.19128	2.09e-07	3.73e-06
ENSG00000145996	779.1	1.36641	0.263289	5.18975	2.11e-07	3.76e-06
ENSG00000237594	43.5286	2.47335	0.476592	5.18966	2.11e-07	3.76e-06
ENSG00000136156	35301.3	-1.72247	0.331989	-5.18835	2.12e-07	3.78e-06
ENSG00000124789	2215.26	0.948056	0.182741	5.18798	2.13e-07	3.79e-06
ENSG00000259439	263.741	6.36879	1.22767	5.18772	2.13e-07	3.79e-06
ENSG00000266120	13.8397	-3.9856	0.768329	-5.18735	2.13e-07	3.8e-06
ENSG00000183747	2340.52	-5.13164	0.989535	-5.18591	2.15e-07	3.82e-06
ENSG00000197062	613.477	1.29518	0.249745	5.18602	2.15e-07	3.82e-06
ENSG00000144354	976.775	3.8077	0.734341	5.1852	2.16e-07	3.83e-06
ENSG00000156509	80.4329	3.42408	0.660553	5.18366	2.18e-07	3.86e-06
ENSG00000171262	2031.94	0.966162	0.186395	5.18341	2.18e-07	3.87e-06
ENSG00000166845	432.234	2.28812	0.441543	5.18211	2.19e-07	3.89e-06
ENSG00000172731	512.526	1.91093	0.368763	5.182	2.2e-07	3.89e-06
ENSG00000185630	6799.3	1.45929	0.281658	5.18107	2.21e-07	3.91e-06
ENSG00000231324	48.6985	-4.22978	0.816387	-5.18109	2.21e-07	3.91e-06
ENSG00000105696	356.992	2.59112	0.500248	5.17967	2.22e-07	3.93e-06
ENSG00000187210	668.688	2.59049	0.500131	5.17963	2.22e-07	3.93e-06
ENSG00000113658	3348.51	1.16179	0.224335	5.17883	2.23e-07	3.95e-06
ENSG00000128714	142.686	7.03212	1.35816	5.17768	2.25e-07	3.97e-06
ENSG00000168528	3488	-2.85216	0.55085	-5.17775	2.25e-07	3.97e-06
ENSG00000123388	862.32	4.47641	0.864749	5.17655	2.26e-07	3.98e-06
ENSG00000167535	1599.26	1.88147	0.363457	5.1766	2.26e-07	3.98e-06
ENSG00000225606	12.7325	-5.6648	1.09427	-5.17677	2.26e-07	3.98e-06
ENSG00000118094	36.9195	-5.53242	1.06919	-5.1744	2.29e-07	4.03e-06
ENSG00000128567	18263.6	-3.71703	0.718489	-5.17339	2.3e-07	4.04e-06
ENSG00000167550	53.5165	2.73878	0.529862	5.16885	2.36e-07	4.14e-06
ENSG00000102384	124.434	2.79574	0.540968	5.16804	2.37e-07	4.15e-06
ENSG00000266378	19.1589	-5.86222	1.13422	-5.16849	2.36e-07	4.15e-06
ENSG00000179097	170.614	4.96509	0.960906	5.16709	2.38e-07	4.17e-06
ENSG00000052344	2191.54	-2.91684	0.56462	-5.16602	2.39e-07	4.19e-06
ENSG00000099889	1206.97	1.14691	0.22207	5.16464	2.41e-07	4.22e-06
ENSG00000127252	93.4004	1.8898	0.365978	5.1637	2.42e-07	4.24e-06
ENSG00000153936	2288.84	1.56795	0.303642	5.16381	2.42e-07	4.24e-06
ENSG00000231062	16.4147	-5.28327	1.02315	-5.16373	2.42e-07	4.24e-06
ENSG00000145103	371.303	-3.22273	0.624262	-5.16246	2.44e-07	4.26e-06
ENSG00000172497	30.876	-4.3122	0.835261	-5.1627	2.43e-07	4.26e-06
ENSG00000118707	2499.93	1.82403	0.353366	5.16188	2.44e-07	4.27e-06
ENSG00000237707	12.0969	-7.29213	1.41301	-5.16071	2.46e-07	4.29e-06
ENSG00000197943	1849.69	-2.61661	0.5071	-5.15995	2.47e-07	4.31e-06
ENSG00000131080	81.6132	2.78938	0.540658	5.15923	2.48e-07	4.32e-06
ENSG00000215914	29.3785	2.76203	0.535559	5.15728	2.51e-07	4.37e-06
ENSG00000117305	1727.78	-1.21361	0.235352	-5.15658	2.52e-07	4.38e-06
ENSG00000160207	78.1639	2.48595	0.482123	5.15626	2.52e-07	4.38e-06
ENSG00000141577	981.364	1.25483	0.243402	5.15538	2.53e-07	4.4e-06
ENSG00000198744	1418.14	-3.51675	0.682298	-5.15427	2.55e-07	4.42e-06
ENSG00000232406	8.81354	-5.6593	1.09799	-5.15425	2.55e-07	4.42e-06
ENSG00000103811	4925.5	-3.12195	0.605753	-5.15383	2.55e-07	4.43e-06
ENSG00000167183	361.326	-4.24242	0.823152	-5.15387	2.55e-07	4.43e-06
ENSG00000048991	1304.45	1.26712	0.245926	5.15243	2.57e-07	4.46e-06
ENSG00000175048	933.701	-1.52463	0.295929	-5.15201	2.58e-07	4.47e-06
ENSG00000236417	10.2265	-5.30523	1.02987	-5.15135	2.59e-07	4.48e-06
ENSG00000122694	1577.73	2.11155	0.409986	5.15029	2.6e-07	4.5e-06
ENSG00000101407	990.518	1.28377	0.249404	5.14734	2.64e-07	4.57e-06
ENSG00000164363	45.7936	-4.64852	0.903219	-5.14661	2.65e-07	4.58e-06
ENSG00000184470	1145.35	-1.16575	0.2265	-5.1468	2.65e-07	4.58e-06
ENSG00000155592	524.765	1.7142	0.333378	5.1419	2.72e-07	4.69e-06
ENSG00000180723	13.4521	3.9215	0.762658	5.14188	2.72e-07	4.69e-06
ENSG00000177191	122.271	-3.03754	0.590792	-5.14147	2.73e-07	4.7e-06
ENSG00000240685	33.5485	-3.16327	0.615251	-5.14142	2.73e-07	4.7e-06
ENSG00000170312	1427.67	2.86877	0.558127	5.14	2.75e-07	4.73e-06
ENSG00000258616	190.973	6.06951	1.18091	5.1397	2.75e-07	4.74e-06
ENSG00000171224	485.455	1.56127	0.303908	5.1373	2.79e-07	4.79e-06
ENSG00000151150	2079.12	-1.34436	0.261714	-5.13675	2.8e-07	4.81e-06
ENSG00000166104	18.2558	-5.00721	0.9749	-5.13612	2.8e-07	4.81e-06
ENSG00000182107	1044.23	-3.09177	0.60196	-5.13618	2.8e-07	4.81e-06
ENSG00000239839	109.496	-6.86065	1.33576	-5.13613	2.8e-07	4.81e-06
ENSG00000155111	1578.22	0.904418	0.176123	5.13514	2.82e-07	4.83e-06
ENSG00000156531	2060.89	1.93823	0.377442	5.13519	2.82e-07	4.83e-06
ENSG00000169372	229.367	-1.21281	0.236238	-5.13385	2.84e-07	4.86e-06
ENSG00000227218	37.26	-2.86876	0.558826	-5.13354	2.84e-07	4.87e-06
ENSG00000151576	808.981	0.866536	0.168828	5.13265	2.86e-07	4.89e-06
ENSG00000198879	311.483	-1.9604	0.381962	-5.13244	2.86e-07	4.89e-06
ENSG00000248527	1313.04	-3.51064	0.684398	-5.12953	2.9e-07	4.96e-06
ENSG00000120800	938.285	1.08039	0.21072	5.12712	2.94e-07	5.02e-06
ENSG00000173157	38.3184	5.25632	1.02558	5.1252	2.97e-07	5.07e-06
ENSG00000214595	156.872	-2.80716	0.547733	-5.12506	2.97e-07	5.07e-06
ENSG00000116957	1165.75	1.41628	0.2764	5.12401	2.99e-07	5.1e-06
ENSG00000133740	581.879	1.58452	0.30937	5.12175	3.03e-07	5.15e-06
ENSG00000189067	5938.86	-2.26849	0.442897	-5.12193	3.02e-07	5.15e-06
ENSG00000204304	3449.36	1.25515	0.245093	5.12113	3.04e-07	5.17e-06
ENSG00000138606	487.7	1.69636	0.331272	5.12075	3.04e-07	5.18e-06
ENSG00000259120	175.016	-4.6333	0.904982	-5.11977	3.06e-07	5.2e-06
ENSG00000165868	749.12	-2.9275	0.571959	-5.11838	3.08e-07	5.23e-06
ENSG00000175920	213.395	-2.54463	0.497183	-5.1181	3.09e-07	5.24e-06
ENSG00000176058	754.062	-1.46545	0.286353	-5.11761	3.09e-07	5.25e-06
ENSG00000009844	1834.31	0.626021	0.122387	5.1151	3.14e-07	5.32e-06
ENSG00000117322	23.6167	-3.96115	0.774688	-5.11321	3.17e-07	5.37e-06
ENSG00000107443	856.054	2.29118	0.448157	5.11245	3.18e-07	5.39e-06
ENSG00000231920	39.7249	-2.46237	0.481676	-5.11208	3.19e-07	5.39e-06
ENSG00000156787	316.911	1.74157	0.340732	5.11127	3.2e-07	5.41e-06
ENSG00000115756	1992.72	-1.71368	0.335329	-5.11044	3.21e-07	5.43e-06
ENSG00000147003	613.977	-3.75292	0.73451	-5.10942	3.23e-07	5.46e-06
ENSG00000214113	1428.17	1.32614	0.259557	5.10924	3.23e-07	5.46e-06
ENSG00000267280	189.873	-2.72972	0.534315	-5.10881	3.24e-07	5.47e-06
ENSG00000117399	1132.83	2.72895	0.534246	5.10804	3.26e-07	5.49e-06
ENSG00000157111	231.558	-2.93199	0.574433	-5.10415	3.32e-07	5.59e-06
ENSG00000251188	18.92	2.72718	0.534299	5.10422	3.32e-07	5.59e-06
ENSG00000262902	574.151	-4.39506	0.860995	-5.10463	3.31e-07	5.59e-06
ENSG00000171174	346.737	-2.43364	0.476828	-5.1038	3.33e-07	5.6e-06
ENSG00000101076	407.107	-4.05739	0.795063	-5.10322	3.34e-07	5.61e-06
ENSG00000243364	469.725	1.61858	0.317157	5.10341	3.34e-07	5.61e-06
ENSG00000168679	820.505	-2.89296	0.567484	-5.09788	3.43e-07	5.77e-06
ENSG00000182795	652.755	-4.33346	0.850355	-5.09607	3.47e-07	5.82e-06
ENSG00000108509	723.986	-1.43312	0.281241	-5.0957	3.47e-07	5.83e-06
ENSG00000105486	1074.98	1.97009	0.386659	5.09516	3.48e-07	5.84e-06
ENSG00000175745	10989.3	2.46533	0.483875	5.09496	3.49e-07	5.84e-06
ENSG00000259504	8.24722	-6.15088	1.20716	-5.09531	3.48e-07	5.84e-06
ENSG00000255150	94.9908	1.26317	0.247987	5.09368	3.51e-07	5.88e-06
ENSG00000183150	30.1777	2.37639	0.46661	5.09288	3.53e-07	5.9e-06
ENSG00000198840	41132.4	-2.44859	0.480871	-5.09199	3.54e-07	5.92e-06
ENSG00000138780	563.003	1.37006	0.269107	5.09113	3.56e-07	5.94e-06
ENSG00000197019	916.326	-2.52673	0.496295	-5.09119	3.56e-07	5.94e-06
ENSG00000103067	530.273	-2.73539	0.537425	-5.08982	3.58e-07	5.98e-06
ENSG00000176716	25.7815	-6.26783	1.23146	-5.08975	3.59e-07	5.98e-06
ENSG00000139209	154.154	-2.08968	0.41068	-5.08833	3.61e-07	6.02e-06
ENSG00000106565	3555.77	-3.31394	0.651406	-5.08737	3.63e-07	6.05e-06
ENSG00000122778	1222.37	1.52515	0.299874	5.08597	3.66e-07	6.09e-06
ENSG00000143799	8905.08	1.97742	0.388818	5.08572	3.66e-07	6.09e-06
ENSG00000160766	157.901	1.96213	0.385842	5.08532	3.67e-07	6.1e-06
ENSG00000012171	4204.42	-2.15867	0.424545	-5.08467	3.68e-07	6.12e-06
ENSG00000119772	2288.97	1.60308	0.315407	5.08258	3.72e-07	6.18e-06
ENSG00000211452	253.628	-5.03116	0.989874	-5.08262	3.72e-07	6.18e-06
ENSG00000023902	3734.13	1.99191	0.391942	5.08215	3.73e-07	6.19e-06
ENSG00000249119	1018.06	-3.64401	0.717024	-5.08212	3.73e-07	6.19e-06
ENSG00000127399	1183.58	1.11632	0.219748	5.08002	3.77e-07	6.25e-06
ENSG00000135451	594.033	3.03245	0.597108	5.07856	3.8e-07	6.3e-06
ENSG00000224063	9.70856	-4.81476	0.948186	-5.07787	3.82e-07	6.32e-06
ENSG00000064225	684.203	-1.92718	0.379782	-5.07444	3.89e-07	6.43e-06
ENSG00000268357	48.6477	2.86797	0.565247	5.07383	3.9e-07	6.45e-06
ENSG00000103855	5426.63	1.81591	0.357936	5.07328	3.91e-07	6.46e-06
ENSG00000167325	1987.1	1.72856	0.340755	5.07272	3.92e-07	6.48e-06
ENSG00000108405	32.1262	-2.68591	0.529534	-5.07221	3.93e-07	6.49e-06
ENSG00000007001	118.933	-3.58192	0.707035	-5.06611	4.06e-07	6.7e-06
ENSG00000079841	51.3374	2.68083	0.529234	5.06548	4.07e-07	6.71e-06
ENSG00000131778	1805.17	1.92938	0.380886	5.06551	4.07e-07	6.71e-06
ENSG00000167703	4206.89	-3.32916	0.657195	-5.06571	4.07e-07	6.71e-06
ENSG00000183888	13.1082	-6.23713	1.23133	-5.06536	4.08e-07	6.71e-06
ENSG00000197956	7576.47	-3.0807	0.608315	-5.06432	4.1e-07	6.74e-06
ENSG00000010278	7576.06	-2.09151	0.413059	-5.06346	4.12e-07	6.77e-06
ENSG00000101052	1550.51	0.906879	0.179115	5.06312	4.12e-07	6.77e-06
ENSG00000183549	76.816	-3.43736	0.678911	-5.06305	4.13e-07	6.77e-06
ENSG00000257261	46.4284	-1.74194	0.344089	-5.06247	4.14e-07	6.79e-06
ENSG00000092853	442.169	2.61944	0.517456	5.06215	4.15e-07	6.8e-06
ENSG00000130024	2697.39	1.0942	0.21616	5.062	4.15e-07	6.8e-06
ENSG00000182732	35.058	-2.30175	0.454788	-5.06114	4.17e-07	6.83e-06
ENSG00000143036	1029.94	-3.00207	0.593255	-5.06034	4.19e-07	6.85e-06
ENSG00000089159	2455.59	-1.53583	0.3037	-5.05708	4.26e-07	6.96e-06
ENSG00000137941	255.11	1.69983	0.336124	5.05716	4.26e-07	6.96e-06
ENSG00000139344	30.4199	-2.96954	0.587275	-5.05646	4.27e-07	6.98e-06
ENSG00000163541	3873.91	-1.71036	0.338371	-5.05469	4.31e-07	7.04e-06
ENSG00000224822	13.4603	-6.8621	1.35875	-5.05032	4.41e-07	7.2e-06
ENSG00000181544	40.5973	2.21525	0.438683	5.04976	4.42e-07	7.22e-06
ENSG00000100749	589.677	1.81069	0.358626	5.04897	4.44e-07	7.24e-06
ENSG00000198712	155130	-2.5871	0.512389	-5.0491	4.44e-07	7.24e-06
ENSG00000115138	214.537	-3.78292	0.749471	-5.04746	4.48e-07	7.29e-06
ENSG00000233723	43.4649	2.46206	0.487897	5.04628	4.51e-07	7.33e-06
ENSG00000273489	14.2606	-4.56669	0.904999	-5.04607	4.51e-07	7.34e-06
ENSG00000233255	63.1714	-5.09664	1.01013	-5.04553	4.52e-07	7.35e-06
ENSG00000077097	8531.68	1.11475	0.220989	5.0444	4.55e-07	7.39e-06
ENSG00000171357	38.4019	-2.78044	0.551198	-5.04436	4.55e-07	7.39e-06
ENSG00000108384	544.22	0.893881	0.177241	5.04332	4.58e-07	7.42e-06
ENSG00000114779	1910.66	-1.35062	0.267811	-5.04319	4.58e-07	7.42e-06
ENSG00000138395	36.7119	3.61651	0.717105	5.0432	4.58e-07	7.42e-06
ENSG00000248115	198.328	-5.86221	1.16233	-5.04348	4.57e-07	7.42e-06
ENSG00000204065	523.01	3.28172	0.650815	5.04247	4.6e-07	7.44e-06
ENSG00000249242	850.811	-2.71946	0.539302	-5.04256	4.59e-07	7.44e-06
ENSG00000237330	74.5639	-6.19655	1.23	-5.03786	4.71e-07	7.61e-06
ENSG00000115474	62.7909	-5.6917	1.12994	-5.03719	4.72e-07	7.64e-06
ENSG00000107957	3500.64	1.6913	0.336031	5.03316	4.82e-07	7.79e-06
ENSG00000139618	216.831	2.52109	0.500958	5.03254	4.84e-07	7.82e-06
ENSG00000166825	4997.72	-4.2329	0.841421	-5.03066	4.89e-07	7.89e-06
ENSG00000171282	3666.95	2.45214	0.487565	5.02936	4.92e-07	7.93e-06
ENSG00000225630	771.774	-3.08803	0.613999	-5.02937	4.92e-07	7.93e-06
ENSG00000174808	159.154	-3.22562	0.64139	-5.02911	4.93e-07	7.94e-06
ENSG00000105610	59.538	-4.9958	0.993573	-5.02812	4.95e-07	7.98e-06
ENSG00000134222	594.944	2.58802	0.514761	5.02761	4.97e-07	7.99e-06
ENSG00000272796	199.857	2.22196	0.442161	5.02522	5.03e-07	8.09e-06
ENSG00000135525	943.705	-2.85456	0.568094	-5.0248	5.04e-07	8.1e-06
ENSG00000169925	3302.05	1.22643	0.244127	5.02375	5.07e-07	8.14e-06
ENSG00000178445	896.711	-3.24453	0.646057	-5.02206	5.11e-07	8.21e-06
ENSG00000132664	561.447	1.03771	0.206646	5.0217	5.12e-07	8.22e-06
ENSG00000158246	240.13	-2.52166	0.502192	-5.02131	5.13e-07	8.23e-06
ENSG00000272108	74.0237	3.16065	0.629675	5.0195	5.18e-07	8.3e-06
ENSG00000138641	662.177	-1.85674	0.369982	-5.01844	5.21e-07	8.34e-06
ENSG00000204789	295.656	-2.42442	0.483092	-5.01855	5.21e-07	8.34e-06
ENSG00000131482	224.503	-3.99697	0.796694	-5.01695	5.25e-07	8.4e-06
ENSG00000137812	542.661	2.23572	0.445903	5.01391	5.33e-07	8.53e-06
ENSG00000137648	1052.8	-4.38271	0.874243	-5.01315	5.35e-07	8.56e-06
ENSG00000159200	1881.83	-2.62653	0.524274	-5.00985	5.45e-07	8.7e-06
ENSG00000136929	73.1209	-5.70165	1.13827	-5.00906	5.47e-07	8.73e-06
ENSG00000100426	1327.48	1.54229	0.307936	5.00847	5.49e-07	8.75e-06
ENSG00000126524	1923.51	-1.3514	0.26984	-5.00814	5.5e-07	8.76e-06
ENSG00000137203	679.274	-3.64937	0.72876	-5.00764	5.51e-07	8.78e-06
ENSG00000111445	781.561	1.34475	0.268573	5.00702	5.53e-07	8.81e-06
ENSG00000189403	22079.2	1.46992	0.293599	5.00655	5.54e-07	8.82e-06
ENSG00000134352	5988.84	-1.55889	0.3114	-5.00609	5.55e-07	8.84e-06
ENSG00000106006	227.428	2.37786	0.475041	5.00558	5.57e-07	8.86e-06
ENSG00000151948	210.87	3.0399	0.607348	5.00521	5.58e-07	8.87e-06
ENSG00000107362	852.428	1.07261	0.214318	5.00474	5.59e-07	8.89e-06
ENSG00000228705	20.4007	-2.90121	0.579725	-5.00446	5.6e-07	8.89e-06
ENSG00000272168	706.447	1.89366	0.378433	5.00394	5.62e-07	8.91e-06
ENSG00000255509	629.199	-3.78421	0.756357	-5.00321	5.64e-07	8.94e-06
ENSG00000100162	277.337	2.27627	0.455059	5.00215	5.67e-07	8.99e-06
ENSG00000235920	13.636	-4.43697	0.887496	-4.99942	5.75e-07	9.11e-06
ENSG00000253284	37.0394	-3.55336	0.711285	-4.99569	5.86e-07	9.28e-06
ENSG00000138795	1159.29	2.80974	0.562471	4.99535	5.87e-07	9.29e-06
ENSG00000144857	2940.56	2.59819	0.520188	4.99471	5.89e-07	9.32e-06
ENSG00000224269	18.5548	-4.47547	0.89612	-4.99427	5.91e-07	9.33e-06
ENSG00000261183	140.94	-1.90473	0.381411	-4.99392	5.92e-07	9.35e-06
ENSG00000258203	6.10548	5.80884	1.16377	4.99139	5.99e-07	9.46e-06
ENSG00000053918	1059.32	-2.88038	0.577251	-4.98982	6.04e-07	9.53e-06
ENSG00000128965	188.537	-1.99695	0.400204	-4.98983	6.04e-07	9.53e-06
ENSG00000107864	286.169	-2.47834	0.496771	-4.9889	6.07e-07	9.57e-06
ENSG00000174456	577.7	1.38686	0.277993	4.98884	6.07e-07	9.57e-06
ENSG00000126215	523.139	1.72841	0.346544	4.98758	6.11e-07	9.63e-06
ENSG00000125484	2277.53	1.51544	0.303896	4.98672	6.14e-07	9.66e-06
ENSG00000135083	844.15	2.09892	0.420941	4.98627	6.16e-07	9.68e-06
ENSG00000229437	13.0271	5.71804	1.14682	4.98601	6.16e-07	9.69e-06
ENSG00000086189	1530.57	1.36422	0.273664	4.985	6.2e-07	9.73e-06
ENSG00000206432	284.607	2.58725	0.519027	4.9848	6.2e-07	9.73e-06
ENSG00000261488	124.144	3.89494	0.781357	4.98484	6.2e-07	9.73e-06
ENSG00000132436	383.847	1.47265	0.295449	4.98444	6.21e-07	9.75e-06
ENSG00000133519	1268.48	4.2714	0.857038	4.98391	6.23e-07	9.77e-06
ENSG00000164023	891.356	-3.25116	0.652379	-4.98355	6.24e-07	9.78e-06
ENSG00000260377	7.55945	6.12196	1.22852	4.98321	6.25e-07	9.79e-06
ENSG00000163737	56.4318	-5.01034	1.00565	-4.98219	6.29e-07	9.83e-06
ENSG00000271201	14.2381	7.02966	1.4109	4.98239	6.28e-07	9.83e-06
ENSG00000115419	5277.25	-1.72598	0.346508	-4.98107	6.32e-07	9.88e-06
ENSG00000051596	1992.18	2.54088	0.510125	4.9809	6.33e-07	9.89e-06
ENSG00000231196	9.90714	5.91733	1.18803	4.98078	6.33e-07	9.89e-06
ENSG00000226944	8.9843	-3.83609	0.770344	-4.97972	6.37e-07	9.94e-06
ENSG00000135999	1568.13	1.1838	0.237772	4.97871	6.4e-07	9.98e-06
ENSG00000091482	853.794	4.45185	0.89439	4.97753	6.44e-07	1e-05
ENSG00000042286	496.403	-1.91918	0.385841	-4.97401	6.56e-07	1.02e-05
ENSG00000114737	930.188	-1.96894	0.3958	-4.97459	6.54e-07	1.02e-05
ENSG00000241635	26.9647	-5.2604	1.05745	-4.9746	6.54e-07	1.02e-05
ENSG00000070501	734.95	1.1683	0.234985	4.97181	6.63e-07	1.03e-05
ENSG00000072864	715.203	1.36399	0.274379	4.9712	6.65e-07	1.03e-05
ENSG00000117407	59.5111	-2.72165	0.547323	-4.97266	6.6e-07	1.03e-05
ENSG00000121966	3172.64	3.23908	0.651507	4.97168	6.64e-07	1.03e-05
ENSG00000133315	754.667	-2.75794	0.554763	-4.97139	6.65e-07	1.03e-05
ENSG00000138639	2035.09	-2.31613	0.465785	-4.97254	6.61e-07	1.03e-05
ENSG00000175063	1244.58	3.10309	0.624133	4.97183	6.63e-07	1.03e-05
ENSG00000185290	101.238	-4.0934	0.823328	-4.97177	6.63e-07	1.03e-05
ENSG00000204173	38.1192	-1.54548	0.310806	-4.9725	6.61e-07	1.03e-05
ENSG00000223573	34.6445	-3.60788	0.725497	-4.97297	6.59e-07	1.03e-05
ENSG00000092820	9230.29	-1.73385	0.348865	-4.96996	6.7e-07	1.04e-05
ENSG00000134369	1295.74	1.1779	0.237052	4.96896	6.73e-07	1.04e-05
ENSG00000145908	761.036	2.25675	0.454142	4.96925	6.72e-07	1.04e-05
ENSG00000187772	291.452	5.23976	1.05457	4.9686	6.74e-07	1.04e-05
ENSG00000100075	3103.77	-1.22496	0.246673	-4.96591	6.84e-07	1.05e-05
ENSG00000118922	1740.1	1.82533	0.367523	4.96656	6.82e-07	1.05e-05
ENSG00000166851	798.639	2.75258	0.554086	4.96779	6.77e-07	1.05e-05
ENSG00000176208	351.411	2.09387	0.421559	4.96697	6.8e-07	1.05e-05
ENSG00000115758	8929.03	1.02456	0.206377	4.96452	6.89e-07	1.06e-05
ENSG00000117543	450.712	1.03155	0.207782	4.96456	6.89e-07	1.06e-05
ENSG00000185008	5810.91	3.42133	0.689229	4.964	6.91e-07	1.06e-05
ENSG00000189134	75.8092	-3.37947	0.680674	-4.96489	6.87e-07	1.06e-05
ENSG00000266999	16.2431	3.24626	0.653939	4.96416	6.9e-07	1.06e-05
ENSG00000115163	269.87	2.92286	0.589134	4.96129	7e-07	1.07e-05
ENSG00000149403	351.8	4.68158	0.943465	4.96211	6.97e-07	1.07e-05
ENSG00000171234	1004.26	-4.00783	0.807821	-4.96128	7e-07	1.07e-05
ENSG00000148584	135.741	-2.79679	0.56377	-4.96087	7.02e-07	1.08e-05
ENSG00000114796	3026.69	1.2072	0.243494	4.95784	7.13e-07	1.09e-05
ENSG00000133627	479.766	0.836664	0.168736	4.95841	7.11e-07	1.09e-05
ENSG00000183696	3507.87	-5.07462	1.02332	-4.95897	7.09e-07	1.09e-05
ENSG00000234456	2130.5	-2.32439	0.468871	-4.95742	7.14e-07	1.09e-05
ENSG00000256340	79.9787	-3.00814	0.606684	-4.95832	7.11e-07	1.09e-05
ENSG00000002746	57.3424	-3.64444	0.735303	-4.95638	7.18e-07	1.1e-05
ENSG00000122378	7751.93	1.88807	0.381053	4.95488	7.24e-07	1.11e-05
ENSG00000198860	1308.85	1.29355	0.261204	4.95226	7.34e-07	1.12e-05
ENSG00000231858	26.1288	4.89545	0.988931	4.95024	7.41e-07	1.13e-05
ENSG00000267886	34.2382	3.73001	0.753392	4.95096	7.38e-07	1.13e-05
ENSG00000187094	75.3246	5.99161	1.2106	4.94928	7.45e-07	1.14e-05
ENSG00000169218	396.354	3.71167	0.750393	4.94629	7.56e-07	1.15e-05
ENSG00000169855	3312.87	2.2868	0.462268	4.94691	7.54e-07	1.15e-05
ENSG00000085871	730.114	-1.44079	0.291384	-4.94466	7.63e-07	1.16e-05
ENSG00000161267	760.715	-1.62256	0.328102	-4.94528	7.6e-07	1.16e-05
ENSG00000174842	368.498	1.98871	0.402139	4.94532	7.6e-07	1.16e-05
ENSG00000244921	49.9846	-3.02812	0.612387	-4.94479	7.62e-07	1.16e-05
ENSG00000102934	904.814	-3.54485	0.717323	-4.94178	7.74e-07	1.17e-05
ENSG00000110987	4223.93	1.83697	0.371618	4.94316	7.69e-07	1.17e-05
ENSG00000135519	308.821	-1.9791	0.400494	-4.94164	7.75e-07	1.17e-05
ENSG00000260121	8.61452	-3.37202	0.682385	-4.94153	7.75e-07	1.17e-05
ENSG00000271824	445.879	-4.79527	0.970179	-4.94266	7.71e-07	1.17e-05
ENSG00000148143	1773.58	1.18765	0.240391	4.94048	7.79e-07	1.18e-05
ENSG00000175344	144.701	3.25111	0.658017	4.94076	7.78e-07	1.18e-05
ENSG00000116044	3965.2	-1.34413	0.272148	-4.93895	7.85e-07	1.19e-05
ENSG00000257084	5.00353	-5.39875	1.09329	-4.93809	7.89e-07	1.19e-05
ENSG00000164305	1156.35	1.32585	0.268606	4.93603	7.97e-07	1.2e-05
ENSG00000164754	7964.83	1.17475	0.23792	4.9376	7.91e-07	1.2e-05
ENSG00000211460	3915.12	0.990929	0.200702	4.93732	7.92e-07	1.2e-05
ENSG00000111665	337.714	2.35935	0.478151	4.93431	8.04e-07	1.21e-05
ENSG00000100479	227.964	2.61515	0.530318	4.93128	8.17e-07	1.23e-05
ENSG00000175879	3756.7	-1.89092	0.383398	-4.93202	8.14e-07	1.23e-05
ENSG00000214872	23.7288	2.53343	0.513755	4.93119	8.17e-07	1.23e-05
ENSG00000105011	696.14	2.49841	0.506891	4.92889	8.27e-07	1.24e-05
ENSG00000133687	996.739	-1.97955	0.401616	-4.92897	8.27e-07	1.24e-05
ENSG00000148688	1037.26	0.957019	0.194164	4.92892	8.27e-07	1.24e-05
ENSG00000203867	446.659	2.35317	0.477371	4.92945	8.25e-07	1.24e-05
ENSG00000262973	87.1157	-6.86579	1.39253	-4.93044	8.2e-07	1.24e-05
ENSG00000113300	2103.84	1.27739	0.259383	4.92474	8.45e-07	1.27e-05
ENSG00000124568	266.866	-4.88989	0.992849	-4.92511	8.43e-07	1.27e-05
ENSG00000135829	8020.78	1.14668	0.232901	4.92349	8.5e-07	1.27e-05
ENSG00000184445	690.706	2.47506	0.502666	4.92387	8.49e-07	1.27e-05
ENSG00000100218	89.1233	-1.27259	0.258523	-4.92256	8.54e-07	1.28e-05
ENSG00000091972	1365.81	1.51981	0.308833	4.92114	8.6e-07	1.29e-05
ENSG00000103024	1368.89	-1.31659	0.267613	-4.91976	8.66e-07	1.29e-05
ENSG00000105251	197.132	5.00742	1.0178	4.91985	8.66e-07	1.29e-05
ENSG00000112077	43.4341	-5.70018	1.15843	-4.92063	8.63e-07	1.29e-05
ENSG00000134308	14566.2	1.10618	0.224813	4.92043	8.64e-07	1.29e-05
ENSG00000135847	1414.96	0.980763	0.199355	4.91969	8.67e-07	1.29e-05
ENSG00000168672	2085.32	-2.71423	0.5516	-4.92065	8.63e-07	1.29e-05
ENSG00000180785	522.322	4.21938	0.857623	4.91986	8.66e-07	1.29e-05
ENSG00000136450	5854.92	1.16909	0.237726	4.91783	8.75e-07	1.3e-05
ENSG00000184117	3190.27	0.922427	0.187531	4.9188	8.71e-07	1.3e-05
ENSG00000184261	37.6839	1.92556	0.391439	4.91918	8.69e-07	1.3e-05
ENSG00000163029	1325.76	0.871157	0.177165	4.9172	8.78e-07	1.31e-05
ENSG00000204103	3214.41	-2.9704	0.604221	-4.91608	8.83e-07	1.31e-05
ENSG00000119335	18696.2	1.11967	0.227931	4.91232	9e-07	1.34e-05
ENSG00000140961	223.609	-3.80898	0.775557	-4.91128	9.05e-07	1.34e-05
ENSG00000186642	700.424	-3.07067	0.625139	-4.91198	9.02e-07	1.34e-05
ENSG00000188747	404.704	-1.16594	0.237374	-4.91181	9.02e-07	1.34e-05
ENSG00000198727	122842	-2.25744	0.459509	-4.91272	8.98e-07	1.34e-05
ENSG00000205744	797.464	-3.29959	0.671677	-4.91246	8.99e-07	1.34e-05
ENSG00000114573	4761.36	-1.76998	0.360555	-4.90906	9.15e-07	1.35e-05
ENSG00000149527	63.7831	-2.67274	0.544465	-4.90894	9.16e-07	1.35e-05
ENSG00000185527	85.7107	-2.45219	0.499439	-4.90989	9.11e-07	1.35e-05
ENSG00000196782	1641.83	2.0111	0.409544	4.91058	9.08e-07	1.35e-05
ENSG00000225028	29.0253	3.48174	0.708993	4.91082	9.07e-07	1.35e-05
ENSG00000254454	17.5686	-3.04621	0.620511	-4.90919	9.15e-07	1.35e-05
ENSG00000169891	586.788	-2.30522	0.469718	-4.90768	9.22e-07	1.36e-05
ENSG00000074527	3839.52	-3.98155	0.811372	-4.90718	9.24e-07	1.37e-05
ENSG00000267892	35.0488	-2.88574	0.588083	-4.90702	9.25e-07	1.37e-05
ENSG00000134569	998.922	2.08422	0.424937	4.90477	9.35e-07	1.38e-05
ENSG00000172940	31.1324	-6.87893	1.40261	-4.90437	9.37e-07	1.38e-05
ENSG00000099994	369.499	-4.29815	0.877043	-4.90073	9.55e-07	1.4e-05
ENSG00000115339	520.171	-3.56586	0.727612	-4.90077	9.55e-07	1.4e-05
ENSG00000158941	3436.98	0.760869	0.155233	4.90148	9.51e-07	1.4e-05
ENSG00000173153	1315.96	-1.74915	0.356888	-4.90113	9.53e-07	1.4e-05
ENSG00000186466	19.936	-4.98353	1.0169	-4.90071	9.55e-07	1.4e-05
ENSG00000213186	468.404	2.32641	0.474603	4.90181	9.5e-07	1.4e-05
ENSG00000234949	15.3664	-4.289	0.874918	-4.90217	9.48e-07	1.4e-05
ENSG00000241134	8.18996	-4.55692	0.92981	-4.90092	9.54e-07	1.4e-05
ENSG00000253729	5815.6	1.41044	0.287696	4.90256	9.46e-07	1.4e-05
ENSG00000180818	2451.65	1.64296	0.335288	4.90014	9.58e-07	1.41e-05
ENSG00000186073	711.708	2.30866	0.471243	4.89909	9.63e-07	1.41e-05
ENSG00000227117	9.05699	-3.2489	0.663048	-4.89995	9.59e-07	1.41e-05
ENSG00000170178	18.5315	5.85583	1.19582	4.89693	9.73e-07	1.43e-05
ENSG00000231013	59.2793	-4.77381	0.974985	-4.89629	9.77e-07	1.43e-05
ENSG00000142864	13895.7	0.752524	0.153753	4.89437	9.86e-07	1.44e-05
ENSG00000154319	608.246	-1.93235	0.394844	-4.89396	9.88e-07	1.45e-05
ENSG00000158578	351.784	-4.24349	0.867125	-4.89375	9.89e-07	1.45e-05
ENSG00000184304	815.769	-1.402	0.286555	-4.89261	9.95e-07	1.45e-05
ENSG00000203401	456.538	-3.18329	0.650577	-4.89303	9.93e-07	1.45e-05
ENSG00000119411	495.242	-3.95498	0.808881	-4.88945	1.01e-06	1.48e-05
ENSG00000158352	528.71	-1.86922	0.382433	-4.88772	1.02e-06	1.49e-05
ENSG00000248099	11.0442	-4.36382	0.892817	-4.8877	1.02e-06	1.49e-05
ENSG00000267041	161.054	1.70194	0.348185	4.88804	1.02e-06	1.49e-05
ENSG00000261250	16.4382	-6.56712	1.34457	-4.8842	1.04e-06	1.51e-05
ENSG00000215397	32.9359	5.65617	1.1582	4.8836	1.04e-06	1.52e-05
ENSG00000261625	37.5635	-4.87793	0.998963	-4.88299	1.04e-06	1.52e-05
ENSG00000166979	174.334	-2.62303	0.537404	-4.88092	1.06e-06	1.54e-05
ENSG00000172053	7320.06	0.892108	0.1828	4.88025	1.06e-06	1.54e-05
ENSG00000173705	223.748	2.52656	0.517648	4.88086	1.06e-06	1.54e-05
ENSG00000174718	2332.11	1.77927	0.364629	4.87968	1.06e-06	1.54e-05
ENSG00000245614	30.9357	2.06985	0.424166	4.87982	1.06e-06	1.54e-05
ENSG00000123689	1356.06	-3.65456	0.749109	-4.87854	1.07e-06	1.55e-05
ENSG00000214106	119.391	-1.76255	0.361259	-4.8789	1.07e-06	1.55e-05
ENSG00000225930	39.5363	3.86125	0.79145	4.8787	1.07e-06	1.55e-05
ENSG00000092978	884.579	1.19886	0.245808	4.8772	1.08e-06	1.56e-05
ENSG00000159307	1042.18	2.64987	0.543377	4.87667	1.08e-06	1.56e-05
ENSG00000271936	22.5536	2.63377	0.540068	4.87673	1.08e-06	1.56e-05
ENSG00000114999	1362.81	1.28715	0.264173	4.87238	1.1e-06	1.6e-05
ENSG00000123364	77.0946	7.05406	1.44783	4.87218	1.1e-06	1.6e-05
ENSG00000118898	2296.27	-3.34759	0.687575	-4.8687	1.12e-06	1.62e-05
ENSG00000173890	678.899	-3.3059	0.678875	-4.86968	1.12e-06	1.62e-05
ENSG00000186530	81.9348	3.43217	0.704819	4.86957	1.12e-06	1.62e-05
ENSG00000113391	1213.68	0.856824	0.176012	4.86799	1.13e-06	1.63e-05
ENSG00000158290	2531.12	0.923439	0.189719	4.86741	1.13e-06	1.63e-05
ENSG00000120253	1528.71	1.11759	0.229693	4.86559	1.14e-06	1.64e-05
ENSG00000249138	20.1534	-3.82936	0.786891	-4.86645	1.14e-06	1.64e-05
ENSG00000102243	83.8396	-5.25741	1.08065	-4.86503	1.14e-06	1.65e-05
ENSG00000143839	34182.3	-6.36613	1.30864	-4.8647	1.15e-06	1.65e-05
ENSG00000163251	528.403	-1.63201	0.335471	-4.86481	1.15e-06	1.65e-05
ENSG00000166473	19.2549	-3.30443	0.679232	-4.86495	1.14e-06	1.65e-05
ENSG00000253719	5386.93	0.836033	0.171861	4.86459	1.15e-06	1.65e-05
ENSG00000154654	33.8346	-2.95094	0.606732	-4.86365	1.15e-06	1.66e-05
ENSG00000113194	2112.62	0.857476	0.176382	4.86149	1.17e-06	1.67e-05
ENSG00000120324	597.742	2.67829	0.550968	4.86106	1.17e-06	1.67e-05
ENSG00000127824	1052.67	-2.42992	0.499837	-4.86143	1.17e-06	1.67e-05
ENSG00000204936	188.872	-8.51139	1.75064	-4.86187	1.16e-06	1.67e-05
ENSG00000267259	80.0723	-4.61623	0.949543	-4.86153	1.16e-06	1.67e-05
ENSG00000182508	18.2954	2.52017	0.518475	4.86073	1.17e-06	1.68e-05
ENSG00000155858	451.341	1.27104	0.261605	4.85865	1.18e-06	1.69e-05
ENSG00000116127	1075.33	1.22741	0.252666	4.85785	1.19e-06	1.7e-05
ENSG00000257246	12.8239	-4.96022	1.02125	-4.85702	1.19e-06	1.7e-05
ENSG00000137364	1224.8	-1.4105	0.290462	-4.85605	1.2e-06	1.71e-05
ENSG00000116525	420.383	1.54868	0.318964	4.85534	1.2e-06	1.72e-05
ENSG00000167797	2976.18	-2.09819	0.432204	-4.85462	1.21e-06	1.72e-05
ENSG00000197520	41.2878	-4.57418	0.942155	-4.85501	1.2e-06	1.72e-05
ENSG00000248319	15.1663	-6.44819	1.32822	-4.85476	1.21e-06	1.72e-05
ENSG00000256542	30.4487	-3.4046	0.701244	-4.85509	1.2e-06	1.72e-05
ENSG00000113569	1397.49	1.33277	0.27463	4.85297	1.22e-06	1.73e-05
ENSG00000105289	535.109	-3.16375	0.652177	-4.85106	1.23e-06	1.75e-05
ENSG00000117525	854.077	-2.87575	0.592844	-4.85077	1.23e-06	1.75e-05
ENSG00000184599	24.5354	3.93874	0.811897	4.85128	1.23e-06	1.75e-05
ENSG00000144231	632.309	1.38105	0.284745	4.85011	1.23e-06	1.76e-05
[truncated: 6,668 more rows]

## Sheet: Deseq2_ControlvsAltered TARGET
	baseMean	log2FoldChange	lfcSE	stat	pvalue	padj
ENSG00000229637	357.662	23.3063	2.72009	8.56819	1.05e-17	2.04e-16
ENSG00000206195	367.587	21.1727	2.34215	9.03988	1.57e-19	3.59e-18
ENSG00000159182	117.687	19.9865	3.28257	6.08866	1.14e-09	9.4e-09
ENSG00000111049	30.9674	19.9091	3.1571	6.30613	2.86e-10	2.55e-09
ENSG00000170162	23.9243	19.547	2.8825	6.78127	1.19e-11	1.25e-10
ENSG00000144771	21.5546	19.3988	3.68329	5.2667	1.39e-07	8.44e-07
ENSG00000242407	19.752	19.2703	3.33819	5.77266	7.8e-09	5.74e-08
ENSG00000240801	164784	18.3954	1.17927	15.599	7.39e-55	1.35e-52
ENSG00000129965	247807	17.0716	0.953342	17.9071	1.04e-71	3.2e-69
ENSG00000262526	29762.4	15.9264	1.06304	14.9819	9.64e-51	1.59e-48
ENSG00000260342	29283.1	15.903	1.06998	14.8628	5.75e-50	9.28e-48
ENSG00000169100	42625.7	15.7233	1.07851	14.5787	3.84e-48	5.71e-46
ENSG00000254772	24606.8	15.652	1.09263	14.325	1.53e-46	2.14e-44
ENSG00000255990	22490.8	15.5222	1.04356	14.8743	4.84e-50	7.86e-48
ENSG00000257379	21143	15.4331	1.12994	13.6583	1.8e-42	2.07e-40
ENSG00000011052	19934.6	15.3482	1.07634	14.2596	3.91e-46	5.32e-44
ENSG00000254870	19907.7	15.3462	1.03341	14.8501	6.94e-50	1.12e-47
ENSG00000260272	18400.6	15.2326	1.05377	14.4554	2.32e-47	3.34e-45
ENSG00000176734	17793.1	15.1842	1.11376	13.6333	2.54e-42	2.89e-40
ENSG00000255591	17477	15.1584	1.08464	13.9755	2.2e-44	2.78e-42
ENSG00000266077	16764.7	15.0983	1.11064	13.5943	4.33e-42	4.82e-40
ENSG00000265500	16050	15.0355	1.03919	14.4685	1.92e-47	2.78e-45
ENSG00000161939	12951.4	14.726	1.08058	13.6279	2.73e-42	3.11e-40
ENSG00000124208	12855.8	14.7153	1.02566	14.3471	1.11e-46	1.57e-44
ENSG00000263020	12790.7	14.708	1.04223	14.1121	3.2e-45	4.15e-43
ENSG00000267303	12040.7	14.6208	1.0566	13.8376	1.51e-43	1.81e-41
ENSG00000214265	11089.2	14.5021	1.08448	13.3724	8.77e-41	9.36e-39
ENSG00000259040	10894.6	14.4765	1.04106	13.9055	5.86e-44	7.24e-42
ENSG00000251357	10229.4	14.3856	1.12255	12.8151	1.35e-37	1.22e-35
ENSG00000256028	9159.61	14.2263	1.07021	13.2929	2.54e-40	2.64e-38
ENSG00000214736	9028.79	14.2055	1.05252	13.4967	1.64e-41	1.79e-39
ENSG00000215472	9017.71	14.2037	1.05649	13.4443	3.33e-41	3.62e-39
ENSG00000263900	9001.76	14.2012	1.04523	13.5867	4.8e-42	5.33e-40
ENSG00000256261	8225.69	14.0711	1.06976	13.1535	1.62e-39	1.63e-37
ENSG00000267059	7797.73	13.994	1.0482	13.3505	1.18e-40	1.24e-38
ENSG00000233404	7481.09	13.9342	1.05176	13.2485	4.61e-40	4.72e-38
ENSG00000264772	19115.7	13.8641	0.985281	14.0712	5.71e-45	7.32e-43
ENSG00000145337	6711.87	13.7777	1.04791	13.1478	1.75e-39	1.74e-37
ENSG00000247315	6558.87	13.7444	1.04502	13.1523	1.65e-39	1.65e-37
ENSG00000251349	6523.92	13.7367	1.08101	12.7073	5.39e-37	4.65e-35
ENSG00000256142	6510.16	13.7337	1.08146	12.6992	5.97e-37	5.14e-35
ENSG00000198743	5509.35	13.4929	1.05352	12.8074	1.49e-37	1.35e-35
ENSG00000256646	5420.18	13.4693	1.03792	12.9772	1.65e-38	1.58e-36
ENSG00000259522	5335.63	13.4466	1.0321	13.0284	8.43e-39	8.19e-37
ENSG00000267740	5288.49	13.4338	1.06234	12.6455	1.18e-36	9.98e-35
ENSG00000256545	5044.83	13.3658	1.07596	12.4221	1.98e-35	1.58e-33
ENSG00000258674	5001.19	13.3532	1.07171	12.4598	1.24e-35	1e-33
ENSG00000256500	4981.63	13.3476	1.04922	12.7214	4.49e-37	3.91e-35
ENSG00000258653	4876.69	13.3169	1.03908	12.8161	1.33e-37	1.21e-35
ENSG00000256861	4781.32	13.2884	1.04188	12.7542	2.95e-37	2.6e-35
ENSG00000261915	4763.21	13.2829	1.04797	12.6748	8.15e-37	6.94e-35
ENSG00000254692	4639.37	13.2449	1.03515	12.7951	1.75e-37	1.57e-35
ENSG00000256206	4616.85	13.2379	1.05247	12.578	2.79e-36	2.31e-34
ENSG00000214717	4589.48	13.2293	1.04492	12.6606	9.78e-37	8.28e-35
ENSG00000256599	4557.1	13.2191	1.04562	12.6423	1.23e-36	1.03e-34
ENSG00000198211	4527.28	13.2096	1.23682	10.6803	1.26e-26	5.17e-25
ENSG00000249209	4402.03	13.1691	1.03817	12.6849	7.17e-37	6.15e-35
ENSG00000157654	7099.16	13.1372	1.07112	12.265	1.4e-34	1.05e-32
ENSG00000215621	4300.78	13.1356	1.08233	12.1363	6.78e-34	4.91e-32
ENSG00000260772	4278.8	13.1282	1.07355	12.2287	2.18e-34	1.64e-32
ENSG00000255339	4085.28	13.0614	1.05103	12.4272	1.86e-35	1.48e-33
ENSG00000197976	4069.58	13.0558	1.06768	12.2282	2.2e-34	1.64e-32
ENSG00000182774	4003.26	13.0321	1.08993	11.9568	5.98e-33	4.02e-31
ENSG00000262481	3953.3	13.014	1.06052	12.2713	1.29e-34	9.84e-33
ENSG00000234631	3930.78	13.0058	1.06461	12.2165	2.54e-34	1.89e-32
ENSG00000198683	3799.95	12.9569	1.0568	12.2606	1.47e-34	1.11e-32
ENSG00000250644	3740.09	12.934	1.1293	11.4532	2.27e-30	1.29e-28
ENSG00000260238	3671.96	12.9075	1.0605	12.1711	4.43e-34	3.24e-32
ENSG00000250021	3667.32	12.9057	1.0522	12.2655	1.39e-34	1.05e-32
ENSG00000257073	3643.82	12.8964	1.04686	12.3191	7.15e-35	5.54e-33
ENSG00000256349	3608.81	12.8825	1.0646	12.1008	1.05e-33	7.46e-32
ENSG00000125954	3550.23	12.8589	1.05557	12.182	3.88e-34	2.85e-32
ENSG00000214696	3423.71	12.8065	1.06124	12.0675	1.57e-33	1.1e-31
ENSG00000267426	3391.31	12.7928	1.05709	12.1019	1.03e-33	7.4e-32
ENSG00000235883	3390.55	12.7925	1.0858	11.7817	4.85e-32	3.08e-30
ENSG00000144785	3209.2	12.7132	1.04242	12.1959	3.27e-34	2.4e-32
ENSG00000256100	3191.64	12.7053	1.07473	11.8219	3.01e-32	1.94e-30
ENSG00000265629	3148.6	12.6857	1.13228	11.2037	3.91e-29	1.98e-27
ENSG00000260836	3078.7	12.6533	1.08897	11.6195	3.28e-31	1.98e-29
ENSG00000250232	3044.41	12.6371	1.04615	12.0796	1.35e-33	9.52e-32
ENSG00000167774	3039.65	12.6349	1.08312	11.6652	1.92e-31	1.18e-29
ENSG00000255730	3032.63	12.6315	1.05573	11.9647	5.44e-33	3.69e-31
ENSG00000265257	2973.79	12.6033	1.1081	11.3738	5.65e-30	3.11e-28
ENSG00000259112	2955.95	12.5946	1.04213	12.0854	1.26e-33	8.92e-32
ENSG00000183900	2941.19	12.5874	1.23789	10.1684	2.74e-24	9.39e-23
ENSG00000261771	2839.3	12.5365	1.04187	12.0327	2.39e-33	1.65e-31
ENSG00000182378	4587.72	12.5073	1.07929	11.5885	4.71e-31	2.81e-29
ENSG00000255439	2780.69	12.5064	1.07291	11.6565	2.13e-31	1.3e-29
ENSG00000258830	2764.59	12.498	1.14368	10.928	8.47e-28	3.84e-26
ENSG00000256966	2758.31	12.4948	1.04468	11.9604	5.73e-33	3.86e-31
ENSG00000171570	2634.82	12.4287	1.04208	11.9267	8.59e-33	5.69e-31
ENSG00000124333	2631.58	12.4268	1.02659	12.105	9.94e-34	7.14e-32
ENSG00000204196	2581.26	12.399	1.10033	11.2685	1.88e-29	9.71e-28
ENSG00000259399	2566.95	12.391	1.02981	12.0323	2.4e-33	1.65e-31
ENSG00000262660	2543.24	12.3776	1.04209	11.8777	1.55e-32	1.01e-30
ENSG00000257026	2409.12	12.2995	1.05699	11.6364	2.69e-31	1.63e-29
ENSG00000256309	2349.3	12.2632	1.11801	10.9687	5.4e-28	2.5e-26
ENSG00000265590	2337.58	12.256	1.07938	11.3547	7.03e-30	3.85e-28
ENSG00000173349	2308.39	12.2379	1.06816	11.457	2.17e-30	1.24e-28
ENSG00000255154	2304.22	12.2353	1.03608	11.8092	3.5e-32	2.25e-30
ENSG00000169084	2290.41	12.2266	1.0701	11.4256	3.11e-30	1.74e-28
ENSG00000213702	2283.49	12.2222	1.1009	11.102	1.23e-28	5.96e-27
ENSG00000244115	2244.02	12.197	1.06384	11.4651	1.98e-30	1.13e-28
ENSG00000103426	2237.62	12.1929	1.03393	11.7927	4.26e-32	2.71e-30
ENSG00000228144	2070.82	12.0811	1.05977	11.3997	4.19e-30	2.33e-28
ENSG00000254413	2056.18	12.0709	1.05959	11.3921	4.58e-30	2.54e-28
ENSG00000266086	2053.9	12.0694	1.06512	11.3315	9.16e-30	4.93e-28
ENSG00000248643	8107.53	12.0636	0.845119	14.2745	3.16e-46	4.33e-44
ENSG00000267261	2042.81	12.0615	1.07089	11.2631	2e-29	1.03e-27
ENSG00000256439	1950.23	11.9946	1.07058	11.2039	3.9e-29	1.98e-27
ENSG00000254536	1943.11	11.9893	1.05676	11.3454	7.82e-30	4.27e-28
ENSG00000258529	1916.01	11.9691	1.05506	11.3445	7.9e-30	4.3e-28
ENSG00000265371	1910.53	11.965	1.09074	10.9696	5.35e-28	2.49e-26
ENSG00000255639	1894.2	11.9526	1.05444	11.3355	8.76e-30	4.73e-28
ENSG00000263203	1878.42	11.9405	1.15652	10.3245	5.46e-25	1.97e-23
ENSG00000259784	1875.69	11.9384	1.07234	11.133	8.66e-29	4.26e-27
ENSG00000262664	1821.13	11.8957	1.0457	11.3759	5.51e-30	3.04e-28
ENSG00000257390	7131.33	11.8882	0.852349	13.9476	3.25e-44	4.05e-42
ENSG00000248167	1777.59	11.8609	1.0801	10.9813	4.7e-28	2.2e-26
ENSG00000256566	1765.05	11.8507	1.04668	11.3221	1.02e-29	5.46e-28
ENSG00000203618	1762.22	11.8484	1.21222	9.77408	1.45e-22	4.35e-21
ENSG00000188223	1747.89	11.8366	1.08016	10.9582	6.07e-28	2.8e-26
ENSG00000125695	1740.69	11.8306	1.04933	11.2744	1.76e-29	9.1e-28
ENSG00000232495	1699.03	11.7956	1.0473	11.2629	2e-29	1.03e-27
ENSG00000215791	1691.71	11.7895	1.05995	11.1227	9.73e-29	4.77e-27
ENSG00000204422	2782.91	11.7862	1.0352	11.3854	4.94e-30	2.73e-28
ENSG00000242590	1670.22	11.771	1.06604	11.0418	2.4e-28	1.15e-26
ENSG00000178605	1652.62	11.7557	1.07523	10.9332	7.99e-28	3.64e-26
ENSG00000254806	1641.56	11.746	1.09835	10.6942	1.08e-26	4.5e-25
ENSG00000002586	6869.05	11.7391	0.92606	12.6763	8e-37	6.82e-35
ENSG00000243207	1619.33	11.7263	1.03637	11.3149	1.11e-29	5.91e-28
ENSG00000167393	1614.07	11.7216	1.08594	10.794	3.67e-27	1.58e-25
ENSG00000259080	1602.02	11.7109	1.19297	9.81657	9.55e-23	2.92e-21
ENSG00000169093	1599.34	11.7084	1.07103	10.932	8.11e-28	3.68e-26
ENSG00000267699	1585.58	11.696	1.28898	9.07386	1.15e-19	2.66e-18
ENSG00000267697	1578.8	11.6899	1.03361	11.3098	1.17e-29	6.23e-28
ENSG00000255729	1577.6	11.6887	1.12738	10.368	3.47e-25	1.26e-23
ENSG00000248710	1568.92	11.6808	1.12702	10.3644	3.6e-25	1.31e-23
ENSG00000255831	1556.64	11.6694	1.08673	10.7381	6.74e-27	2.84e-25
ENSG00000254979	1550.73	11.6639	1.13574	10.2699	9.63e-25	3.39e-23
ENSG00000265794	1492.14	11.6084	1.13262	10.2491	1.19e-24	4.19e-23
ENSG00000213029	1491.94	11.6081	1.06077	10.9431	7.17e-28	3.28e-26
ENSG00000187838	3976.7	11.591	1.00795	11.4996	1.32e-30	7.68e-29
ENSG00000255835	1462	11.5789	1.07349	10.7863	4e-27	1.72e-25
ENSG00000209082	1459.89	11.5768	1.28268	9.02551	1.79e-19	4.07e-18
ENSG00000240764	20091.1	11.5536	0.53189	21.7218	1.28e-104	9.75e-102
ENSG00000111780	1418.68	11.5355	1.05944	10.8883	1.31e-27	5.84e-26
ENSG00000261796	1406.57	11.5232	1.05591	10.913	9.99e-28	4.51e-26
ENSG00000261832	1400.75	11.5171	1.04461	11.0253	2.89e-28	1.38e-26
ENSG00000130383	5281.94	11.4881	0.898365	12.7877	1.92e-37	1.71e-35
ENSG00000258941	1371.92	11.4872	1.0422	11.022	2.99e-28	1.42e-26
ENSG00000176020	1369.97	11.4852	1.05357	10.9012	1.14e-27	5.1e-26
ENSG00000259132	1369.7	11.4848	1.06035	10.8311	2.45e-27	1.07e-25
ENSG00000255168	1362.95	11.4777	1.10364	10.3999	2.48e-25	9.13e-24
ENSG00000256586	1360.82	11.4755	1.05171	10.9112	1.02e-27	4.59e-26
ENSG00000250151	2238.05	11.4717	1.04705	10.9563	6.2e-28	2.85e-26
ENSG00000254673	1352.71	11.4669	1.08427	10.5756	3.86e-26	1.53e-24
ENSG00000203583	1347.84	11.4616	1.05537	10.8602	1.78e-27	7.89e-26
ENSG00000255073	1312.73	11.4236	1.10925	10.2985	7.16e-25	2.55e-23
ENSG00000258864	1282.94	11.3904	1.04672	10.8821	1.4e-27	6.25e-26
ENSG00000228049	1280.01	11.3871	1.08656	10.48	1.07e-25	4.05e-24
ENSG00000215298	1274.19	11.3806	1.05218	10.8162	2.88e-27	1.25e-25
ENSG00000266953	1273.69	11.38	1.09202	10.421	1.99e-25	7.37e-24
ENSG00000255526	1262.34	11.367	1.03594	10.9726	5.18e-28	2.41e-26
ENSG00000185414	3373.76	11.3612	0.983357	11.5535	7.09e-31	4.19e-29
ENSG00000155269	1238.63	11.3397	1.23413	9.18839	3.99e-20	9.66e-19
ENSG00000257411	1211.23	11.3075	1.08326	10.4383	1.66e-25	6.21e-24
ENSG00000224512	1207.29	11.3028	1.06552	10.6078	2.74e-26	1.1e-24
ENSG00000256225	1204.07	11.2989	1.07391	10.5213	6.89e-26	2.66e-24
ENSG00000108825	1202.65	11.2972	1.04317	10.8297	2.49e-27	1.09e-25
ENSG00000256632	1190.87	11.283	1.07169	10.5283	6.4e-26	2.48e-24
ENSG00000257034	1143.7	11.2247	1.04847	10.7059	9.55e-27	3.99e-25
ENSG00000211592	1128.67	11.2056	1.58468	7.07121	1.54e-12	1.8e-11
ENSG00000267645	1111.22	11.1831	1.07852	10.3689	3.43e-25	1.25e-23
ENSG00000263809	10016.5	11.1782	0.644407	17.3465	2.1e-67	5.68e-65
ENSG00000267368	1096.84	11.1643	1.07951	10.342	4.55e-25	1.65e-23
ENSG00000237651	1095.39	11.1624	1.06166	10.5141	7.44e-26	2.85e-24
ENSG00000255690	17895.3	11.1429	0.603345	18.4685	3.7e-76	1.31e-73
ENSG00000196826	1074.68	11.1349	1.05855	10.519	7.06e-26	2.72e-24
ENSG00000258210	1073.8	11.1337	1.06045	10.499	8.73e-26	3.33e-24
ENSG00000261147	9979.69	11.1183	0.623969	17.8186	5.07e-71	1.52e-68
ENSG00000258643	6854.3	11.106	0.737602	15.0569	3.11e-51	5.33e-49
ENSG00000213297	1045.26	11.0949	1.04458	10.6214	2.37e-26	9.53e-25
ENSG00000083842	1021.72	11.062	1.0997	10.0591	8.38e-24	2.78e-22
ENSG00000130283	1021.48	11.0616	1.06044	10.4311	1.79e-25	6.67e-24
ENSG00000255072	1021.36	11.0615	1.04917	10.5431	5.47e-26	2.13e-24
ENSG00000258644	1019.84	11.0593	1.04991	10.5336	6.05e-26	2.35e-24
ENSG00000251201	1017.84	11.0565	1.0802	10.2357	1.37e-24	4.78e-23
ENSG00000223953	1014.73	11.052	1.18009	9.36542	7.57e-21	1.94e-19
ENSG00000235718	1014.73	11.052	1.18009	9.36542	7.57e-21	1.94e-19
ENSG00000259159	1014.73	11.052	1.18009	9.36542	7.57e-21	1.94e-19
ENSG00000248594	1013.07	11.0496	1.05092	10.5142	7.43e-26	2.85e-24
ENSG00000267748	1007.38	11.0416	1.12617	9.80454	1.08e-22	3.27e-21
ENSG00000234857	6547.96	11.0367	0.678613	16.2637	1.79e-59	3.83e-57
ENSG00000264324	6523.27	10.9967	0.699872	15.7124	1.24e-55	2.28e-53
ENSG00000142684	970.223	10.9873	1.13726	9.66121	4.41e-22	1.26e-20
ENSG00000256873	953.867	10.9629	1.10061	9.96071	2.26e-23	7.26e-22
ENSG00000262730	953.645	10.9625	1.09062	10.0516	9.04e-24	2.99e-22
ENSG00000182712	941.239	10.9436	1.09115	10.0294	1.13e-23	3.71e-22
ENSG00000259305	928.173	10.9235	1.06124	10.2931	7.57e-25	2.69e-23
ENSG00000243749	927.485	10.9223	1.11425	9.80238	1.1e-22	3.33e-21
ENSG00000255863	918.204	10.9079	1.04727	10.4155	2.11e-25	7.8e-24
ENSG00000265649	911.888	10.8979	1.09987	9.90829	3.83e-23	1.21e-21
ENSG00000249590	904.916	10.8868	1.09571	9.93591	2.91e-23	9.23e-22
ENSG00000255242	904.424	10.8861	1.04571	10.4103	2.23e-25	8.21e-24
ENSG00000256121	902.196	10.8825	1.09868	9.90504	3.96e-23	1.24e-21
ENSG00000160844	898.564	10.8767	1.09779	9.90782	3.85e-23	1.21e-21
ENSG00000258964	877.16	10.8419	1.16343	9.31895	1.18e-20	2.95e-19
ENSG00000255813	875.515	10.8392	1.15003	9.42515	4.3e-21	1.13e-19
ENSG00000233863	868.309	10.8273	1.30292	8.31003	9.57e-17	1.7e-15
ENSG00000254959	858.753	10.8113	1.13279	9.5439	1.38e-21	3.77e-20
ENSG00000263136	850.439	10.7973	1.09248	9.88326	4.92e-23	1.54e-21
ENSG00000251246	842.91	10.7844	1.12595	9.578	9.89e-22	2.75e-20
ENSG00000240979	831.99	10.7656	1.11626	9.64442	5.19e-22	1.48e-20
ENSG00000215695	830.734	10.7635	1.14469	9.40296	5.31e-21	1.38e-19
ENSG00000264668	824.728	10.753	1.05835	10.1602	2.99e-24	1.02e-22
ENSG00000257767	824.107	10.7519	1.10764	9.70699	2.82e-22	8.18e-21
ENSG00000259024	818.367	10.7418	1.09258	9.83155	8.23e-23	2.53e-21
ENSG00000181495	814.71	10.7353	1.24194	8.64398	5.43e-18	1.08e-16
ENSG00000207765	812.315	10.731	1.06608	10.0659	7.82e-24	2.6e-22
ENSG00000253767	20102.2	10.7247	0.45479	23.5817	5.94e-123	6.06e-120
ENSG00000256514	806.482	10.7206	1.06535	10.063	8.05e-24	2.68e-22
ENSG00000261611	803.013	10.7145	1.0855	9.8706	5.58e-23	1.74e-21
ENSG00000141979	798.075	10.7056	1.07256	9.9813	1.84e-23	5.98e-22
ENSG00000261487	1315.62	10.7052	1.0755	9.95369	2.43e-23	7.77e-22
ENSG00000244563	796.753	10.7032	1.08562	9.85909	6.26e-23	1.94e-21
ENSG00000256235	1287.59	10.6741	1.14334	9.3359	1e-20	2.53e-19
ENSG00000258610	779.702	10.672	1.05588	10.1071	5.14e-24	1.73e-22
ENSG00000161574	775.889	10.6648	1.23228	8.65458	4.95e-18	9.9e-17
ENSG00000228315	774.15	10.6617	1.04381	10.2142	1.71e-24	5.94e-23
ENSG00000244270	771.683	10.657	1.12319	9.48817	2.35e-21	6.29e-20
ENSG00000265818	767.432	10.6492	1.04212	10.2188	1.63e-24	5.67e-23
ENSG00000212734	756.562	10.6285	1.05297	10.0938	5.89e-24	1.97e-22
ENSG00000259288	755.446	10.6265	1.05482	10.0742	7.18e-24	2.4e-22
ENSG00000204962	3821.75	10.6166	0.870176	12.2005	3.09e-34	2.29e-32
ENSG00000256806	745.479	10.6072	1.05335	10.07	7.5e-24	2.5e-22
ENSG00000240720	4739.12	10.5866	0.749701	14.121	2.82e-45	3.69e-43
ENSG00000259075	728.02	10.5728	1.05358	10.0352	1.07e-23	3.51e-22
ENSG00000179449	725.003	10.567	1.19874	8.81511	1.2e-18	2.53e-17
ENSG00000242419	20483.1	10.5491	0.420448	25.0901	6.38e-139	9.33e-136
ENSG00000253861	709.777	10.5364	1.30773	8.05702	7.82e-16	1.3e-14
ENSG00000204965	3829.66	10.5362	0.856872	12.2961	9.5e-35	7.33e-33
ENSG00000217576	708.943	10.5348	1.04773	10.0549	8.74e-24	2.9e-22
ENSG00000241287	707.77	10.5323	1.16395	9.04874	1.45e-19	3.32e-18
ENSG00000255054	706.711	10.5302	1.17079	8.99407	2.38e-19	5.34e-18
ENSG00000266997	706.192	10.5291	1.12508	9.35855	8.08e-21	2.06e-19
ENSG00000255436	698.968	10.5142	1.03591	10.1498	3.32e-24	1.13e-22
ENSG00000259332	695.544	10.5073	1.06764	9.84156	7.45e-23	2.3e-21
ENSG00000260914	691.181	10.4982	1.14936	9.13391	6.61e-20	1.57e-18
ENSG00000187122	4310.11	10.4859	0.907009	11.561	6.5e-31	3.86e-29
ENSG00000248993	680.478	10.4756	1.27216	8.23448	1.8e-16	3.15e-15
ENSG00000265303	672.871	10.4593	1.04867	9.97387	1.98e-23	6.4e-22
ENSG00000263620	672.737	10.459	1.06278	9.84125	7.48e-23	2.31e-21
ENSG00000255432	668.176	10.4493	1.0345	10.1008	5.48e-24	1.84e-22
ENSG00000214435	1776.99	10.4458	1.00335	10.4109	2.21e-25	8.17e-24
ENSG00000234603	659.249	10.4298	1.10459	9.44227	3.65e-21	9.6e-20
ENSG00000262302	655.517	10.4217	1.09372	9.52869	1.59e-21	4.35e-20
ENSG00000248751	650.144	10.4097	1.06186	9.80327	1.09e-22	3.3e-21
ENSG00000184247	645.617	10.3998	1.06056	9.80591	1.06e-22	3.23e-21
ENSG00000249773	1059.57	10.3929	1.04339	9.96068	2.27e-23	7.26e-22
ENSG00000223814	641.319	10.3901	1.16543	8.91523	4.87e-19	1.06e-17
ENSG00000265039	640.354	10.3879	1.26187	8.23215	1.84e-16	3.21e-15
ENSG00000266302	635.609	10.3771	1.6639	6.23666	4.47e-10	3.88e-09
ENSG00000106328	2531.49	10.3758	0.916949	11.3155	1.1e-29	5.87e-28
ENSG00000250135	621.32	10.3445	1.0519	9.83411	8.03e-23	2.46e-21
ENSG00000266962	1023.3	10.3424	1.036	9.98301	1.81e-23	5.88e-22
ENSG00000265072	613.374	10.3259	1.14611	9.00951	2.07e-19	4.67e-18
ENSG00000261717	612.793	10.3246	1.05334	9.80173	1.11e-22	3.35e-21
ENSG00000248871	607.349	10.3115	1.1315	9.11313	8e-20	1.89e-18
ENSG00000249967	601.838	10.2984	1.12227	9.17648	4.45e-20	1.07e-18
ENSG00000261459	601.278	10.2971	1.08983	9.44837	3.44e-21	9.09e-20
ENSG00000214167	599.349	10.2925	1.19656	8.60169	7.85e-18	1.54e-16
ENSG00000255036	595.674	10.2838	1.03257	9.95944	2.29e-23	7.35e-22
ENSG00000248919	2349.82	10.282	0.850437	12.0903	1.19e-33	8.47e-32
ENSG00000167807	593.844	10.2791	1.07628	9.55059	1.29e-21	3.55e-20
ENSG00000267561	592.716	10.2764	1.17457	8.74908	2.15e-18	4.45e-17
ENSG00000173366	582.735	10.2519	1.08338	9.46292	2.99e-21	7.96e-20
ENSG00000258724	578.992	10.2426	1.12597	9.09666	9.31e-20	2.18e-18
ENSG00000257529	577.583	10.2391	1.07589	9.51693	1.78e-21	4.85e-20
ENSG00000249624	565.657	10.2089	1.0694	9.5464	1.34e-21	3.69e-20
ENSG00000206990	557.637	10.1883	1.06503	9.56612	1.11e-21	3.07e-20
ENSG00000138435	4710.75	10.1819	1.04459	9.74733	1.89e-22	5.59e-21
ENSG00000260391	549.816	10.168	1.1497	8.84404	9.23e-19	1.97e-17
ENSG00000188474	548.262	10.1639	1.08941	9.32973	1.06e-20	2.68e-19
ENSG00000240303	893.589	10.147	1.04244	9.73396	2.16e-22	6.34e-21
ENSG00000131233	530.228	10.1157	1.03532	9.77059	1.51e-22	4.49e-21
ENSG00000240972	47067.9	10.106	0.486959	20.7533	1.14e-95	7e-93
ENSG00000267520	523.006	10.0959	1.09475	9.22211	2.91e-20	7.13e-19
ENSG00000159184	673.606	10.0742	2.38621	4.22183	2.42e-05	0.000101146
ENSG00000256929	514.953	10.0733	1.06472	9.46098	3.05e-21	8.1e-20
ENSG00000105647	8060.05	10.0589	0.487222	20.6455	1.07e-94	5.91e-92
ENSG00000204970	3871.04	10.0506	0.756517	13.2854	2.81e-40	2.91e-38
ENSG00000239389	3821.33	10.0502	0.764917	13.1389	1.97e-39	1.95e-37
ENSG00000255245	488.983	9.99872	1.23565	8.09189	5.87e-16	9.85e-15
ENSG00000248101	486.427	9.9912	1.07811	9.26736	1.91e-20	4.76e-19
ENSG00000255723	485.787	9.98933	1.11498	8.95918	3.27e-19	7.27e-18
ENSG00000255152	483.778	9.98327	1.06754	9.35161	8.63e-21	2.2e-19
ENSG00000258838	482.854	9.98075	1.06648	9.35862	8.08e-21	2.06e-19
ENSG00000258728	475.623	9.9588	1.08187	9.20515	3.41e-20	8.3e-19
ENSG00000240652	474.251	9.95464	1.11089	8.96099	3.22e-19	7.15e-18
ENSG00000260537	471.182	9.94539	1.09946	9.04567	1.49e-19	3.42e-18
ENSG00000255104	468.728	9.93787	1.11317	8.92756	4.35e-19	9.52e-18
ENSG00000257341	467.052	9.93261	1.22136	8.13238	4.21e-16	7.13e-15
ENSG00000254782	458.262	9.90522	1.09294	9.06289	1.27e-19	2.93e-18
ENSG00000254462	456.504	9.89971	1.24323	7.96289	1.68e-15	2.71e-14
ENSG00000241790	453.841	9.8913	1.14885	8.60976	7.32e-18	1.44e-16
ENSG00000262633	451.211	9.8829	1.04931	9.41851	4.58e-21	1.19e-19
ENSG00000235333	449.623	9.87766	1.05039	9.40379	5.26e-21	1.37e-19
ENSG00000243107	734.044	9.86334	1.06355	9.27395	1.79e-20	4.48e-19
ENSG00000260345	445.101	9.86323	1.14827	8.58962	8.73e-18	1.71e-16
ENSG00000260108	441.771	9.85237	1.13043	8.7156	2.89e-18	5.9e-17
ENSG00000264813	437.306	9.83766	1.14735	8.57422	9.98e-18	1.94e-16
ENSG00000182484	433.277	9.8242	1.06995	9.18192	4.23e-20	1.03e-18
ENSG00000105663	6053.66	9.79732	0.489198	20.0273	3.18e-89	1.51e-86
ENSG00000258924	418.72	9.77501	1.08467	9.01198	2.02e-19	4.58e-18
ENSG00000265597	410.248	9.74549	1.07314	9.08125	1.07e-19	2.5e-18
ENSG00000256989	407.885	9.73708	1.07733	9.03819	1.59e-19	3.64e-18
ENSG00000266076	405.38	9.72839	1.17731	8.26322	1.42e-16	2.49e-15
ENSG00000250424	403.119	9.72019	1.16184	8.36622	5.95e-17	1.08e-15
ENSG00000251569	397.977	9.70178	1.34639	7.20578	5.77e-13	7.1e-12
ENSG00000264455	396.77	9.69703	1.03817	9.34054	9.58e-21	2.43e-19
ENSG00000251503	391.763	9.6793	1.05603	9.16576	4.92e-20	1.18e-18
ENSG00000259371	389.314	9.66991	1.05448	9.17027	4.72e-20	1.14e-18
ENSG00000221857	386.794	9.66052	1.2191	7.92433	2.29e-15	3.65e-14
ENSG00000267629	386.573	9.65977	1.28045	7.54404	4.56e-14	6.34e-13
ENSG00000260371	382.695	9.64531	1.09813	8.78344	1.59e-18	3.31e-17
ENSG00000257524	1010.06	9.63078	1.00407	9.59175	8.66e-22	2.42e-20
ENSG00000215837	376.994	9.62374	1.13221	8.49998	1.9e-17	3.59e-16
ENSG00000129226	1500.96	9.61587	0.978159	9.83058	8.31e-23	2.55e-21
ENSG00000249884	371.155	9.60121	1.0476	9.16495	4.96e-20	1.19e-18
ENSG00000249141	371.226	9.60111	1.06332	9.02939	1.73e-19	3.93e-18
ENSG00000259634	369.863	9.59599	1.0839	8.85321	8.5e-19	1.81e-17
ENSG00000249319	365.225	9.57789	1.0698	8.95293	3.46e-19	7.67e-18
ENSG00000259171	364.588	9.57523	1.17745	8.13219	4.22e-16	7.14e-15
ENSG00000226232	361.811	9.5642	1.10497	8.65563	4.9e-18	9.83e-17
ENSG00000258677	360.22	9.55802	1.14533	8.34521	7.11e-17	1.28e-15
ENSG00000267022	358.517	9.55126	1.06525	8.96622	3.07e-19	6.84e-18
ENSG00000258466	584.184	9.53364	1.06775	8.92874	4.31e-19	9.44e-18
ENSG00000255594	354.05	9.53283	1.18317	8.05705	7.82e-16	1.3e-14
ENSG00000173540	1395.67	9.52369	0.875246	10.8812	1.42e-27	6.3e-26
ENSG00000213780	1347.2	9.50394	0.877612	10.8293	2.5e-27	1.09e-25
ENSG00000187664	345.405	9.49732	1.30881	7.25646	3.97e-13	4.99e-12
ENSG00000258790	5059.56	9.48968	0.460423	20.6108	2.2e-94	1.19e-91
ENSG00000267120	343.277	9.48821	1.05828	8.96565	3.08e-19	6.87e-18
ENSG00000222328	342.713	9.48602	1.33184	7.1225	1.06e-12	1.27e-11
ENSG00000244457	341.804	9.48228	1.19353	7.94472	1.95e-15	3.12e-14
ENSG00000243251	340.609	9.47726	1.05655	8.97004	2.96e-19	6.62e-18
ENSG00000170468	905.317	9.47163	0.994439	9.52459	1.66e-21	4.52e-20
ENSG00000260007	338.767	9.46941	1.06221	8.91483	4.89e-19	1.06e-17
ENSG00000258984	1766.88	9.4584	0.781256	12.1067	9.74e-34	7.01e-32
ENSG00000260899	335.957	9.45731	1.05156	8.99363	2.39e-19	5.36e-18
ENSG00000267673	546.331	9.43688	1.07472	8.78077	1.62e-18	3.38e-17
ENSG00000240963	331.204	9.43678	1.08556	8.69299	3.53e-18	7.12e-17
ENSG00000248235	330.756	9.43479	1.07563	8.77139	1.76e-18	3.67e-17
ENSG00000267618	329.572	9.42975	1.09982	8.5739	1e-17	1.95e-16
ENSG00000267001	323.219	9.40144	1.08692	8.64959	5.17e-18	1.03e-16
ENSG00000167131	322.695	9.39916	1.08039	8.69978	3.33e-18	6.73e-17
ENSG00000214447	321.913	9.39566	1.08026	8.6976	3.39e-18	6.85e-17
ENSG00000256825	320.263	9.38836	1.17039	8.02157	1.04e-15	1.71e-14
ENSG00000185883	20118.3	9.38284	0.334164	28.0786	1.79e-173	7.52e-170
ENSG00000267168	316.99	9.3732	1.0479	8.94474	3.73e-19	8.24e-18
ENSG00000256664	311.623	9.34911	1.08418	8.62321	6.51e-18	1.29e-16
ENSG00000188629	832.211	9.34214	0.988771	9.44824	3.45e-21	9.09e-20
ENSG00000254402	307.779	9.33103	1.05547	8.84065	9.52e-19	2.02e-17
ENSG00000263212	304.162	9.31391	1.09633	8.49554	1.97e-17	3.72e-16
ENSG00000168939	299.463	9.2916	1.06219	8.74759	2.18e-18	4.5e-17
ENSG00000263155	299.273	9.29061	1.33757	6.94586	3.76e-12	4.17e-11
ENSG00000196497	3679.85	9.28772	0.556388	16.6929	1.48e-62	3.47e-60
ENSG00000093100	1538.03	9.26806	0.758389	12.2207	2.41e-34	1.8e-32
ENSG00000241728	288.032	9.23531	1.08683	8.4975	1.94e-17	3.66e-16
ENSG00000263182	286.374	9.22667	1.06039	8.70122	3.28e-18	6.66e-17
ENSG00000260415	284.844	9.21907	1.18976	7.74871	9.28e-15	1.39e-13
ENSG00000204961	3848.42	9.21715	0.650902	14.1606	1.61e-45	2.13e-43
ENSG00000255905	284.123	9.2156	1.14172	8.07166	6.94e-16	1.16e-14
ENSG00000265455	282.568	9.20751	1.05639	8.71603	2.88e-18	5.88e-17
ENSG00000123407	587.436	9.1955	2.2635	4.06251	4.85e-05	0.000190783
ENSG00000255508	25197.8	9.19511	0.401624	22.8948	5.23e-116	4.88e-113
ENSG00000255927	279.574	9.19213	1.03382	8.89141	6.03e-19	1.3e-17
ENSG00000230259	276.455	9.17598	1.33657	6.86535	6.63e-12	7.17e-11
ENSG00000241353	274.646	9.16675	1.1267	8.13596	4.09e-16	6.94e-15
ENSG00000205307	272.691	9.15618	1.14866	7.97119	1.57e-15	2.54e-14
ENSG00000255663	270.255	9.14342	1.16453	7.85157	4.11e-15	6.36e-14
ENSG00000259052	269.849	9.14127	1.1066	8.26071	1.45e-16	2.54e-15
ENSG00000267140	266.551	9.12346	1.05688	8.63242	6.01e-18	1.19e-16
ENSG00000267660	258.385	9.07843	1.09145	8.31775	8.96e-17	1.6e-15
ENSG00000242288	257.392	9.07341	1.04529	8.68031	3.95e-18	7.94e-17
ENSG00000168530	832.369	9.06818	3.48896	2.59911	0.00934669	0.0217172
ENSG00000228470	253.903	9.05328	1.24797	7.25438	4.03e-13	5.06e-12
ENSG00000175827	253.729	9.05243	1.08753	8.32381	8.52e-17	1.52e-15
ENSG00000177820	252.011	9.04257	1.10294	8.19861	2.43e-16	4.21e-15
ENSG00000166507	2242.63	9.03321	0.64577	13.9883	1.84e-44	2.34e-42
ENSG00000265263	248.282	9.02089	1.1367	7.93603	2.09e-15	3.33e-14
ENSG00000248405	656.934	9.01167	1.05127	8.5722	1.02e-17	1.97e-16
ENSG00000255292	246.144	9.00854	1.08544	8.29945	1.05e-16	1.85e-15
ENSG00000259827	243.887	8.99525	1.17091	7.68226	1.56e-14	2.28e-13
ENSG00000255824	243.379	8.99204	1.19324	7.53581	4.85e-14	6.73e-13
ENSG00000156150	243.153	8.9909	2.07591	4.33105	1.48e-05	6.47e-05
ENSG00000261130	242.9	8.98947	1.13046	7.95204	1.83e-15	2.95e-14
ENSG00000256492	240.569	8.97543	1.27527	7.03806	1.95e-12	2.26e-11
ENSG00000251491	392.277	8.95873	1.39054	6.44264	1.17e-10	1.1e-09
ENSG00000244094	236.95	8.95361	1.54838	5.78258	7.36e-09	5.43e-08
ENSG00000213906	236.709	8.95222	1.05288	8.5026	1.85e-17	3.52e-16
ENSG00000254996	19891.6	8.93694	0.250114	35.7315	1.28e-279	1.44e-275
ENSG00000223773	233.919	8.93505	1.07462	8.31464	9.2e-17	1.64e-15
ENSG00000254445	232.024	8.92332	1.18937	7.50254	6.26e-14	8.55e-13
ENSG00000258555	3915.8	8.92179	0.686764	12.9911	1.38e-38	1.32e-36
ENSG00000255782	231.722	8.92178	1.08853	8.19619	2.48e-16	4.3e-15
ENSG00000266727	231.309	8.91899	1.18036	7.55616	4.15e-14	5.8e-13
ENSG00000241978	7066.85	8.91664	0.436276	20.4381	7.67e-93	3.91e-90
ENSG00000244255	229.512	8.90737	1.259	7.07496	1.49e-12	1.75e-11
ENSG00000265700	228.726	8.90265	1.09275	8.147	3.73e-16	6.36e-15
ENSG00000218422	1164.81	8.89588	0.784192	11.344	7.94e-30	4.32e-28
ENSG00000135903	745.105	8.88578	2.58561	3.43663	0.000589004	0.00183805
ENSG00000261067	3898.94	8.88312	0.452407	19.6352	7.73e-86	3.47e-83
ENSG00000265264	223.721	8.87081	1.1531	7.69303	1.44e-14	2.1e-13
ENSG00000227164	223.212	8.86736	1.12725	7.86637	3.65e-15	5.69e-14
ENSG00000264501	218.419	8.83629	1.10947	7.96441	1.66e-15	2.68e-14
ENSG00000255330	215.936	8.81942	1.14014	7.73536	1.03e-14	1.53e-13
ENSG00000248672	215.107	8.81415	1.1753	7.49947	6.41e-14	8.74e-13
ENSG00000258664	212.798	8.79864	1.16566	7.5482	4.41e-14	6.15e-13
ENSG00000256537	211.351	8.7888	1.06315	8.26675	1.38e-16	2.42e-15
ENSG00000258064	209.653	8.77723	1.11517	7.87077	3.52e-15	5.5e-14
ENSG00000250349	208.194	8.76703	1.14791	7.63736	2.22e-14	3.17e-13
ENSG00000257921	206.203	8.75312	1.0989	7.96532	1.65e-15	2.66e-14
ENSG00000114786	1655.86	8.74717	0.637882	13.7128	8.51e-43	9.82e-41
ENSG00000258892	204.396	8.74057	1.04327	8.37803	5.38e-17	9.75e-16
ENSG00000258465	2076.16	8.73847	0.650544	13.4326	3.9e-41	4.21e-39
ENSG00000244078	201.007	8.71629	1.2857	6.77943	1.21e-11	1.26e-10
ENSG00000182108	2417.01	8.7142	0.550611	15.8264	2.04e-56	3.86e-54
ENSG00000267110	199.862	8.70796	1.38554	6.28489	3.28e-10	2.9e-09
ENSG00000266118	322.344	8.67544	1.07858	8.04338	8.74e-16	1.44e-14
ENSG00000205236	192.211	8.6516	1.07287	8.06395	7.39e-16	1.23e-14
ENSG00000250709	192.111	8.65086	1.1497	7.52448	5.29e-14	7.3e-13
ENSG00000250741	191.219	8.64438	1.07073	8.07335	6.84e-16	1.14e-14
ENSG00000234431	190.561	8.63905	1.08945	7.92975	2.2e-15	3.5e-14
ENSG00000221566	188.383	8.6223	1.04068	8.28529	1.18e-16	2.08e-15
ENSG00000131152	187.612	8.61702	1.05713	8.15133	3.6e-16	6.14e-15
ENSG00000131668	1488.39	8.60513	0.943813	9.1174	7.69e-20	1.82e-18
ENSG00000211517	185.49	8.60022	1.08291	7.94178	1.99e-15	3.19e-14
ENSG00000256786	184.8	8.59488	1.06537	8.06754	7.17e-16	1.19e-14
ENSG00000260566	184.31	8.59118	1.09444	7.84984	4.17e-15	6.44e-14
ENSG00000185495	298.694	8.5655	1.05796	8.09623	5.67e-16	9.53e-15
ENSG00000254221	20325.6	8.55603	0.314549	27.2009	6.34e-163	1.77e-159
ENSG00000248383	3854.25	8.55471	0.568988	15.035	4.33e-51	7.32e-49
ENSG00000239969	179.205	8.55081	1.06434	8.0339	9.44e-16	1.56e-14
ENSG00000265827	179.086	8.54968	1.05499	8.10403	5.32e-16	8.97e-15
ENSG00000224476	179.024	8.54882	1.09129	7.83367	4.74e-15	7.28e-14
ENSG00000064489	471.569	8.53609	0.989463	8.627	6.3e-18	1.25e-16
ENSG00000264052	175.929	8.52401	1.07434	7.93416	2.12e-15	3.38e-14
ENSG00000213920	463.623	8.51944	1.00956	8.43872	3.21e-17	5.95e-16
ENSG00000263798	172.201	8.49316	1.11531	7.61504	2.64e-14	3.75e-13
ENSG00000207165	171.152	8.48394	1.09422	7.7534	8.95e-15	1.34e-13
ENSG00000237580	170.664	8.48032	1.13083	7.49921	6.42e-14	8.75e-13
ENSG00000254788	458.621	8.47416	1.00664	8.41827	3.82e-17	7.05e-16
ENSG00000260170	169.933	8.47389	1.24787	6.79069	1.12e-11	1.18e-10
ENSG00000204956	20477.7	8.47218	0.330832	25.6087	1.22e-144	2.05e-141
ENSG00000263715	169.239	8.46805	1.11722	7.57955	3.47e-14	4.89e-13
ENSG00000249240	167.502	8.45334	1.11888	7.55518	4.18e-14	5.84e-13
ENSG00000159556	275.502	8.44857	1.56038	5.41443	6.15e-08	3.94e-07
ENSG00000240755	166.651	8.44606	1.15132	7.33596	2.2e-13	2.82e-12
ENSG00000139574	164.988	8.43138	1.12962	7.46389	8.4e-14	1.12e-12
ENSG00000256390	164.126	8.42389	1.10226	7.64241	2.13e-14	3.06e-13
ENSG00000182196	8718.29	8.4144	0.38719	21.732	1.02e-104	8e-102
ENSG00000183979	162.782	8.41189	1.08785	7.73262	1.05e-14	1.56e-13
ENSG00000212643	268.116	8.40938	1.11108	7.56868	3.77e-14	5.29e-13
ENSG00000267157	162.325	8.40784	1.11491	7.54126	4.65e-14	6.46e-13
ENSG00000255767	162.324	8.40765	1.08319	7.76195	8.36e-15	1.26e-13
ENSG00000241073	162.089	8.40623	1.04826	8.01921	1.06e-15	1.74e-14
ENSG00000262209	20154.2	8.38627	0.324934	25.8091	7.01e-147	1.31e-143
ENSG00000264545	159.413	8.38198	1.15356	7.26615	3.7e-13	4.65e-12
ENSG00000240821	159.48	8.38189	1.06585	7.86404	3.72e-15	5.79e-14
ENSG00000256240	158.775	8.37611	1.11779	7.49344	6.71e-14	9.12e-13
ENSG00000266728	158.67	8.37502	1.12206	7.46398	8.39e-14	1.12e-12
ENSG00000267267	156.354	8.35387	1.12099	7.45222	9.18e-14	1.22e-12
ENSG00000263126	2235.32	8.35378	0.536316	15.5762	1.06e-54	1.92e-52
ENSG00000258539	1267.31	8.35225	0.673675	12.398	2.68e-35	2.13e-33
ENSG00000166333	4560.27	8.35039	0.440965	18.9366	5.69e-80	2.28e-77
ENSG00000207112	155.437	8.34545	1.17643	7.09388	1.3e-12	1.54e-11
ENSG00000243501	154.264	8.33408	1.10163	7.56523	3.87e-14	5.43e-13
ENSG00000254706	153.616	8.32839	1.25544	6.63384	3.27e-11	3.26e-10
ENSG00000243509	153.409	8.32598	1.10091	7.56281	3.94e-14	5.53e-13
ENSG00000262621	2627.22	8.3081	0.457858	18.1456	1.39e-73	4.58e-71
ENSG00000240180	149.61	8.2899	1.09054	7.60166	2.92e-14	4.14e-13
ENSG00000256950	1791.93	8.28855	0.557007	14.8805	4.41e-50	7.2e-48
ENSG00000258315	4077.97	8.24823	0.519762	15.8693	1.03e-56	1.99e-54
ENSG00000255872	5245.75	8.23973	0.46667	17.6564	9.08e-70	2.61e-67
ENSG00000214597	237.588	8.23561	1.1847	6.95162	3.61e-12	4.02e-11
ENSG00000262160	143.277	8.22771	1.26666	6.49558	8.27e-11	7.88e-10
ENSG00000213782	4895.99	8.22289	0.369061	22.2806	5.7e-110	4.79e-107
ENSG00000178372	142.673	8.22171	1.58031	5.20259	1.97e-07	1.17e-06
ENSG00000140488	380.081	8.2193	1.02042	8.05483	7.96e-16	1.32e-14
ENSG00000259992	141.293	8.20787	1.17322	6.99604	2.63e-12	2.99e-11
ENSG00000206483	141.017	8.20439	1.04478	7.85272	4.07e-15	6.31e-14
ENSG00000264021	140.792	8.20278	1.22865	6.67626	2.45e-11	2.47e-10
ENSG00000266722	140.703	8.20194	1.07841	7.60562	2.84e-14	4.02e-13
ENSG00000005102	15133.9	8.18878	0.480447	17.0441	3.87e-65	9.56e-63
ENSG00000257028	138.162	8.17558	1.13842	7.18155	6.89e-13	8.39e-12
ENSG00000248098	3018.04	8.17401	0.451042	18.1225	2.12e-73	6.84e-71
ENSG00000262576	20188.3	8.15633	0.293463	27.7933	5.22e-170	1.76e-166
ENSG00000258818	359.66	8.1521	1.12723	7.23197	4.76e-13	5.91e-12
ENSG00000260092	134.202	8.13354	1.12897	7.20437	5.83e-13	7.16e-12
ENSG00000262880	346.871	8.12245	1.07414	7.56182	3.97e-14	5.57e-13
ENSG00000182162	132.994	8.12011	1.1568	7.01946	2.23e-12	2.56e-11
ENSG00000242631	132.586	8.11609	1.30055	6.24051	4.36e-10	3.79e-09
ENSG00000259115	131.903	8.10872	1.11768	7.25499	4.02e-13	5.04e-12
ENSG00000253159	20112.1	8.10347	0.306443	26.4436	4.32e-154	1.04e-150
ENSG00000233224	131.318	8.10243	1.15174	7.03493	1.99e-12	2.31e-11
ENSG00000254553	882.337	8.09746	0.70789	11.4389	2.67e-30	1.51e-28
ENSG00000165970	215.767	8.09641	1.55473	5.20759	1.91e-07	1.14e-06
ENSG00000259900	130.417	8.09235	1.14324	7.07841	1.46e-12	1.71e-11
ENSG00000258588	127.829	8.06297	1.13803	7.08502	1.39e-12	1.64e-11
ENSG00000100890	1682.01	8.04756	0.47957	16.7808	3.37e-63	7.99e-61
ENSG00000267048	335.071	8.04281	0.989498	8.12817	4.36e-16	7.37e-15
ENSG00000257482	125.664	8.03864	1.78393	4.50613	6.6e-06	3.05e-05
ENSG00000250299	206.74	8.03454	1.10834	7.24919	4.19e-13	5.24e-12
ENSG00000257033	123.693	8.01641	1.09035	7.35218	1.95e-13	2.52e-12
ENSG00000250506	653.201	8.01612	0.767506	10.4444	1.55e-25	5.85e-24
ENSG00000178550	122.115	7.99706	1.23984	6.45009	1.12e-10	1.05e-09
ENSG00000259053	121.703	7.99262	1.13557	7.03843	1.94e-12	2.25e-11
ENSG00000244687	12282.5	7.98498	0.196684	40.598	0	0
ENSG00000213801	121.051	7.98427	1.07271	7.44309	9.84e-14	1.31e-12
ENSG00000106031	559.641	7.98406	1.74884	4.56536	4.99e-06	2.35e-05
ENSG00000253537	20341.8	7.97332	0.3463	23.0243	2.66e-117	2.55e-114
ENSG00000229150	119.828	7.96996	1.16423	6.8457	7.61e-12	8.17e-11
ENSG00000258947	4574.66	7.96382	0.750515	10.6111	2.65e-26	1.06e-24
ENSG00000242073	119.277	7.96362	1.21927	6.53147	6.51e-11	6.28e-10
ENSG00000176354	118.453	7.95329	1.0972	7.24872	4.21e-13	5.26e-12
ENSG00000265695	118.309	7.95116	1.05636	7.52691	5.2e-14	7.17e-13
ENSG00000189367	194.933	7.94952	1.14693	6.93111	4.18e-12	4.6e-11
ENSG00000259114	117.777	7.9453	1.08075	7.35167	1.96e-13	2.52e-12
ENSG00000211675	117.017	7.9358	1.36683	5.80599	6.4e-09	4.76e-08
ENSG00000204003	115.477	7.91676	1.33495	5.93039	3.02e-09	2.36e-08
ENSG00000250264	114.361	7.90247	1.17797	6.70857	1.97e-11	2.01e-10
ENSG00000267104	113.172	7.88785	1.15846	6.80893	9.83e-12	1.04e-10
ENSG00000265864	113.195	7.88711	1.05037	7.50891	5.96e-14	8.16e-13
ENSG00000253485	20634.2	7.88624	0.302467	26.073	7.38e-150	1.65e-146
ENSG00000267477	111.711	7.86888	1.14855	6.85116	7.33e-12	7.88e-11
ENSG00000172789	2662.88	7.86837	0.728951	10.7941	3.67e-27	1.58e-25
ENSG00000267531	111.651	7.86769	1.08173	7.27323	3.51e-13	4.44e-12
ENSG00000251660	110.34	7.85074	1.10661	7.09442	1.3e-12	1.54e-11
ENSG00000207067	110.279	7.85034	1.10741	7.0889	1.35e-12	1.6e-11
ENSG00000255902	110.231	7.84938	1.08586	7.22871	4.88e-13	6.05e-12
ENSG00000241326	109.469	7.83983	1.09922	7.1322	9.88e-13	1.18e-11
ENSG00000225742	180.236	7.83588	1.15341	6.79365	1.09e-11	1.15e-10
ENSG00000213022	107.026	7.80699	1.21116	6.44587	1.15e-10	1.08e-09
ENSG00000136305	106.208	7.79531	1.17898	6.61191	3.79e-11	3.74e-10
ENSG00000239037	105.192	7.78246	1.03535	7.51675	5.62e-14	7.72e-13
ENSG00000259316	1309.45	7.77813	0.603974	12.8783	5.97e-38	5.56e-36
ENSG00000262304	1861.62	7.77236	0.476653	16.3061	8.93e-60	1.94e-57
ENSG00000267225	104.074	7.767	1.1696	6.64072	3.12e-11	3.12e-10
ENSG00000251184	102.405	7.7433	1.14165	6.78253	1.18e-11	1.24e-10
ENSG00000227694	102.155	7.73932	1.1298	6.85014	7.38e-12	7.93e-11
ENSG00000200121	101.043	7.7239	1.11462	6.92964	4.22e-12	4.65e-11
ENSG00000259970	100.521	7.7161	1.12242	6.8745	6.22e-12	6.74e-11
ENSG00000253506	99.9247	7.70788	1.05333	7.31762	2.52e-13	3.23e-12
ENSG00000185291	164.684	7.70607	1.17998	6.53068	6.55e-11	6.31e-10
ENSG00000261582	1736.69	7.70544	0.473307	16.28	1.37e-59	2.95e-57
ENSG00000196861	99.3684	7.69982	1.05363	7.30791	2.71e-13	3.45e-12
ENSG00000204969	4002.86	7.68773	0.519723	14.792	1.65e-49	2.58e-47
ENSG00000210100	97.7235	7.67577	1.35904	5.64795	1.62e-08	1.14e-07
ENSG00000207707	97.3442	7.66998	1.05963	7.23833	4.54e-13	5.65e-12
ENSG00000257949	627.929	7.65639	0.708202	10.811	3.05e-27	1.32e-25
ENSG00000210112	95.6193	7.64436	1.49476	5.11411	3.15e-07	1.82e-06
ENSG00000254245	20163.3	7.64162	0.361593	21.1332	3.94e-99	2.5e-96
ENSG00000214397	94.8545	7.63328	1.08582	7.02998	2.07e-12	2.39e-11
ENSG00000107807	94.8625	7.63266	1.76468	4.32523	1.52e-05	6.63e-05
ENSG00000264187	245.72	7.63062	1.09407	6.97455	3.07e-12	3.46e-11
ENSG00000206422	93.8204	7.61694	1.75624	4.33707	1.44e-05	6.3e-05
ENSG00000255448	93.7138	7.61533	1.1561	6.5871	4.49e-11	4.4e-10
ENSG00000243678	16041.3	7.60499	0.384231	19.7927	3.44e-87	1.58e-84
ENSG00000248341	92.8646	7.60282	1.06989	7.10619	1.19e-12	1.42e-11
ENSG00000124103	718.645	7.60219	0.66512	11.4298	2.97e-30	1.67e-28
ENSG00000129221	92.7495	7.60041	1.7515	4.33938	1.43e-05	6.24e-05
ENSG00000256005	92.153	7.59075	1.1531	6.58291	4.61e-11	4.52e-10
ENSG00000128714	615.185	7.58764	1.5241	4.97845	6.41e-07	3.53e-06
ENSG00000205821	90.7291	7.56859	1.09151	6.93404	4.09e-12	4.52e-11
ENSG00000207556	90.6333	7.56747	1.08336	6.98516	2.85e-12	3.22e-11
ENSG00000235423	14226.2	7.56212	0.366184	20.6511	9.54e-95	5.34e-92
ENSG00000251493	2986.36	7.55925	0.716101	10.5561	4.76e-26	1.86e-24
ENSG00000236017	89.7841	7.55326	1.12008	6.74348	1.55e-11	1.6e-10
ENSG00000259539	89.544	7.55011	1.09866	6.87208	6.33e-12	6.84e-11
ENSG00000263276	2783.06	7.54885	0.491356	15.3633	2.89e-53	5.1e-51
ENSG00000266820	89.135	7.54253	1.08818	6.93133	4.17e-12	4.6e-11
ENSG00000267314	88.5307	7.53259	1.08281	6.95654	3.49e-12	3.89e-11
ENSG00000214719	2662.73	7.51293	0.328792	22.8501	1.46e-115	1.33e-112
ENSG00000253846	20132.6	7.50745	0.293229	25.6026	1.43e-144	2.28e-141
ENSG00000221874	86.8172	7.50467	1.03462	7.25354	4.06e-13	5.09e-12
ENSG00000243960	1149.9	7.49711	0.545733	13.7377	6.04e-43	7.07e-41
ENSG00000221667	86.2857	7.49628	1.08682	6.89743	5.3e-12	5.78e-11
ENSG00000243414	1024.12	7.49393	0.602318	12.4418	1.55e-35	1.25e-33
ENSG00000259066	442.157	7.4813	0.848231	8.81988	1.15e-18	2.42e-17
ENSG00000180044	730.157	7.47767	0.949388	7.8763	3.37e-15	5.27e-14
ENSG00000254732	2093.58	7.47249	0.382183	19.5521	3.96e-85	1.75e-82
ENSG00000232023	84.0442	7.45808	1.44866	5.14825	2.63e-07	1.53e-06
ENSG00000141965	2684.37	7.45578	0.363679	20.501	2.11e-93	1.09e-90
ENSG00000200463	83.7647	7.45354	1.06359	7.00791	2.42e-12	2.76e-11
ENSG00000187736	1014.45	7.44008	0.52414	14.1948	9.86e-46	1.32e-43
ENSG00000104835	4755.88	7.43976	0.328731	22.6318	2.11e-113	1.87e-110
ENSG00000265479	82.6824	7.43486	1.08149	6.87466	6.21e-12	6.74e-11
ENSG00000259606	546.453	7.43381	0.695174	10.6935	1.09e-26	4.53e-25
ENSG00000255275	433.791	7.42157	0.9104	8.15199	3.58e-16	6.11e-15
ENSG00000242735	81.7362	7.41816	1.05521	7.03002	2.07e-12	2.39e-11
ENSG00000266241	81.2602	7.40965	1.1003	6.73418	1.65e-11	1.7e-10
ENSG00000260669	1778.9	7.39812	0.429328	17.2318	1.53e-66	4.06e-64
ENSG00000199744	80.6027	7.39776	1.09039	6.78448	1.17e-11	1.22e-10
ENSG00000213165	80.2951	7.39214	1.16926	6.32206	2.58e-10	2.31e-09
ENSG00000260869	79.7626	7.38293	1.12409	6.5679	5.1e-11	4.98e-10
ENSG00000257591	1255.7	7.37776	0.490072	15.0544	3.23e-51	5.51e-49
ENSG00000255408	3919.79	7.37732	0.528342	13.9632	2.62e-44	3.28e-42
ENSG00000198054	696.265	7.36841	1.00172	7.35579	1.9e-13	2.45e-12
ENSG00000258311	2776.78	7.36343	0.443179	16.615	5.43e-62	1.26e-59
ENSG00000101327	494.715	7.36001	1.10595	6.6549	2.84e-11	2.84e-10
ENSG00000214955	798.452	7.35778	0.619944	11.8685	1.73e-32	1.12e-30
ENSG00000259460	77.7946	7.34736	1.17907	6.23151	4.62e-10	4e-09
ENSG00000150275	3288.72	7.33549	0.670577	10.9391	7.5e-28	3.42e-26
ENSG00000210174	77.134	7.33426	1.44843	5.06358	4.11e-07	2.33e-06
ENSG00000212498	76.8721	7.32983	1.04936	6.98507	2.85e-12	3.22e-11
ENSG00000249962	76.6547	7.32574	1.25071	5.85726	4.71e-09	3.58e-08
ENSG00000265573	76.642	7.32557	1.10492	6.62993	3.36e-11	3.34e-10
ENSG00000241962	3737.53	7.3231	0.289403	25.3041	2.88e-141	4.39e-138
ENSG00000261864	202.908	7.32227	1.16311	6.29543	3.07e-10	2.72e-09
ENSG00000243232	3864.53	7.32154	0.510692	14.3365	1.29e-46	1.82e-44
ENSG00000258388	1180.09	7.31463	0.487857	14.9934	8.11e-51	1.35e-48
ENSG00000167524	393.441	7.31363	0.790837	9.24796	2.29e-20	5.66e-19
ENSG00000259753	75.8954	7.31136	1.2092	6.04643	1.48e-09	1.2e-08
ENSG00000251664	3856.63	7.31027	0.495296	14.7594	2.68e-49	4.13e-47
ENSG00000204963	3839.58	7.29942	0.518476	14.0786	5.14e-45	6.62e-43
ENSG00000160472	124.016	7.29685	1.35596	5.38133	7.39e-08	4.69e-07
ENSG00000249158	3921.51	7.28655	0.517915	14.069	5.89e-45	7.53e-43
ENSG00000252809	74.3167	7.28091	1.11207	6.54714	5.86e-11	5.69e-10
ENSG00000234851	10178.9	7.27526	0.415418	17.5131	1.14e-68	3.11e-66
ENSG00000137878	1299.4	7.26899	0.643133	11.3025	1.28e-29	6.71e-28
ENSG00000243113	73.1018	7.25757	1.06515	6.81367	9.51e-12	1.01e-10
ENSG00000261427	193.866	7.25345	1.05712	6.86154	6.81e-12	7.35e-11
ENSG00000258052	72.7938	7.25123	1.09545	6.61943	3.61e-11	3.57e-10
ENSG00000244295	71.9829	7.23543	1.07043	6.75938	1.39e-11	1.45e-10
ENSG00000255674	71.5727	7.22639	1.12193	6.44106	1.19e-10	1.11e-09
ENSG00000206199	189.153	7.21964	1.07437	6.71989	1.82e-11	1.87e-10
ENSG00000267228	994.957	7.21755	0.585601	12.325	6.64e-35	5.17e-33
ENSG00000203343	71.1334	7.21748	1.20485	5.99037	2.09e-09	1.67e-08
ENSG00000166159	1260.78	7.21557	1.148	6.28534	3.27e-10	2.89e-09
ENSG00000148671	70.0582	7.19528	1.40304	5.12836	2.92e-07	1.69e-06
ENSG00000261934	20389.5	7.18986	0.29475	24.3931	2.02e-131	2.43e-128
ENSG00000233919	69.713	7.18876	1.21956	5.89454	3.76e-09	2.89e-08
ENSG00000207304	69.5387	7.18449	1.10354	6.51043	7.49e-11	7.18e-10
ENSG00000243888	69.4459	7.1827	1.09022	6.58828	4.45e-11	4.37e-10
ENSG00000258656	68.9742	7.1732	1.08133	6.63371	3.27e-11	3.26e-10
ENSG00000266929	68.5871	7.16474	1.1309	6.33545	2.37e-10	2.13e-09
ENSG00000239775	68.3018	7.159	1.1304	6.33317	2.4e-10	2.16e-09
ENSG00000062582	3344.98	7.15827	0.452171	15.8309	1.91e-56	3.62e-54
ENSG00000210156	67.0357	7.1315	1.26459	5.63938	1.71e-08	1.19e-07
ENSG00000241697	6859.96	7.12756	0.444188	16.0463	6.07e-58	1.24e-55
ENSG00000267318	66.7546	7.1266	1.03974	6.85423	7.17e-12	7.71e-11
ENSG00000164708	66.7521	7.12586	1.21537	5.86313	4.54e-09	3.46e-08
ENSG00000244332	171.012	7.12319	1.1538	6.17367	6.67e-10	5.68e-09
ENSG00000258973	66.4489	7.11947	1.14771	6.20321	5.53e-10	4.75e-09
ENSG00000149300	66.2357	7.11394	1.14182	6.23037	4.65e-10	4.03e-09
ENSG00000242616	2246.68	7.08584	0.412882	17.1619	5.12e-66	1.3e-63
ENSG00000110025	3014.75	7.08116	0.320747	22.0771	5.25e-108	4.3e-105
ENSG00000256453	64.5805	7.07847	1.12335	6.30119	2.95e-10	2.63e-09
ENSG00000262554	64.4001	7.07469	1.0663	6.63483	3.25e-11	3.24e-10
ENSG00000253910	20751.3	7.06894	0.295412	23.9291	1.52e-126	1.65e-123
ENSG00000267343	105.128	7.05854	1.0665	6.61842	3.63e-11	3.59e-10
ENSG00000250641	63.2878	7.04972	1.451	4.85852	1.18e-06	6.22e-06
ENSG00000185686	17856.5	7.04256	0.798327	8.82165	1.13e-18	2.39e-17
ENSG00000161960	17855.9	7.04011	0.226475	31.0857	3.76e-212	2.11e-208
ENSG00000262560	62.8033	7.03802	1.1119	6.32973	2.46e-10	2.21e-09
ENSG00000265636	62.5889	7.03252	1.0959	6.41714	1.39e-10	1.29e-09
ENSG00000178863	62.5806	7.03225	1.33069	5.28466	1.26e-07	7.7e-07
ENSG00000257839	62.4037	7.02931	1.12115	6.26975	3.62e-10	3.18e-09
ENSG00000257622	61.4408	7.00614	1.14869	6.09927	1.07e-09	8.83e-09
ENSG00000171864	2106.64	6.99393	1.11964	6.2466	4.19e-10	3.66e-09
ENSG00000232151	60.5645	6.9853	1.08026	6.46632	1e-10	9.46e-10
ENSG00000179066	224.528	6.98383	0.997071	7.00434	2.48e-12	2.83e-11
ENSG00000181029	2587.02	6.98323	0.506988	13.7739	3.66e-43	4.34e-41
ENSG00000260838	273.309	6.97805	1.27665	5.4659	4.61e-08	3.02e-07
ENSG00000207928	59.7281	6.96579	1.16189	5.99524	2.03e-09	1.62e-08
ENSG00000265080	59.7055	6.96512	1.14993	6.05698	1.39e-09	1.13e-08
ENSG00000210176	59.53	6.96023	1.16327	5.98334	2.19e-09	1.74e-08
ENSG00000254341	59.4684	6.95896	1.08581	6.40902	1.46e-10	1.35e-09
ENSG00000184779	96.8151	6.93784	1.11142	6.24231	4.31e-10	3.75e-09
ENSG00000256498	58.5233	6.93627	1.13854	6.09224	1.11e-09	9.2e-09
ENSG00000198881	58.2945	6.9302	1.68576	4.11102	3.94e-05	0.000157474
ENSG00000227288	57.8345	6.91952	1.22098	5.66719	1.45e-08	1.02e-07
ENSG00000253953	20327.4	6.91116	0.26746	25.8399	3.16e-147	6.63e-144
ENSG00000081842	3975.56	6.90961	0.503208	13.7311	6.61e-43	7.69e-41
ENSG00000256466	57.3304	6.90599	1.21958	5.66261	1.49e-08	1.05e-07
ENSG00000267216	2227.13	6.90393	0.326188	21.1655	1.99e-99	1.28e-96
ENSG00000256845	56.4799	6.88511	1.14395	6.01874	1.76e-09	1.42e-08
ENSG00000253706	264.859	6.87879	1.5594	4.41118	1.03e-05	4.59e-05
ENSG00000213599	55.9138	6.87044	1.09945	6.24899	4.13e-10	3.61e-09
ENSG00000227344	91.7473	6.86182	1.25788	5.45506	4.9e-08	3.19e-07
ENSG00000215183	55.5111	6.85924	1.21539	5.64363	1.66e-08	1.16e-07
ENSG00000222169	55.2021	6.85173	1.10803	6.18372	6.26e-10	5.34e-09
ENSG00000226721	55.1323	6.85009	1.1223	6.10363	1.04e-09	8.61e-09
ENSG00000212238	54.9883	6.84715	1.06103	6.45329	1.09e-10	1.03e-09
ENSG00000254154	409.808	6.84172	0.823276	8.31035	9.54e-17	1.69e-15
ENSG00000255513	54.7068	6.83882	1.28374	5.32726	9.97e-08	6.21e-07
ENSG00000263917	54.0073	6.82034	1.20643	5.65331	1.57e-08	1.11e-07
ENSG00000233098	1815.52	6.8202	1.2408	5.49661	3.87e-08	2.57e-07
ENSG00000231887	53.8825	6.81683	1.09066	6.25019	4.1e-10	3.58e-09
ENSG00000138136	53.7314	6.81297	2.05444	3.31622	0.000912442	0.00273586
ENSG00000174343	395.292	6.79548	1.11011	6.12142	9.27e-10	7.76e-09
ENSG00000257184	2850.64	6.79485	0.546655	12.4299	1.8e-35	1.44e-33
ENSG00000265118	87.2935	6.78748	1.17914	5.75632	8.6e-09	6.29e-08
ENSG00000254585	759.09	6.78375	0.75983	8.92798	4.34e-19	9.49e-18
ENSG00000210077	86.9704	6.78354	1.36767	4.95991	7.05e-07	3.85e-06
ENSG00000128739	10729.6	6.77991	0.366811	18.4834	2.81e-76	1.02e-73
ENSG00000267440	86.0943	6.76858	1.25231	5.40488	6.49e-08	4.15e-07
ENSG00000214670	51.7569	6.75914	1.40253	4.81925	1.44e-06	7.49e-06
ENSG00000246095	51.5633	6.75372	1.80818	3.7351	0.000187639	0.000652147
ENSG00000241069	51.3604	6.74758	1.11514	6.05087	1.44e-09	1.17e-08
ENSG00000264552	51.1803	6.743	1.97346	3.41684	0.000633531	0.00196442
ENSG00000224113	3014.05	6.73907	0.332769	20.2515	3.45e-91	1.7e-88
ENSG00000175768	5315.3	6.71945	0.368272	18.2459	2.23e-74	7.65e-72
ENSG00000253917	50.3492	6.71897	1.07923	6.2257	4.79e-10	4.14e-09
ENSG00000187094	149.252	6.71728	1.6049	4.18548	2.85e-05	0.000117143
ENSG00000168282	1820.83	6.71459	0.337909	19.871	7.26e-88	3.39e-85
ENSG00000231196	49.4176	6.69165	1.39899	4.78319	1.73e-06	8.86e-06
ENSG00000178127	3078.91	6.68279	0.492969	13.5562	7.28e-42	8.05e-40
ENSG00000210164	49.0814	6.68185	1.26844	5.26776	1.38e-07	8.39e-07
ENSG00000214039	181.549	6.68025	1.34852	4.95378	7.28e-07	3.97e-06
ENSG00000162032	3344.1	6.6755	0.286875	23.2697	8.99e-120	8.89e-117
ENSG00000255343	80.4828	6.67222	1.12436	5.93424	2.95e-09	2.3e-08
ENSG00000255344	48.6757	6.67019	1.32052	5.0512	4.39e-07	2.48e-06
ENSG00000260337	48.6417	6.66876	1.18988	5.60455	2.09e-08	1.44e-07
ENSG00000198353	6092.14	6.66297	0.605698	11.0005	3.8e-28	1.79e-26
ENSG00000214970	183.954	6.66254	1.18361	5.629	1.81e-08	1.26e-07
ENSG00000243696	1568.73	6.66223	0.59991	11.1054	1.18e-28	5.75e-27
ENSG00000198223	48.0327	6.65033	1.16598	5.70365	1.17e-08	8.39e-08
ENSG00000224916	47.9509	6.64739	1.23957	5.36265	8.2e-08	5.17e-07
ENSG00000251725	47.7755	6.64359	1.2549	5.29411	1.2e-07	7.34e-07
ENSG00000109625	1290.6	6.64183	0.742249	8.94826	3.61e-19	7.99e-18
ENSG00000236850	750.638	6.64015	0.521731	12.7272	4.18e-37	3.65e-35
ENSG00000242540	78.5838	6.63911	1.0949	6.06365	1.33e-09	1.09e-08
ENSG00000141086	47.1859	6.62639	1.11917	5.92083	3.2e-09	2.49e-08
ENSG00000241020	46.7983	6.61376	1.11081	5.95398	2.62e-09	2.06e-08
ENSG00000241434	46.6897	6.6089	1.09449	6.03836	1.56e-09	1.26e-08
ENSG00000259580	46.4942	6.60443	1.24564	5.30205	1.15e-07	7.05e-07
ENSG00000104313	28269.7	6.6028	0.386409	17.0876	1.84e-65	4.6e-63
ENSG00000243789	426.761	6.58716	0.66966	9.83657	7.83e-23	2.41e-21
ENSG00000254633	45.7546	6.58126	1.10834	5.93793	2.89e-09	2.26e-08
ENSG00000265438	45.6143	6.57634	1.07413	6.12247	9.21e-10	7.72e-09
ENSG00000186010	5568.81	6.5755	0.359797	18.2756	1.29e-74	4.49e-72
ENSG00000119725	4526.99	6.57225	0.256284	25.6444	4.89e-145	8.64e-142
ENSG00000186019	898.682	6.56856	0.679013	9.67368	3.9e-22	1.12e-20
ENSG00000219200	9096.26	6.56103	0.346944	18.9109	9.27e-80	3.62e-77
ENSG00000253873	11441.9	6.55998	0.381355	17.2018	2.57e-66	6.71e-64
ENSG00000236263	45.0182	6.55857	1.09987	5.96306	2.48e-09	1.95e-08
ENSG00000261011	44.1945	6.53201	1.04903	6.2267	4.76e-10	4.12e-09
ENSG00000197153	121.58	6.53099	1.09125	5.98489	2.17e-09	1.72e-08
ENSG00000267179	344.459	6.52217	0.617207	10.5672	4.23e-26	1.66e-24
ENSG00000233024	72.0008	6.51127	1.18598	5.49019	4.01e-08	2.65e-07
ENSG00000196866	43.6035	6.51102	1.21972	5.33811	9.39e-08	5.87e-07
ENSG00000206597	43.5828	6.51096	1.09842	5.92756	3.07e-09	2.39e-08
ENSG00000263647	43.4878	6.50731	1.10738	5.87633	4.19e-09	3.21e-08
ENSG00000183850	1357.75	6.50262	0.466843	13.9289	4.23e-44	5.24e-42
ENSG00000241370	1751.84	6.50209	0.484191	13.4288	4.1e-41	4.42e-39
ENSG00000261478	42.8185	6.48514	1.81855	3.56611	0.00036232	0.00118628
ENSG00000244239	42.8136	6.48446	1.22753	5.2825	1.27e-07	7.78e-07
ENSG00000243708	735.215	6.47398	0.561655	11.5266	9.69e-31	5.67e-29
ENSG00000253731	20600.8	6.47049	0.311931	20.7433	1.41e-95	8.46e-93
ENSG00000265967	42.3074	6.46827	1.11174	5.81816	5.95e-09	4.45e-08
ENSG00000224167	42.3053	6.46805	1.14377	5.65504	1.56e-08	1.1e-07
ENSG00000258989	42.2521	6.46629	1.22606	5.27403	1.33e-07	8.13e-07
ENSG00000207496	42.1982	6.46318	1.07171	6.03071	1.63e-09	1.32e-08
ENSG00000138039	104.006	6.46133	1.54044	4.19446	2.74e-05	0.000112967
ENSG00000186652	41.7503	6.44821	1.13303	5.69113	1.26e-08	8.99e-08
ENSG00000251508	41.6817	6.44703	1.24743	5.16823	2.36e-07	1.39e-06
ENSG00000259529	3340.37	6.43096	0.34461	18.6616	1.02e-77	3.8e-75
ENSG00000206799	41.1801	6.42845	1.07717	5.96789	2.4e-09	1.9e-08
ENSG00000139219	68417.9	6.42144	0.472272	13.5969	4.18e-42	4.67e-40
ENSG00000131503	20106.4	6.40833	0.186811	34.3038	6.88e-258	5.78e-254
ENSG00000223244	40.2448	6.39522	1.06085	6.02837	1.66e-09	1.34e-08
ENSG00000203818	40.2126	6.39521	1.54413	4.14163	3.45e-05	0.000139346
ENSG00000258377	39.9586	6.38629	1.14043	5.59991	2.14e-08	1.48e-07
ENSG00000170296	32411.1	6.37184	0.29243	21.7893	2.93e-105	2.35e-102
ENSG00000124614	5440.06	6.36956	0.377074	16.892	5.15e-64	1.25e-61
ENSG00000081853	20700.4	6.36864	0.307489	20.7118	2.71e-95	1.6e-92
ENSG00000213999	518.313	6.34293	0.498783	12.7168	4.77e-37	4.14e-35
ENSG00000252531	38.7909	6.34201	1.12112	5.65686	1.54e-08	1.08e-07
ENSG00000184115	38.7825	6.34154	1.13686	5.57811	2.43e-08	1.66e-07
ENSG00000165606	218.18	6.33458	1.61994	3.91038	9.22e-05	0.000341764
ENSG00000242150	38.5702	6.33296	1.13859	5.56212	2.67e-08	1.82e-07
ENSG00000213927	38.4377	6.32899	1.11635	5.66933	1.43e-08	1.01e-07
ENSG00000260280	38.2483	6.32283	1.08643	5.81985	5.89e-09	4.41e-08
ENSG00000256591	1123.29	6.31526	0.391158	16.145	1.23e-58	2.55e-56
ENSG00000172650	100.562	6.30171	0.981034	6.42354	1.33e-10	1.24e-09
ENSG00000211643	97.6236	6.29979	1.10399	5.7064	1.15e-08	8.27e-08
ENSG00000213977	4143.38	6.2991	0.304335	20.6979	3.62e-95	2.1e-92
ENSG00000244257	289.074	6.29104	0.735749	8.55052	1.23e-17	2.36e-16
ENSG00000265037	37.3214	6.28622	1.12885	5.56869	2.57e-08	1.75e-07
ENSG00000151303	137.838	6.28531	1.01141	6.21438	5.15e-10	4.43e-09
ENSG00000210195	37.275	6.28454	1.17604	5.34383	9.1e-08	5.7e-07
ENSG00000204427	2938.23	6.27541	0.254585	24.6496	3.72e-134	4.81e-131
ENSG00000213648	36.9769	6.27418	1.0885	5.76409	8.21e-09	6.02e-08
ENSG00000225932	36.7999	6.26701	1.41016	4.44418	8.82e-06	3.98e-05
ENSG00000256178	36.7999	6.26701	1.41016	4.44418	8.82e-06	3.98e-05
ENSG00000238556	36.7543	6.26546	1.05387	5.9452	2.76e-09	2.16e-08
ENSG00000266050	60.8444	6.26528	1.39871	4.47932	7.49e-06	3.42e-05
ENSG00000139330	36.4083	6.25121	1.92078	3.25451	0.00113586	0.0033303
ENSG00000242255	36.4118	6.25048	1.04008	6.00961	1.86e-09	1.49e-08
ENSG00000196689	990.812	6.24836	0.377103	16.5694	1.16e-61	2.64e-59
ENSG00000165323	11532.3	6.24626	0.638422	9.7839	1.32e-22	3.97e-21
ENSG00000128886	59.9226	6.24497	1.14468	5.45563	4.88e-08	3.18e-07
ENSG00000162188	506.959	6.23964	0.838077	7.44518	9.68e-14	1.29e-12
ENSG00000249550	520.569	6.23679	1.09754	5.68254	1.33e-08	9.42e-08
ENSG00000260269	622.131	6.23571	0.45822	13.6086	3.56e-42	4.02e-40
ENSG00000222032	35.8719	6.23021	1.45881	4.27076	1.95e-05	8.29e-05
ENSG00000223134	35.8036	6.22782	1.13106	5.50618	3.67e-08	2.44e-07
ENSG00000250546	58.5558	6.21255	1.72774	3.59578	0.000323427	0.00107083
ENSG00000259143	35.2942	6.20732	1.31571	4.71786	2.38e-06	1.19e-05
ENSG00000246283	35.12	6.19991	1.18261	5.24255	1.58e-07	9.54e-07
ENSG00000259546	35.0768	6.19848	1.08182	5.72966	1.01e-08	7.27e-08
ENSG00000216490	1344.93	6.19336	0.657942	9.41323	4.81e-21	1.25e-19
ENSG00000140557	9401.15	6.18894	0.458288	13.5045	1.47e-41	1.62e-39
ENSG00000216105	34.7018	6.18099	1.07417	5.75419	8.71e-09	6.36e-08
ENSG00000214946	34.4843	6.17292	1.1812	5.22596	1.73e-07	1.04e-06
ENSG00000149948	56664.3	6.14849	0.687878	8.93835	3.95e-19	8.69e-18
ENSG00000249504	33.8881	6.14829	1.40042	4.3903	1.13e-05	5.02e-05
ENSG00000253305	21355.4	6.14053	0.29675	20.6926	4.04e-95	2.3e-92
ENSG00000123364	177.178	6.1365	1.70353	3.60222	0.000315511	0.00104657
ENSG00000258186	33.5454	6.1334	1.12895	5.43286	5.55e-08	3.58e-07
ENSG00000267188	33.4834	6.13126	1.33594	4.58946	4.44e-06	2.12e-05
ENSG00000184716	33.3002	6.12349	1.06564	5.74631	9.12e-09	6.63e-08
ENSG00000173157	233.678	6.1195	1.08255	5.65288	1.58e-08	1.11e-07
ENSG00000259164	33.0778	6.11306	1.27684	4.78763	1.69e-06	8.68e-06
ENSG00000227704	54.5986	6.10978	1.05792	5.77526	7.68e-09	5.66e-08
ENSG00000145087	639.222	6.10752	1.24157	4.91918	8.69e-07	4.67e-06
ENSG00000125931	5061.35	6.09729	0.642509	9.48981	2.31e-21	6.2e-20
ENSG00000200530	32.4332	6.08399	1.10204	5.52066	3.38e-08	2.26e-07
ENSG00000266163	32.3339	6.08071	1.20959	5.0271	4.98e-07	2.79e-06
ENSG00000236723	32.2957	6.07986	1.10137	5.52028	3.38e-08	2.27e-07
ENSG00000202025	32.3581	6.07941	1.24227	4.8938	9.89e-07	5.26e-06
ENSG00000246203	2005.81	6.07591	0.33013	18.4046	1.21e-75	4.23e-73
ENSG00000210154	32.2204	6.07483	1.40206	4.33278	1.47e-05	6.42e-05
ENSG00000249061	32.137	6.07171	1.69506	3.58199	0.000340986	0.00112167
ENSG00000135902	984.637	6.07105	1.01945	5.95522	2.6e-09	2.05e-08
ENSG00000109705	248.904	6.06617	1.27852	4.74468	2.09e-06	1.06e-05
ENSG00000111325	637.995	6.06593	0.469469	12.9208	3.43e-38	3.23e-36
ENSG00000267360	332.495	6.06036	0.549351	11.0319	2.68e-28	1.29e-26
ENSG00000200084	31.8305	6.05712	1.098	5.51651	3.46e-08	2.31e-07
ENSG00000188038	31.5557	6.04564	1.13734	5.31558	1.06e-07	6.58e-07
ENSG00000170426	52.1698	6.04495	1.15045	5.25441	1.48e-07	8.98e-07
ENSG00000181625	31.5221	6.04424	1.09644	5.51262	3.54e-08	2.36e-07
ENSG00000238795	31.5233	6.04324	1.10573	5.4654	4.62e-08	3.02e-07
ENSG00000267173	31.4568	6.04151	1.1587	5.21403	1.85e-07	1.1e-06
ENSG00000196169	989.132	6.03648	1.14452	5.27424	1.33e-07	8.12e-07
ENSG00000201675	31.1808	6.02592	1.12936	5.3357	9.52e-08	5.94e-07
ENSG00000151967	6893.19	6.02286	0.312223	19.2902	6.49e-83	2.83e-80
ENSG00000261408	1316.17	6.02198	0.34321	17.546	6.38e-69	1.79e-66
ENSG00000207145	30.8428	6.01158	1.12432	5.34688	8.95e-08	5.62e-07
ENSG00000255327	30.3701	5.98908	1.20308	4.97811	6.42e-07	3.54e-06
ENSG00000255737	132.776	5.98511	1.16779	5.12517	2.97e-07	1.72e-06
ENSG00000265381	30.2404	5.98293	1.12466	5.31977	1.04e-07	6.44e-07
ENSG00000180043	29.8844	5.96641	1.54145	3.87064	0.000108551	0.000397323
ENSG00000266780	49.3944	5.96618	1.13293	5.26617	1.39e-07	8.46e-07
ENSG00000248690	346.554	5.96403	0.69622	8.5663	1.07e-17	2.07e-16
ENSG00000267706	29.7555	5.95976	1.38185	4.3129	1.61e-05	6.97e-05
ENSG00000205054	78.5814	5.9517	1.19455	4.98238	6.28e-07	3.47e-06
ENSG00000210117	29.581	5.95049	1.19237	4.99047	6.02e-07	3.33e-06
ENSG00000187862	341.681	5.94402	0.917762	6.47665	9.38e-11	8.88e-10
ENSG00000227128	29.2033	5.93342	2.08084	2.85145	0.00435201	0.0110667
ENSG00000163157	29.1444	5.93148	1.12012	5.29541	1.19e-07	7.29e-07
ENSG00000177576	4925.71	5.92727	0.337717	17.551	5.84e-69	1.65e-66
ENSG00000178403	29.0405	5.92556	2.06911	2.86382	0.0041857	0.0106777
ENSG00000261215	178.412	5.91835	0.781535	7.57272	3.65e-14	5.14e-13
ENSG00000187135	1354.7	5.91211	0.998312	5.92211	3.18e-09	2.47e-08
ENSG00000166006	614.512	5.90454	1.25003	4.72351	2.32e-06	1.16e-05
ENSG00000145107	309.909	5.89756	0.571381	10.3216	5.63e-25	2.03e-23
ENSG00000187024	230.151	5.89572	0.655076	9.00005	2.26e-19	5.07e-18
ENSG00000116031	46.9617	5.89224	1.26947	4.64148	3.46e-06	1.68e-05
ENSG00000248703	28.1362	5.87983	1.59868	3.67794	0.000235127	0.000801774
ENSG00000044524	4395.79	5.87709	0.59114	9.94197	2.73e-23	8.72e-22
ENSG00000229588	27.9767	5.87111	1.44535	4.06207	4.86e-05	0.000191097
ENSG00000266202	27.9726	5.87061	1.09365	5.3679	7.97e-08	5.03e-07
ENSG00000265690	27.9368	5.86813	1.28199	4.57736	4.71e-06	2.23e-05
ENSG00000132671	27.8207	5.86314	1.63191	3.59282	0.00032712	0.00108109
ENSG00000188206	7788.61	5.86253	0.308906	18.9784	2.57e-80	1.04e-77
ENSG00000181791	27.7192	5.85837	1.29647	4.5187	6.22e-06	2.88e-05
ENSG00000116035	562.809	5.85768	0.739424	7.92195	2.34e-15	3.71e-14
ENSG00000245482	27.6914	5.85681	1.5416	3.79918	0.000145179	0.000517744
ENSG00000200320	27.6622	5.85483	1.08238	5.4092	6.33e-08	4.05e-07
ENSG00000250443	27.6387	5.85353	1.1414	5.12839	2.92e-07	1.69e-06
ENSG00000234964	930.15	5.85136	0.573647	10.2003	1.98e-24	6.81e-23
ENSG00000204347	231.117	5.84523	1.20745	4.84098	1.29e-06	6.76e-06
ENSG00000126266	72.5321	5.84245	1.35639	4.30736	1.65e-05	7.12e-05
ENSG00000240758	148.102	5.84005	0.75713	7.7134	1.23e-14	1.81e-13
ENSG00000221366	27.3686	5.83829	1.22143	4.77989	1.75e-06	8.99e-06
ENSG00000233327	646.989	5.83099	1.39193	4.18914	2.8e-05	0.000115409
ENSG00000265681	4747.22	5.82349	0.439783	13.2417	5.04e-40	5.15e-38
ENSG00000229927	44.7153	5.81966	1.05504	5.51607	3.47e-08	2.32e-07
ENSG00000187323	2913.35	5.80788	1.05508	5.50471	3.7e-08	2.46e-07
ENSG00000162992	26.7331	5.80548	2.12903	2.72681	0.0063949	0.0155725
ENSG00000229807	64236	5.80482	1.48414	3.91123	9.18e-05	0.000340592
ENSG00000164619	11486	5.80132	0.784357	7.39627	1.4e-13	1.83e-12
ENSG00000165061	2287.79	5.79568	0.497842	11.6416	2.53e-31	1.54e-29
ENSG00000238605	26.4918	5.79158	1.16315	4.97924	6.38e-07	3.52e-06
ENSG00000132207	26.415	5.78877	1.11572	5.18837	2.12e-07	1.25e-06
ENSG00000197472	580.605	5.78846	0.510667	11.3351	8.79e-30	4.74e-28
ENSG00000242852	1280.09	5.78632	0.35895	16.1201	1.84e-58	3.8e-56
ENSG00000257950	3436.89	5.78467	0.267134	21.6545	5.51e-104	4.03e-101
ENSG00000214827	960.664	5.78151	0.467422	12.3689	3.85e-35	3.03e-33
ENSG00000205822	92.356	5.77635	1.1783	4.90229	9.47e-07	5.06e-06
ENSG00000265408	43.3078	5.77539	1.07369	5.37901	7.49e-08	4.74e-07
ENSG00000263776	26.0811	5.77005	1.10079	5.24172	1.59e-07	9.58e-07
ENSG00000184909	26.0548	5.77001	1.06915	5.39684	6.78e-08	4.32e-07
ENSG00000204814	43.0852	5.76752	2.06929	2.7872	0.00531654	0.0132155
ENSG00000207332	25.5947	5.74298	1.10893	5.17887	2.23e-07	1.31e-06
ENSG00000214336	63.3553	5.74202	1.51796	3.78271	0.000155129	0.000549324
ENSG00000142539	25.5827	5.74187	1.20988	4.74582	2.08e-06	1.05e-05
ENSG00000179915	6246.25	5.74085	0.752779	7.6262	2.42e-14	3.45e-13
ENSG00000206811	25.5264	5.73843	1.1192	5.12728	2.94e-07	1.7e-06
ENSG00000258088	25.467	5.73691	1.27568	4.49715	6.89e-06	3.17e-05
ENSG00000232717	42.0968	5.7329	1.16828	4.90713	9.24e-07	4.94e-06
ENSG00000207783	25.4415	5.73238	1.07748	5.32015	1.04e-07	6.43e-07
ENSG00000243056	1052.61	5.73079	0.505338	11.3405	8.27e-30	4.49e-28
ENSG00000254779	25.3651	5.72991	1.17355	4.88256	1.05e-06	5.56e-06
ENSG00000240294	25.356	5.72871	1.11088	5.1569	2.51e-07	1.47e-06
ENSG00000122390	4019.73	5.72565	0.233009	24.5726	2.48e-133	3.09e-130
ENSG00000162374	3044.63	5.71752	0.95134	6.00997	1.86e-09	1.49e-08
ENSG00000232977	390.553	5.71192	0.53669	10.6429	1.88e-26	7.6e-25
ENSG00000221290	25.0146	5.70803	1.26986	4.49501	6.96e-06	3.2e-05
ENSG00000170577	33278.6	5.70485	0.443546	12.8619	7.37e-38	6.83e-36
ENSG00000188162	534.597	5.70299	0.757378	7.52992	5.08e-14	7.02e-13
ENSG00000213204	693.955	5.70143	0.470498	12.1179	8.5e-34	6.13e-32
ENSG00000256574	24.8323	5.69812	1.24405	4.58028	4.64e-06	2.2e-05
ENSG00000258366	1767.7	5.69644	0.270676	21.0452	2.53e-98	1.57e-95
ENSG00000144015	81.2839	5.68867	1.58332	3.59287	0.000327059	0.00108109
ENSG00000170961	20013.6	5.67449	0.617361	9.19153	3.87e-20	9.4e-19
ENSG00000205456	335.942	5.67246	1.06606	5.32097	1.03e-07	6.4e-07
ENSG00000126778	9163.67	5.6717	0.354445	16.0016	1.25e-57	2.49e-55
ENSG00000226179	24.3607	5.67122	1.22664	4.62337	3.78e-06	1.82e-05
ENSG00000222022	24.2944	5.6684	1.30168	4.35466	1.33e-05	5.85e-05
ENSG00000186150	24.278	5.66736	1.76193	3.21657	0.00129733	0.00375427
ENSG00000176973	4844.67	5.66291	0.343376	16.4919	4.2e-61	9.35e-59
ENSG00000216133	24.1396	5.66132	1.05473	5.36755	7.98e-08	5.04e-07
ENSG00000143341	23625.6	5.66037	0.774397	7.30939	2.68e-13	3.42e-12
ENSG00000188739	2414.17	5.64277	0.309846	18.2115	4.18e-74	1.41e-71
ENSG00000162344	136.094	5.63913	1.29628	4.35024	1.36e-05	5.96e-05
ENSG00000264058	8998.64	5.63885	0.265893	21.2072	8.19e-100	5.4e-97
ENSG00000132522	4114.21	5.63543	0.337915	16.6771	1.92e-62	4.49e-60
ENSG00000053438	31410.4	5.6351	0.514267	10.9575	6.11e-28	2.81e-26
ENSG00000257065	96.3021	5.63497	0.92781	6.07341	1.25e-09	1.03e-08
ENSG00000261553	629.526	5.63277	0.402809	13.9837	1.96e-44	2.49e-42
ENSG00000239264	11025	5.62772	0.226795	24.8141	6.31e-136	8.84e-133
ENSG00000251485	156.505	5.6228	0.765362	7.34659	2.03e-13	2.62e-12
ENSG00000254238	23.4616	5.61747	1.51701	3.70299	0.000213071	0.000731985
ENSG00000264515	23.4673	5.61713	1.78849	3.14071	0.00168538	0.00475484
ENSG00000267021	23.383	5.61293	1.28463	4.3693	1.25e-05	5.5e-05
ENSG00000214289	702.114	5.60957	0.544496	10.3023	6.88e-25	2.45e-23
ENSG00000196350	86.809	5.60595	2.19418	2.55491	0.0106214	0.0242615
ENSG00000228496	23.1778	5.5983	1.48805	3.76218	0.000168436	0.000592018
ENSG00000232906	23.1121	5.59696	1.20328	4.65142	3.3e-06	1.6e-05
ENSG00000230325	120.272	5.59669	0.786362	7.11719	1.1e-12	1.31e-11
ENSG00000213185	212.733	5.59568	0.647511	8.64183	5.53e-18	1.1e-16
ENSG00000267459	23.0801	5.59395	1.23895	4.51509	6.33e-06	2.93e-05
ENSG00000117148	23.0545	5.59339	1.6456	3.399	0.000676315	0.00208381
ENSG00000266154	23.0453	5.59189	1.06314	5.25981	1.44e-07	8.73e-07
ENSG00000207720	38.0947	5.59101	1.19869	4.66425	3.1e-06	1.51e-05
ENSG00000150551	35224.7	5.58847	0.502672	11.1175	1.03e-28	5.04e-27
ENSG00000174483	3564.97	5.57667	0.318416	17.5138	1.12e-68	3.1e-66
ENSG00000179008	121.499	5.57253	1.03517	5.3832	7.32e-08	4.64e-07
ENSG00000251095	123.426	5.56676	1.28628	4.32778	1.51e-05	6.56e-05
ENSG00000075461	4048.6	5.5656	0.472525	11.7784	5.04e-32	3.2e-30
ENSG00000261488	926.509	5.56495	0.662312	8.40231	4.38e-17	8.01e-16
ENSG00000260729	760.349	5.56325	0.441944	12.5881	2.45e-36	2.03e-34
ENSG00000230532	22.4537	5.55192	1.06623	5.20707	1.92e-07	1.14e-06
ENSG00000180096	366.987	5.54422	0.609779	9.09219	9.71e-20	2.27e-18
ENSG00000199273	22.309	5.54337	1.13371	4.88957	1.01e-06	5.37e-06
ENSG00000243725	2106.13	5.54117	0.294547	18.8125	5.96e-79	2.28e-76
ENSG00000068781	490.64	5.53386	0.749225	7.38611	1.51e-13	1.97e-12
ENSG00000267281	1006.01	5.53109	0.532117	10.3945	2.63e-25	9.64e-24
ENSG00000133863	2304.74	5.53076	0.631992	8.75131	2.11e-18	4.36e-17
ENSG00000253123	284.941	5.53033	0.84052	6.57965	4.72e-11	4.62e-10
ENSG00000267047	22.0447	5.52476	1.06041	5.21004	1.89e-07	1.12e-06
ENSG00000163463	3859.55	5.52161	0.501019	11.0208	3.04e-28	1.44e-26
ENSG00000267787	348.028	5.51848	0.516748	10.6793	1.27e-26	5.22e-25
ENSG00000176305	21.9077	5.51725	1.28371	4.29791	1.72e-05	7.4e-05
ENSG00000171954	209.498	5.51631	1.53538	3.59281	0.000327137	0.00108109
ENSG00000244306	229.99	5.50977	1.53666	3.58556	0.000336361	0.00110862
ENSG00000163806	1858.79	5.5092	0.584441	9.42645	4.24e-21	1.11e-19
ENSG00000249237	21.6711	5.50466	1.16858	4.71055	2.47e-06	1.23e-05
ENSG00000252714	21.6484	5.49962	1.28541	4.27851	1.88e-05	8.03e-05
ENSG00000223486	462.563	5.49961	0.956122	5.752	8.82e-09	6.43e-08
ENSG00000238923	21.5651	5.49682	1.19397	4.60381	4.15e-06	1.99e-05
ENSG00000255701	21.396	5.48443	1.21894	4.49933	6.82e-06	3.14e-05
ENSG00000136574	1721.97	5.48375	1.25668	4.36367	1.28e-05	5.63e-05
ENSG00000248592	277.304	5.482	0.56909	9.63292	5.81e-22	1.64e-20
ENSG00000238917	21.3841	5.47937	1.06898	5.12579	2.96e-07	1.71e-06
ENSG00000238240	21.2826	5.47714	1.15617	4.73733	2.17e-06	1.09e-05
ENSG00000169682	3813.41	5.47629	0.266529	20.5467	8.24e-94	4.4e-91
ENSG00000204316	3305.22	5.4685	0.301222	18.1544	1.19e-73	3.95e-71
ENSG00000215032	140.746	5.46703	0.809237	6.75579	1.42e-11	1.48e-10
ENSG00000253364	21.1031	5.46476	1.68197	3.24902	0.00115802	0.00338847
ENSG00000259993	34.8151	5.46067	1.10285	4.95141	7.37e-07	4.01e-06
ENSG00000202093	21.0511	5.45935	1.12283	4.86212	1.16e-06	6.12e-06
ENSG00000229183	20.9884	5.45715	1.5333	3.55909	0.000372137	0.00121451
ENSG00000177108	432.742	5.45703	1.18249	4.61487	3.93e-06	1.89e-05
ENSG00000207421	20.9885	5.45605	1.14466	4.7665	1.87e-06	9.56e-06
ENSG00000211577	20.9485	5.45604	1.1348	4.80795	1.52e-06	7.89e-06
ENSG00000224717	231.25	5.45594	0.923707	5.90657	3.49e-09	2.7e-08
ENSG00000207405	20.9404	5.4516	1.11137	4.90529	9.33e-07	4.98e-06
ENSG00000263397	20.8897	5.45097	1.16219	4.69028	2.73e-06	1.35e-05
ENSG00000208797	20.8734	5.44649	1.0643	5.11742	3.1e-07	1.79e-06
ENSG00000261359	20.7943	5.4428	1.20893	4.50217	6.73e-06	3.1e-05
ENSG00000248174	34.3764	5.43846	1.63291	3.33052	0.000866828	0.00261251
ENSG00000144010	20.7152	5.43775	1.4152	3.8424	0.000121835	0.000440573
ENSG00000170788	20.7125	5.43571	1.20017	4.52914	5.92e-06	2.76e-05
ENSG00000260824	20.6671	5.43421	1.15907	4.68841	2.75e-06	1.36e-05
ENSG00000226852	79.5839	5.43343	1.09285	4.97179	6.63e-07	3.64e-06
ENSG00000221995	2590.52	5.43068	0.37157	14.6155	2.24e-48	3.36e-46
ENSG00000167800	20.5911	5.42899	1.50361	3.61063	0.000305459	0.00101534
ENSG00000224525	20.5743	5.42717	1.49266	3.63592	0.000276994	0.000930289
ENSG00000122585	1402.69	5.42472	1.24093	4.3715	1.23e-05	5.45e-05
ENSG00000229970	78.788	5.42363	1.11047	4.88411	1.04e-06	5.51e-06
ENSG00000092607	952.911	5.41968	0.708105	7.65378	1.95e-14	2.81e-13
ENSG00000084628	3061.73	5.41965	0.391254	13.852	1.24e-43	1.51e-41
ENSG00000181143	345.474	5.41727	1.25947	4.30124	1.7e-05	7.3e-05
ENSG00000006659	20.3526	5.41204	1.56428	3.45977	0.000540638	0.00170324
ENSG00000256713	20.3163	5.41019	1.53544	3.52355	0.000425815	0.00137435
ENSG00000169618	33.5869	5.40565	1.56933	3.44457	0.000571969	0.00179021
ENSG00000196104	5386.93	5.39869	0.902902	5.97926	2.24e-09	1.78e-08
ENSG00000256980	20.1352	5.39568	1.20783	4.46724	7.92e-06	3.6e-05
ENSG00000168505	226.514	5.3926	1.03306	5.22004	1.79e-07	1.07e-06
ENSG00000255394	61.057	5.39066	1.8277	2.94943	0.00318361	0.00837108
ENSG00000264660	33.1641	5.39011	1.73781	3.10166	0.00192441	0.00535413
ENSG00000229299	20.0056	5.38941	1.1903	4.52778	5.96e-06	2.77e-05
ENSG00000264599	19.9367	5.38334	1.08849	4.9457	7.59e-07	4.11e-06
ENSG00000118733	4762.87	5.37859	1.03383	5.20261	1.97e-07	1.17e-06
ENSG00000115657	645.844	5.37448	0.477235	11.2617	2.03e-29	1.04e-27
ENSG00000259898	19.8048	5.37334	1.33809	4.01567	5.93e-05	0.000228541
ENSG00000205560	1053.57	5.37189	0.478625	11.2236	3.12e-29	1.59e-27
ENSG00000223247	32.6438	5.36508	1.39283	3.85193	0.000117189	0.00042574
ENSG00000234011	19.6913	5.36501	1.16905	4.5892	4.45e-06	2.12e-05
ENSG00000264346	19.693	5.36361	1.14625	4.67927	2.88e-06	1.42e-05
ENSG00000255624	94.4673	5.35583	0.940415	5.69518	1.23e-08	8.79e-08
ENSG00000255856	160.987	5.35416	0.771498	6.93995	3.92e-12	4.34e-11
ENSG00000175928	11995.7	5.35321	0.639888	8.36586	5.97e-17	1.08e-15
ENSG00000263506	19.5331	5.35061	1.2051	4.43998	9e-06	4.06e-05
ENSG00000175264	7364.66	5.34847	0.583447	9.16702	4.86e-20	1.17e-18
ENSG00000214189	573.965	5.3484	0.511887	10.4484	1.49e-25	5.62e-24
ENSG00000267030	19.4513	5.34803	1.12092	4.77112	1.83e-06	9.36e-06
ENSG00000199377	19.4524	5.34606	1.47555	3.6231	0.000291097	0.0009726
ENSG00000169884	129.846	5.34585	1.00715	5.30789	1.11e-07	6.85e-07
ENSG00000243533	32.2408	5.34546	1.14279	4.67756	2.9e-06	1.43e-05
ENSG00000232044	381.05	5.34378	0.745559	7.16748	7.64e-13	9.26e-12
ENSG00000250995	19.2598	5.33512	1.16064	4.59671	4.29e-06	2.05e-05
ENSG00000186008	19.171	5.32707	1.32113	4.03221	5.53e-05	0.000214357
ENSG00000243686	19.1131	5.32144	1.1935	4.45869	8.25e-06	3.74e-05
ENSG00000257355	19.0371	5.31595	1.15852	4.58857	4.46e-06	2.12e-05
ENSG00000244252	18.9802	5.31072	1.44154	3.68406	0.000229552	0.000784275
ENSG00000178404	922.18	5.30747	0.587519	9.0337	1.66e-19	3.79e-18
ENSG00000235493	31.374	5.30618	1.49602	3.54687	0.000389842	0.00126774
ENSG00000244040	31.2472	5.30418	1.37229	3.8652	0.000110998	0.000405403
ENSG00000241489	821.2	5.30255	0.475431	11.1531	6.91e-29	3.42e-27
ENSG00000221818	1105.42	5.30244	0.998851	5.30854	1.11e-07	6.82e-07
ENSG00000198064	18.8724	5.30175	1.06885	4.96022	7.04e-07	3.85e-06
ENSG00000244522	70.3209	5.30073	1.08298	4.89457	9.85e-07	5.24e-06
ENSG00000203659	18.8069	5.30055	1.08585	4.88146	1.05e-06	5.58e-06
ENSG00000255441	18.7	5.28973	1.2382	4.27212	1.94e-05	8.25e-05
ENSG00000078725	4599.05	5.28969	0.582808	9.07621	1.12e-19	2.61e-18
ENSG00000112486	30.9076	5.28937	1.07272	4.93081	8.19e-07	4.42e-06
ENSG00000221343	18.6866	5.28825	1.06221	4.97856	6.41e-07	3.53e-06
ENSG00000258754	312.316	5.28816	0.882989	5.98893	2.11e-09	1.68e-08
ENSG00000257594	711.199	5.28582	0.384645	13.7421	5.68e-43	6.68e-41
ENSG00000170166	4329.76	5.28412	0.392001	13.4799	2.06e-41	2.24e-39
ENSG00000106133	748.939	5.28088	0.467786	11.2891	1.49e-29	7.75e-28
ENSG00000188859	2221.62	5.27565	0.732255	7.20467	5.82e-13	7.15e-12
ENSG00000183770	67.6885	5.27208	1.59097	3.31376	0.000920518	0.00275737
ENSG00000165462	18.4345	5.26869	1.63042	3.23149	0.00123146	0.00358432
ENSG00000252542	18.3573	5.26264	1.09781	4.79377	1.64e-06	8.43e-06
ENSG00000009709	18.2834	5.25813	1.77856	2.9564	0.00311251	0.00820723
ENSG00000258782	18.3113	5.25717	1.11722	4.70559	2.53e-06	1.26e-05
ENSG00000265750	368.536	5.25622	0.589657	8.91403	4.92e-19	1.07e-17
ENSG00000248406	18.224	5.25393	1.07766	4.87531	1.09e-06	5.75e-06
ENSG00000262429	18.1506	5.24831	1.17087	4.48239	7.38e-06	3.38e-05
ENSG00000008128	958.388	5.24203	0.360986	14.5214	8.86e-48	1.3e-45
ENSG00000250120	4001.72	5.23945	0.446776	11.7272	9.24e-32	5.78e-30
ENSG00000204967	4017.47	5.23639	0.465478	11.2495	2.33e-29	1.19e-27
ENSG00000243312	99.1477	5.22638	0.776748	6.72854	1.71e-11	1.76e-10
ENSG00000177359	1429.6	5.2258	0.657753	7.94493	1.94e-15	3.11e-14
ENSG00000222309	17.8335	5.22383	1.20232	4.34477	1.39e-05	6.1e-05
ENSG00000263462	17.8302	5.21833	1.10683	4.71467	2.42e-06	1.21e-05
ENSG00000230749	94.7445	5.21755	0.963667	5.41427	6.15e-08	3.95e-07
ENSG00000254995	1006.23	5.2154	0.418388	12.4655	1.15e-35	9.33e-34
ENSG00000243766	17.6969	5.21004	1.91498	2.72067	0.0065149	0.0158382
ENSG00000267160	117.601	5.20249	0.67798	7.67351	1.67e-14	2.43e-13
ENSG00000183653	17.5359	5.19836	1.13023	4.59939	4.24e-06	2.03e-05
ENSG00000129810	2009.88	5.19696	0.459365	11.3134	1.13e-29	6e-28
ENSG00000257329	17.4915	5.19279	1.38003	3.76281	0.000168017	0.000590794
ENSG00000236156	17.3795	5.1838	1.09007	4.75547	1.98e-06	1e-05
ENSG00000180209	876.015	5.18378	1.37768	3.76268	0.000168102	0.000591029
ENSG00000227811	90.0585	5.17808	0.8988	5.7611	8.36e-09	6.12e-08
ENSG00000245848	285.477	5.17414	0.908318	5.6964	1.22e-08	8.73e-08
ENSG00000239704	816.02	5.17097	0.450182	11.4864	1.54e-30	8.9e-29
ENSG00000242082	17.2077	5.16996	1.29026	4.00692	6.15e-05	0.000236496
ENSG00000204850	17.1711	5.16629	1.42818	3.61739	0.000297586	0.00099221
ENSG00000262228	17.1797	5.16552	1.1259	4.5879	4.48e-06	2.13e-05
ENSG00000183308	17.113	5.16515	1.10415	4.67792	2.9e-06	1.43e-05
ENSG00000100288	1663.24	5.16258	0.32406	15.9309	3.87e-57	7.6e-55
ENSG00000196737	17.1438	5.16248	1.12591	4.58516	4.54e-06	2.16e-05
ENSG00000237550	609.211	5.15509	0.54499	9.45906	3.11e-21	8.24e-20
ENSG00000143171	867.598	5.15458	0.924732	5.57413	2.49e-08	1.7e-07
ENSG00000135409	283.356	5.15255	0.882995	5.83532	5.37e-09	4.05e-08
ENSG00000261679	16.9744	5.15132	1.09691	4.69619	2.65e-06	1.31e-05
ENSG00000168913	373.883	5.15075	0.576062	8.94132	3.85e-19	8.48e-18
ENSG00000264326	16.9609	5.15073	1.11737	4.60967	4.03e-06	1.93e-05
ENSG00000250321	367.941	5.14989	0.626075	8.22566	1.94e-16	3.39e-15
ENSG00000265693	16.9028	5.14342	1.14967	4.47383	7.68e-06	3.5e-05
ENSG00000207166	16.8458	5.14046	1.22793	4.18629	2.84e-05	0.000116784
ENSG00000240770	16.8352	5.13977	1.22812	4.18506	2.85e-05	0.000117291
ENSG00000234906	47.2518	5.13023	1.20135	4.2704	1.95e-05	8.3e-05
ENSG00000136197	1086.94	5.12355	0.359871	14.2372	5.38e-46	7.27e-44
ENSG00000239257	16.6448	5.12156	1.34406	3.81052	0.000138675	0.000496131
ENSG00000124557	261.368	5.11794	0.789423	6.48313	8.98e-11	8.52e-10
ENSG00000187186	171.982	5.11544	0.659099	7.76125	8.41e-15	1.26e-13
ENSG00000183643	16.5468	5.11507	1.20034	4.26135	2.03e-05	8.62e-05
ENSG00000225555	16.5303	5.11363	1.13188	4.51782	6.25e-06	2.89e-05
ENSG00000140481	91.3758	5.10821	1.14954	4.4437	8.84e-06	3.99e-05
ENSG00000254277	16.4523	5.10588	1.57117	3.24974	0.00115512	0.00338115
ENSG00000264780	16.4215	5.10312	1.40614	3.62917	0.000284332	0.000952079
ENSG00000179796	277.682	5.101	1.00289	5.08628	3.65e-07	2.08e-06
ENSG00000221420	16.3711	5.09891	1.15546	4.41288	1.02e-05	4.56e-05
ENSG00000152672	107.303	5.09076	1.15197	4.41918	9.91e-06	4.44e-05
ENSG00000233448	16.2689	5.08818	1.07505	4.73296	2.21e-06	1.11e-05
ENSG00000233611	16.2307	5.08605	1.26427	4.02291	5.75e-05	0.000222261
ENSG00000202363	16.2381	5.08492	1.13632	4.47491	7.64e-06	3.49e-05
ENSG00000254122	21035.4	5.08313	0.301404	16.8648	8.16e-64	1.96e-61
ENSG00000121410	228.782	5.08302	0.884924	5.74402	9.25e-09	6.72e-08
ENSG00000259283	16.1709	5.08142	1.90873	2.6622	0.00776323	0.0184539
ENSG00000267545	16.1731	5.08046	1.10822	4.58435	4.55e-06	2.16e-05
ENSG00000129159	475.21	5.07836	0.819954	6.19347	5.89e-10	5.03e-09
ENSG00000259847	26.72	5.07696	1.27606	3.97863	6.93e-05	0.000263671
ENSG00000213221	555.785	5.07625	0.548915	9.24779	2.29e-20	5.66e-19
ENSG00000242441	40.4532	5.07601	1.37349	3.69571	0.000219276	0.000751458
ENSG00000232222	16.1103	5.07508	1.47641	3.43744	0.000587233	0.0018332
ENSG00000213033	26.6597	5.07307	1.11222	4.56122	5.09e-06	2.4e-05
ENSG00000117152	12135.9	5.06815	0.742866	6.82244	8.95e-12	9.53e-11
ENSG00000243008	73.4218	5.06724	1.12579	4.50104	6.76e-06	3.11e-05
ENSG00000223608	15.9923	5.06534	1.28604	3.93871	8.19e-05	0.00030639
ENSG00000151025	498.025	5.06126	1.13579	4.45617	8.34e-06	3.78e-05
ENSG00000116329	26.4418	5.05671	1.4273	3.54284	0.000395841	0.00128514
ENSG00000210825	15.8683	5.05526	1.11499	4.53391	5.79e-06	2.7e-05
ENSG00000149972	4900.33	5.05493	0.829185	6.09627	1.09e-09	8.98e-09
ENSG00000254080	15.8504	5.05115	1.82028	2.77493	0.00552139	0.0136822
ENSG00000026036	1910.31	5.04675	0.251655	20.0543	1.85e-89	8.89e-87
ENSG00000204624	1487.72	5.0464	0.789814	6.38934	1.67e-10	1.53e-09
ENSG00000266567	15.7636	5.04233	1.33103	3.78829	0.00015169	0.000538397
ENSG00000254765	15.7113	5.03718	1.12296	4.48563	7.27e-06	3.33e-05
ENSG00000084453	392.028	5.03604	1.32338	3.80545	0.000141548	0.00050574
ENSG00000249413	38.6401	5.03443	1.64048	3.06887	0.0021487	0.0059034
ENSG00000130035	242.768	5.03131	0.696326	7.22552	4.99e-13	6.19e-12
ENSG00000169393	170.625	5.02621	1.20169	4.18263	2.88e-05	0.000118405
ENSG00000201754	15.5123	5.02372	1.09992	4.56733	4.94e-06	2.33e-05
ENSG00000251537	184.19	5.02368	0.750828	6.69084	2.22e-11	2.25e-10
ENSG00000177910	164.305	5.02268	0.725763	6.92054	4.5e-12	4.94e-11
ENSG00000238650	15.5081	5.02136	1.06423	4.71829	2.38e-06	1.19e-05
ENSG00000230266	15.4898	5.01953	1.30005	3.86103	0.00011291	0.000411709
ENSG00000221946	247.943	5.01895	0.719369	6.97687	3.02e-12	3.41e-11
ENSG00000115239	2641.5	5.0163	0.248669	20.1726	1.7e-90	8.3e-88
ENSG00000265238	15.4587	5.01609	1.09499	4.58095	4.63e-06	2.2e-05
ENSG00000215902	237.379	5.01479	0.682375	7.34903	2e-13	2.57e-12
ENSG00000006837	1289.84	5.00957	0.33766	14.8361	8.56e-50	1.36e-47
ENSG00000215397	112.977	5.00895	1.2952	3.86732	0.000110036	0.000402277
ENSG00000213533	1383.53	5.00893	0.313001	16.0029	1.22e-57	2.45e-55
ENSG00000145794	650.445	5.00074	0.788265	6.34398	2.24e-10	2.02e-09
ENSG00000185554	80.183	4.99846	0.926	5.39791	6.74e-08	4.3e-07
ENSG00000185942	822.299	4.99781	0.665382	7.51119	5.86e-14	8.03e-13
ENSG00000243961	15.2424	4.99708	1.16113	4.30362	1.68e-05	7.23e-05
ENSG00000256948	57.909	4.9959	1.13264	4.41087	1.03e-05	4.6e-05
ENSG00000187922	118.668	4.99522	1.04539	4.77834	1.77e-06	9.06e-06
ENSG00000242028	2368	4.99455	0.35441	14.0926	4.22e-45	5.46e-43
ENSG00000170276	194.498	4.99345	0.9034	5.5274	3.25e-08	2.18e-07
ENSG00000259485	618.751	4.9871	0.539241	9.24837	2.28e-20	5.64e-19
ENSG00000230246	183.402	4.98617	0.7418	6.72171	1.8e-11	1.84e-10
ENSG00000081138	2649.11	4.98616	0.620674	8.03347	9.48e-16	1.56e-14
ENSG00000266964	426.846	4.98497	0.726959	6.85729	7.02e-12	7.56e-11
ENSG00000230981	15.0836	4.98106	1.20013	4.15043	3.32e-05	0.000134565
ENSG00000188933	677.69	4.97966	1.33524	3.72943	0.000191916	0.000665363
ENSG00000162849	34352.9	4.97951	0.57043	8.7294	2.56e-18	5.26e-17
ENSG00000143867	4975.22	4.97371	0.746629	6.66155	2.71e-11	2.72e-10
ENSG00000187461	14.9934	4.97135	1.20127	4.13841	3.5e-05	0.000141168
ENSG00000266816	14.9332	4.96682	1.16568	4.26089	2.04e-05	8.63e-05
ENSG00000244649	1932.55	4.95184	1.29966	3.81012	0.0001389	0.000496883
ENSG00000239282	532.981	4.94197	0.462444	10.6866	1.18e-26	4.85e-25
ENSG00000249500	14.667	4.94029	2.14763	2.30035	0.0214287	0.0449853
ENSG00000129152	132.728	4.9381	1.63133	3.02703	0.00246966	0.00667285
ENSG00000254598	514.209	4.9363	0.565661	8.7266	2.62e-18	5.39e-17
ENSG00000089685	4991.4	4.93623	0.348927	14.1469	1.95e-45	2.56e-43
ENSG00000254337	24.3273	4.93617	1.57578	3.13253	0.00173306	0.00487542
ENSG00000183336	14.6383	4.93509	1.10381	4.47095	7.79e-06	3.55e-05
ENSG00000166292	7032.9	4.93387	0.736918	6.69527	2.15e-11	2.19e-10
ENSG00000228843	14.6365	4.93312	1.1162	4.41957	9.89e-06	4.43e-05
ENSG00000173933	8282.26	4.93174	0.157111	31.3902	2.75e-216	1.85e-212
ENSG00000234690	901.2	4.93053	0.552155	8.9296	4.28e-19	9.38e-18
ENSG00000225210	83.0824	4.92475	1.83681	2.68114	0.00733718	0.0175653
ENSG00000238597	14.5155	4.92045	1.11581	4.40976	1.03e-05	4.62e-05
ENSG00000228835	1419.51	4.90978	0.650087	7.55249	4.27e-14	5.96e-13
ENSG00000078295	5287.56	4.90907	0.861417	5.69883	1.21e-08	8.62e-08
ENSG00000183166	822.699	4.90766	0.882621	5.56033	2.69e-08	1.83e-07
ENSG00000240553	58.4235	4.90761	0.989114	4.96162	6.99e-07	3.82e-06
ENSG00000001630	4869.24	4.90424	0.376633	13.0213	9.26e-39	8.97e-37
ENSG00000213397	825.23	4.89846	0.428706	11.4261	3.1e-30	1.73e-28
ENSG00000213494	824.222	4.89609	0.666462	7.34639	2.04e-13	2.62e-12
ENSG00000164853	23669.9	4.89463	0.432266	11.3232	1.01e-29	5.41e-28
ENSG00000110536	2358.84	4.88854	0.314917	15.5233	2.41e-54	4.36e-52
ENSG00000240089	14.1331	4.88801	1.18294	4.1321	3.59e-05	0.000144821
ENSG00000173705	4343.19	4.88331	1.03701	4.70903	2.49e-06	1.24e-05
ENSG00000215428	14.0822	4.88008	1.4607	3.34092	0.000834999	0.00252165
ENSG00000240618	23.3374	4.87976	1.09156	4.47045	7.81e-06	3.55e-05
ENSG00000229404	63.9398	4.87914	1.43327	3.40421	0.000663565	0.00204772
ENSG00000183889	297.706	4.87828	0.549133	8.8836	6.47e-19	1.39e-17
ENSG00000143494	8830.69	4.8772	0.325479	14.9847	9.25e-51	1.53e-48
ENSG00000200259	14.0267	4.87249	1.08952	4.47216	7.74e-06	3.53e-05
ENSG00000165891	2122.45	4.87057	0.426352	11.4238	3.18e-30	1.77e-28
ENSG00000187772	1045.13	4.8677	1.81999	2.67457	0.00748248	0.017875
ENSG00000264294	13.9144	4.86318	1.1274	4.31364	1.61e-05	6.94e-05
ENSG00000122728	13.8879	4.86189	1.24599	3.90203	9.54e-05	0.000352676
ENSG00000256239	13.8879	4.86189	1.24599	3.90203	9.54e-05	0.000352676
ENSG00000215046	13.8799	4.86043	1.26999	3.82713	0.000129646	0.00046641
ENSG00000206624	13.841	4.85654	1.06155	4.57494	4.76e-06	2.26e-05
ENSG00000140067	13.8431	4.85588	1.74354	2.78507	0.00535162	0.0132948
ENSG00000108961	1598.31	4.85513	0.380689	12.7535	2.98e-37	2.61e-35
ENSG00000215462	22.9084	4.85511	1.19337	4.06839	4.73e-05	0.000186382
ENSG00000199574	13.8222	4.85185	1.07869	4.49791	6.86e-06	3.16e-05
ENSG00000230043	13.8029	4.8512	1.10176	4.40313	1.07e-05	4.75e-05
ENSG00000261959	13.753	4.84705	1.50197	3.22713	0.00125039	0.00363249
ENSG00000202335	13.6572	4.83601	1.12985	4.28022	1.87e-05	7.98e-05
ENSG00000251511	13.5863	4.82881	1.98328	2.43475	0.0149019	0.0327161
ENSG00000235994	56.7041	4.82826	1.29504	3.72827	0.000192799	0.000667872
ENSG00000186530	486.705	4.82612	0.60858	7.93013	2.19e-15	3.49e-14
ENSG00000111206	10319.9	4.82194	0.425383	11.3355	8.75e-30	4.73e-28
ENSG00000204435	17286.7	4.81724	0.251634	19.1438	1.09e-81	4.52e-79
ENSG00000122180	332.432	4.81684	1.76859	2.72355	0.00645853	0.0157171
ENSG00000064218	432.539	4.80952	1.33172	3.61152	0.000304411	0.00101235
ENSG00000143476	6610.24	4.80463	0.387915	12.3858	3.12e-35	2.46e-33
ENSG00000242615	1326.62	4.79728	0.405957	11.8172	3.18e-32	2.04e-30
ENSG00000099869	4201.01	4.79687	0.433802	11.0577	2.01e-28	9.74e-27
ENSG00000208024	13.2881	4.79578	1.62816	2.94553	0.003224	0.00847067
ENSG00000136492	2939.07	4.79352	0.398483	12.0294	2.49e-33	1.7e-31
ENSG00000123416	103658	4.79137	0.249938	19.1702	6.57e-82	2.79e-79
ENSG00000267756	21.916	4.79099	1.21474	3.94403	8.01e-05	0.000300264
ENSG00000249709	766.167	4.7862	0.295756	16.1829	6.65e-59	1.4e-56
ENSG00000105251	745.868	4.78022	1.13661	4.20569	2.6e-05	0.000108038
ENSG00000207945	13.1205	4.77922	1.16847	4.09015	4.31e-05	0.000171073
ENSG00000216090	13.0709	4.77581	1.15921	4.11986	3.79e-05	0.000151965
ENSG00000261738	13.077	4.77456	1.39883	3.41325	0.000641937	0.0019866
ENSG00000212330	13.0697	4.77422	1.08434	4.40288	1.07e-05	4.76e-05
ENSG00000127588	58.7259	4.77204	1.21903	3.91463	9.05e-05	0.000336132
ENSG00000102452	896.858	4.76856	0.807616	5.9045	3.54e-09	2.73e-08
ENSG00000261093	13.0342	4.76717	1.5179	3.14063	0.00168585	0.00475574
ENSG00000246528	179.808	4.76312	0.715254	6.65933	2.75e-11	2.76e-10
ENSG00000239195	12.9092	4.75557	1.13191	4.20137	2.65e-05	0.000109873
ENSG00000264190	12.8928	4.75523	1.07056	4.44183	8.92e-06	4.02e-05
ENSG00000235934	12.8825	4.75351	1.68543	2.82036	0.00479705	0.0120624
ENSG00000182674	175.496	4.75298	1.09612	4.33619	1.45e-05	6.33e-05
ENSG00000184029	63.836	4.74958	1.10393	4.30243	1.69e-05	7.26e-05
ENSG00000111432	2675.97	4.74791	0.666835	7.12007	1.08e-12	1.29e-11
ENSG00000266613	12.7774	4.74196	1.30357	3.63766	0.000275123	0.000924743
ENSG00000187595	4783.52	4.73985	0.499314	9.49272	2.25e-21	6.05e-20
ENSG00000212066	12.7528	4.73889	1.46096	3.24368	0.00117996	0.00344606
ENSG00000263421	12.7449	4.73835	1.29893	3.6479	0.000264397	0.000892169
ENSG00000261650	12.7202	4.73549	1.59976	2.96012	0.0030752	0.0081216
ENSG00000242435	12.7015	4.73231	1.15347	4.10268	4.08e-05	0.000162928
ENSG00000258739	12.68	4.73093	1.32813	3.5621	0.000367896	0.00120254
ENSG00000168000	3169.04	4.72896	0.250694	18.8635	2.28e-79	8.79e-77
ENSG00000236618	580.618	4.72844	0.391565	12.0758	1.42e-33	9.95e-32
ENSG00000261793	12.6513	4.72646	1.33987	3.52756	0.000419409	0.00135537
ENSG00000185559	7069.13	4.72322	1.14248	4.13419	3.56e-05	0.000143594
ENSG00000236268	50.2687	4.71693	1.10352	4.27446	1.92e-05	8.17e-05
ENSG00000265254	12.5518	4.71297	1.12576	4.18649	2.83e-05	0.000116696
ENSG00000253379	510.517	4.71255	0.509858	9.24286	2.4e-20	5.92e-19
ENSG00000240069	12.5413	4.71169	1.3348	3.52988	0.000415753	0.00134459
ENSG00000173698	10492.5	4.70719	0.718289	6.55333	5.63e-11	5.47e-10
ENSG00000259984	20.6621	4.69903	1.2274	3.82843	0.000128962	0.000464296
ENSG00000207690	12.3881	4.69677	1.05528	4.45073	8.56e-06	3.87e-05
ENSG00000240053	745.056	4.69571	0.468275	10.0277	1.15e-23	3.77e-22
ENSG00000266994	20.6462	4.69506	1.07733	4.35805	1.31e-05	5.76e-05
ENSG00000265485	791.994	4.6922	1.00182	4.68365	2.82e-06	1.39e-05
ENSG00000151952	1029.48	4.69184	0.985361	4.76154	1.92e-06	9.77e-06
ENSG00000202406	12.314	4.68814	1.32128	3.54819	0.000387895	0.0012619
ENSG00000227053	12.3055	4.68758	1.21908	3.84519	0.000120462	0.000435981
ENSG00000233932	20.5072	4.68661	1.15474	4.0586	4.94e-05	0.000193759
ENSG00000264817	12.291	4.68614	1.35324	3.46291	0.000534359	0.00168536
ENSG00000196946	12.3496	4.68599	1.08149	4.33291	1.47e-05	6.42e-05
ENSG00000231156	133.735	4.6851	0.787556	5.94891	2.7e-09	2.12e-08
ENSG00000224623	12.2553	4.68207	1.06156	4.41055	1.03e-05	4.6e-05
ENSG00000101098	1368.06	4.67992	0.89513	5.2282	1.71e-07	1.03e-06
ENSG00000256725	12.247	4.67841	1.29529	3.61186	0.000304013	0.00101129
ENSG00000240184	22697.2	4.67543	0.242753	19.2601	1.16e-82	5.01e-80
ENSG00000118492	133.015	4.67132	1.10773	4.21702	2.48e-05	0.000103096
ENSG00000229243	12.1542	4.66792	1.75694	2.65684	0.00788764	0.0187178
ENSG00000260111	12.1282	4.66526	1.11504	4.18394	2.87e-05	0.000117773
ENSG00000245261	12.1072	4.66505	1.12916	4.13144	3.6e-05	0.00014513
ENSG00000105371	12.0991	4.66156	1.37447	3.39152	0.000695064	0.0021361
ENSG00000167244	1.36817e+06	4.66067	0.457055	10.1972	2.04e-24	7.02e-23
ENSG00000250989	12.0704	4.65919	1.28959	3.61293	0.000302762	0.00100767
ENSG00000199293	12.0787	4.65755	1.13982	4.08621	4.38e-05	0.000173611
ENSG00000264801	12.0525	4.65536	1.22017	3.81535	0.00013599	0.000487303
ENSG00000254641	12.0105	4.65202	1.19191	3.903	9.5e-05	0.000351428
ENSG00000161149	598.749	4.65128	0.606125	7.6738	1.67e-14	2.43e-13
ENSG00000180785	3528.37	4.65119	0.993995	4.67929	2.88e-06	1.42e-05
ENSG00000214688	65.1179	4.64408	1.25933	3.68775	0.00022625	0.000773464
ENSG00000184047	4233.74	4.63967	0.270719	17.1384	7.68e-66	1.94e-63
ENSG00000215533	273.207	4.63843	0.781669	5.93401	2.96e-09	2.31e-08
ENSG00000260377	11.8948	4.63671	1.28318	3.61345	0.00030215	0.00100583
ENSG00000123307	36.6547	4.62465	2.03605	2.27138	0.0231239	0.0480519
ENSG00000222651	11.7665	4.62225	1.11521	4.14474	3.4e-05	0.000137621
ENSG00000266374	11.7301	4.61921	1.23993	3.72537	0.000195033	0.000674913
ENSG00000266620	11.7314	4.61803	1.10401	4.18295	2.88e-05	0.000118251
ENSG00000153930	172.423	4.61769	0.647281	7.13399	9.75e-13	1.17e-11
ENSG00000266999	161.741	4.61657	0.669942	6.891	5.54e-12	6.03e-11
ENSG00000166803	6759.22	4.61512	0.438596	10.5225	6.81e-26	2.63e-24
ENSG00000265817	540.559	4.6111	0.462261	9.9751	1.96e-23	6.33e-22
ENSG00000171956	84.9191	4.60858	1.39889	3.29446	0.000986125	0.00293324
ENSG00000225684	32.9125	4.60653	1.19597	3.8517	0.000117299	0.000425993
ENSG00000221419	11.6404	4.60609	1.27655	3.60824	0.000308281	0.00102421
ENSG00000187714	30.636	4.60607	1.50261	3.06537	0.00217401	0.00596757
ENSG00000172995	578.841	4.60262	0.925469	4.97328	6.58e-07	3.62e-06
ENSG00000180425	535.318	4.59954	0.358093	12.8445	9.23e-38	8.45e-36
ENSG00000267272	329.322	4.59944	0.681736	6.74666	1.51e-11	1.57e-10
ENSG00000227627	11.5784	4.59863	1.15988	3.96475	7.35e-05	0.000277822
ENSG00000197977	4569.23	4.59658	0.521051	8.82174	1.13e-18	2.39e-17
ENSG00000239930	11.5768	4.59605	1.20374	3.81814	0.000134461	0.000482182
ENSG00000209480	11.5276	4.59133	1.13949	4.02928	5.59e-05	0.000216748
ENSG00000255622	383.796	4.58778	0.83728	5.47938	4.27e-08	2.81e-07
ENSG00000205359	19.006	4.58244	1.92157	2.38474	0.0170914	0.0369391
ENSG00000143590	2213.92	4.58242	0.409805	11.1819	5e-29	2.49e-27
ENSG00000248746	126.121	4.58131	1.20917	3.78879	0.000151383	0.000537418
ENSG00000207500	11.4262	4.58051	1.11172	4.12019	3.79e-05	0.000151804
ENSG00000232024	227.834	4.57912	0.482329	9.49376	2.23e-21	6e-20
ENSG00000138378	4360.83	4.57906	0.913875	5.01059	5.43e-07	3.02e-06
ENSG00000266972	117.598	4.57893	0.817782	5.59921	2.15e-08	1.48e-07
ENSG00000216042	11.324	4.56992	1.10258	4.14474	3.4e-05	0.000137621
ENSG00000167332	1827.73	4.56636	1.23842	3.68724	0.000226704	0.000774937
ENSG00000244274	1628.33	4.56563	0.427716	10.6744	1.34e-26	5.48e-25
ENSG00000235878	160.41	4.56184	0.53735	8.48953	2.07e-17	3.9e-16
ENSG00000267665	61.0494	4.55779	1.10787	4.114	3.89e-05	0.000155559
ENSG00000120088	187.113	4.55468	0.614655	7.41014	1.26e-13	1.66e-12
ENSG00000234036	696.931	4.55353	0.480011	9.4863	2.39e-21	6.4e-20
ENSG00000177764	7031.39	4.54696	0.222743	20.4135	1.27e-92	6.36e-90
ENSG00000225595	11.1656	4.54639	1.37528	3.30578	0.000947125	0.00282816
ENSG00000203886	11.1661	4.54469	1.29526	3.50872	0.000450262	0.0014441
ENSG00000196644	18.508	4.54316	1.11988	4.05683	4.97e-05	0.000195189
ENSG00000258967	11.1217	4.54074	1.20492	3.76851	0.000164224	0.000578483
ENSG00000257181	11.1254	4.53872	1.27317	3.56489	0.000364006	0.0011911
ENSG00000243000	11.1004	4.53582	1.11941	4.05196	5.08e-05	0.0001989
ENSG00000175305	1393.22	4.53186	0.520893	8.70016	3.31e-18	6.71e-17
ENSG00000226098	231.549	4.5316	0.497455	9.10957	8.27e-20	1.95e-18
ENSG00000250734	28.8459	4.53117	1.10115	4.11495	3.87e-05	0.000154998
ENSG00000082482	1222.99	4.52799	0.64703	6.99812	2.59e-12	2.95e-11
ENSG00000200418	11.0154	4.52621	1.2618	3.58712	0.000334347	0.00110274
ENSG00000182177	10.9974	4.52344	1.61077	2.80824	0.00498125	0.0124706
ENSG00000266992	18.3217	4.52168	1.43843	3.14348	0.00166954	0.00471448
ENSG00000205323	6363.96	4.52038	0.211951	21.3275	6.31e-101	4.33e-98
ENSG00000259084	31.2368	4.51911	1.22921	3.67644	0.000236509	0.000805915
ENSG00000260851	18.1949	4.51853	1.10262	4.09798	4.17e-05	0.000165937
ENSG00000178257	10.8829	4.51103	1.43506	3.14344	0.00166975	0.00471468
ENSG00000152192	18.0548	4.50962	1.58385	2.84726	0.00440976	0.0111958
ENSG00000160181	10.858	4.50834	1.20108	3.75356	0.000174339	0.000610279
ENSG00000267742	231.265	4.50792	0.789913	5.70686	1.15e-08	8.25e-08
ENSG00000248322	10.8673	4.50787	1.3854	3.25385	0.00113853	0.00333696
ENSG00000164900	10.8647	4.50613	1.2448	3.61995	0.000294656	0.000983569
ENSG00000100473	609.371	4.50221	0.65586	6.86459	6.67e-12	7.2e-11
ENSG00000196811	719.478	4.5016	0.881162	5.10871	3.24e-07	1.86e-06
ENSG00000135472	3258.29	4.5008	0.668742	6.73024	1.69e-11	1.75e-10
ENSG00000213551	4174.01	4.49867	0.227294	19.7923	3.47e-87	1.58e-84
ENSG00000161958	763.108	4.49848	0.502157	8.9583	3.3e-19	7.32e-18
ENSG00000258461	282.946	4.49505	0.511623	8.78586	1.55e-18	3.25e-17
ENSG00000243155	466.212	4.49466	0.407497	11.0299	2.74e-28	1.31e-26
ENSG00000251595	942.401	4.49325	0.437041	10.2811	8.58e-25	3.03e-23
ENSG00000207051	10.7117	4.48524	1.11828	4.01084	6.05e-05	0.000232919
ENSG00000260276	963.031	4.48431	0.410267	10.9302	8.26e-28	3.75e-26
ENSG00000229921	193.495	4.48427	0.973878	4.60455	4.13e-06	1.98e-05
ENSG00000189127	518.596	4.48139	1.10167	4.06782	4.75e-05	0.000186728
ENSG00000106246	3097.8	4.48073	0.16279	27.5247	8.9e-167	2.72e-163
ENSG00000234965	161.437	4.47873	0.758807	5.90232	3.58e-09	2.77e-08
ENSG00000221803	10.6442	4.47872	1.11774	4.00695	6.15e-05	0.000236486
ENSG00000158164	5347.95	4.47763	0.444137	10.0816	6.66e-24	2.23e-22
ENSG00000157119	29.7581	4.47621	1.58274	2.82814	0.00468197	0.0118066
ENSG00000260643	201.037	4.47548	0.511941	8.74217	2.29e-18	4.72e-17
ENSG00000102230	1440.32	4.47516	0.506717	8.83167	1.03e-18	2.19e-17
ENSG00000232995	1062.15	4.47439	0.479091	9.33934	9.69e-21	2.45e-19
ENSG00000251566	10.5837	4.47227	1.1153	4.00992	6.07e-05	0.000233747
ENSG00000199477	65.0139	4.47181	0.813435	5.49744	3.85e-08	2.55e-07
ENSG00000120341	376.06	4.46833	0.602948	7.4108	1.26e-13	1.65e-12
ENSG00000140534	2497.42	4.46744	0.451517	9.8943	4.41e-23	1.38e-21
ENSG00000202503	10.589	4.46726	1.0852	4.11652	3.85e-05	0.00015398
ENSG00000240929	29.5804	4.46683	1.6109	2.77287	0.00555645	0.0137538
ENSG00000100167	6013.77	4.46673	0.453087	9.85844	6.3e-23	1.95e-21
ENSG00000250917	826.07	4.46202	0.396634	11.2497	2.32e-29	1.19e-27
ENSG00000226468	17.4517	4.45712	1.3843	3.21978	0.0012829	0.00371798
ENSG00000239732	91.4657	4.45592	0.84311	5.2851	1.26e-07	7.69e-07
ENSG00000181408	329.252	4.4556	0.776289	5.73961	9.49e-09	6.88e-08
ENSG00000239626	109.299	4.45136	0.641553	6.93841	3.97e-12	4.39e-11
ENSG00000260725	46.6287	4.45042	1.26931	3.50616	0.000454619	0.00145655
ENSG00000237102	10.4177	4.44535	1.08076	4.11318	3.9e-05	0.000156024
ENSG00000144278	976.924	4.44422	0.734492	6.05075	1.44e-09	1.17e-08
ENSG00000259271	10.3753	4.44227	1.60823	2.7622	0.00574133	0.0141656
ENSG00000227579	17.2655	4.44137	1.32672	3.34762	0.000815078	0.00246681
ENSG00000259937	29.1645	4.44074	1.92004	2.31284	0.0207315	0.0436938
ENSG00000179930	62.7917	4.43712	1.02499	4.32895	1.5e-05	6.52e-05
ENSG00000163331	4348.43	4.43554	0.811293	5.46725	4.57e-08	3e-07
ENSG00000260288	10.305	4.43196	1.14464	3.87194	0.000107975	0.000395429
ENSG00000156970	4700.32	4.4304	0.360879	12.2767	1.21e-34	9.25e-33
ENSG00000117724	25555.1	4.42904	0.46543	9.51601	1.8e-21	4.89e-20
ENSG00000221381	10.2532	4.42674	1.11107	3.98422	6.77e-05	0.000258034
ENSG00000106236	9163.38	4.42475	0.901347	4.90904	9.15e-07	4.9e-06
ENSG00000198153	54.0529	4.42463	0.929522	4.76011	1.93e-06	9.84e-06
ENSG00000223701	17.013	4.42192	1.50679	2.93466	0.00333915	0.00873429
ENSG00000237976	306.034	4.41913	0.589223	7.49993	6.39e-14	8.71e-13
ENSG00000103495	25535	4.41357	0.178601	24.7119	7.97e-135	1.07e-131
ENSG00000252561	10.1885	4.41075	1.21235	3.63818	0.000274575	0.000923177
ENSG00000203546	436.172	4.40855	0.496353	8.88189	6.57e-19	1.41e-17
ENSG00000249694	99.7621	4.40731	0.931405	4.7319	2.22e-06	1.12e-05
ENSG00000196374	89.7609	4.40669	0.789483	5.58174	2.38e-08	1.63e-07
ENSG00000250669	135.848	4.39782	1.06447	4.13149	3.6e-05	0.000145127
ENSG00000224066	42.4486	4.39781	0.952206	4.61855	3.86e-06	1.86e-05
ENSG00000250208	2355.77	4.39505	0.503822	8.72343	2.7e-18	5.53e-17
ENSG00000232838	663.71	4.39321	0.329939	13.3152	1.89e-40	1.97e-38
ENSG00000144218	11331.9	4.38686	0.472712	9.28018	1.69e-20	4.23e-19
ENSG00000258727	201.562	4.38527	0.627757	6.98561	2.84e-12	3.21e-11
ENSG00000203808	29.6146	4.38511	1.49231	2.93848	0.00329827	0.00864013
ENSG00000264900	9.94129	4.37994	1.16383	3.76338	0.000167629	0.000589553
ENSG00000220891	9.92761	4.37673	1.42062	3.08086	0.00206404	0.00569594
ENSG00000233316	9.91641	4.37544	1.48601	2.94442	0.0032356	0.00849914
ENSG00000266967	1259.3	4.37332	0.282513	15.4801	4.73e-54	8.46e-52
ENSG00000109674	720.845	4.37237	0.485408	9.00761	2.11e-19	4.75e-18
ENSG00000248858	36.0567	4.37092	1.07765	4.05598	4.99e-05	0.000195781
ENSG00000156103	7884.79	4.3666	0.457528	9.5439	1.38e-21	3.77e-20
ENSG00000260763	33.8354	4.3653	1.34066	3.25607	0.00112964	0.00331368
ENSG00000148773	29102.5	4.36391	0.537979	8.11167	4.99e-16	8.43e-15
ENSG00000258430	9.82619	4.36368	1.22991	3.54797	0.000388207	0.00126279
ENSG00000264085	9.819	4.36163	1.18272	3.6878	0.000226198	0.000773368
ENSG00000261346	16.3077	4.3598	1.48946	2.92709	0.00342149	0.00891843
ENSG00000206187	9.78638	4.35684	1.40781	3.09476	0.00196969	0.00546339
ENSG00000266398	9.81708	4.35588	1.08047	4.03148	5.54e-05	0.000215006
ENSG00000176887	19831.2	4.35386	0.362411	12.0136	3.01e-33	2.06e-31
ENSG00000229833	2632.14	4.35326	0.404519	10.7616	5.23e-27	2.21e-25
ENSG00000259780	9.76094	4.35318	1.25148	3.47843	0.000504368	0.00160025
ENSG00000197576	1944.62	4.3506	0.351746	12.3686	3.87e-35	3.04e-33
ENSG00000184544	9.74727	4.35014	1.84012	2.36405	0.0180762	0.0388154
ENSG00000167377	820.776	4.34695	0.388881	11.1781	5.22e-29	2.6e-27
ENSG00000203266	9.73013	4.34594	1.32575	3.27811	0.00104506	0.00309213
ENSG00000212443	9.72129	4.34328	1.11249	3.90412	9.46e-05	0.000349994
ENSG00000174871	1409.88	4.34219	0.439474	9.88041	5.06e-23	1.58e-21
ENSG00000213316	149.027	4.33873	0.607934	7.13684	9.55e-13	1.15e-11
ENSG00000221767	16.1365	4.33487	1.32004	3.2839	0.00102383	0.00303599
ENSG00000164107	527.756	4.3327	1.70609	2.53955	0.0110995	0.0252181
ENSG00000251893	15.914	4.32694	1.20376	3.59454	0.000324971	0.00107505
ENSG00000139352	78.5616	4.32439	1.57912	2.73849	0.00617228	0.0151003
ENSG00000260300	60.7176	4.32054	0.801151	5.39292	6.93e-08	4.42e-07
ENSG00000250011	15.8839	4.31692	1.20517	3.582	0.000340971	0.00112167
ENSG00000182168	20830.1	4.31535	0.595482	7.24682	4.27e-13	5.33e-12
ENSG00000100902	3838.33	4.3118	0.177808	24.2498	6.64e-130	7.44e-127
ENSG00000199262	9.44463	4.30488	1.13782	3.78345	0.000154669	0.000547929
ENSG00000175322	1510.67	4.30434	0.418155	10.2936	7.53e-25	2.67e-23
ENSG00000225339	9.45467	4.30411	1.17997	3.64765	0.000264647	0.000892746
ENSG00000231528	101.441	4.30209	0.858472	5.01133	5.41e-07	3.01e-06
ENSG00000217930	1399.99	4.30178	0.384949	11.1749	5.41e-29	2.69e-27
ENSG00000117069	572.4	4.30012	0.877088	4.90272	9.45e-07	5.05e-06
ENSG00000256152	9.40444	4.29797	1.34467	3.19631	0.00139198	0.00399993
ENSG00000203606	9.37639	4.29625	1.23799	3.47033	0.00051982	0.00164336
ENSG00000263677	9.3741	4.29605	1.23776	3.47082	0.000518864	0.00164065
ENSG00000154162	1916.95	4.29423	0.868195	4.94616	7.57e-07	4.1e-06
ENSG00000258691	9.38012	4.29389	1.53172	2.80332	0.00505801	0.0126458
ENSG00000148824	2332.8	4.29355	0.2689	15.9671	2.17e-57	4.31e-55
ENSG00000226087	15.6131	4.29296	1.53826	2.79079	0.00525802	0.0130884
ENSG00000243869	9.35408	4.29231	1.1453	3.74776	0.000178421	0.000623463
ENSG00000243695	9.36322	4.29222	1.2969	3.3096	0.000934297	0.00279466
ENSG00000201129	9.3659	4.28937	1.15689	3.70766	0.000209182	0.000719581
ENSG00000267692	9.33021	4.28837	1.14405	3.74841	0.00017796	0.000621918
ENSG00000149403	724.077	4.28747	0.705532	6.07693	1.23e-09	1.01e-08
ENSG00000266173	1839.54	4.28468	0.285469	15.0093	6.38e-51	1.07e-48
ENSG00000242797	118.796	4.28263	0.706152	6.06473	1.32e-09	1.08e-08
ENSG00000263731	1166.41	4.28108	0.410768	10.4222	1.96e-25	7.3e-24
ENSG00000236360	25.6848	4.28101	1.09652	3.90418	9.45e-05	0.00034995
ENSG00000198553	542.77	4.28038	0.470467	9.09815	9.19e-20	2.16e-18
ENSG00000184599	110.242	4.2789	0.802239	5.3337	9.62e-08	6e-07
ENSG00000214145	961.796	4.27749	0.885688	4.82957	1.37e-06	7.14e-06
ENSG00000219529	35.6133	4.27669	0.975209	4.38541	1.16e-05	5.13e-05
ENSG00000264517	9.27126	4.27663	1.16927	3.65751	0.000254674	0.000862478
ENSG00000259941	33.7118	4.27656	1.08811	3.93027	8.49e-05	0.000316548
ENSG00000247775	9.25215	4.27634	1.48172	2.88606	0.00390097	0.0100198
ENSG00000251577	9.25647	4.27459	1.47378	2.90044	0.00372644	0.0096208
ENSG00000230098	9.21985	4.27235	1.3682	3.1226	0.00179258	0.00502522
ENSG00000185480	1839.87	4.27146	0.301052	14.1884	1.08e-45	1.44e-43
ENSG00000187068	4534.97	4.27089	0.50577	8.44434	3.06e-17	5.68e-16
ENSG00000236993	32.007	4.26971	1.28473	3.32342	0.000889204	0.0026731
ENSG00000259604	9.19016	4.26847	1.46994	2.90384	0.00368612	0.00952988
ENSG00000249853	383.934	4.26568	0.996827	4.27926	1.88e-05	8.01e-05
ENSG00000197882	33.3463	4.2625	1.09567	3.89032	0.000100113	0.000368929
ENSG00000161640	933.933	4.25419	0.451572	9.42085	4.47e-21	1.17e-19
ENSG00000178965	398.148	4.25412	0.746161	5.70135	1.19e-08	8.5e-08
ENSG00000112742	3836.7	4.25227	0.442688	9.60557	7.57e-22	2.13e-20
ENSG00000183798	3407.29	4.25173	0.610659	6.96252	3.34e-12	3.74e-11
ENSG00000261054	35.7454	4.24974	0.962795	4.41396	1.01e-05	4.54e-05
ENSG00000204524	2445.09	4.24865	0.195823	21.6963	2.22e-104	1.66e-101
ENSG00000167889	1419.08	4.24737	0.719425	5.90384	3.55e-09	2.74e-08
ENSG00000222017	9.06977	4.2452	1.53787	2.76045	0.00577221	0.0142324
ENSG00000239985	9.05278	4.24374	1.24139	3.41854	0.000629575	0.00195323
ENSG00000164100	2030.69	4.24328	1.06747	3.97507	7.04e-05	0.000267305
ENSG00000139445	498.591	4.24127	0.596316	7.11245	1.14e-12	1.36e-11
ENSG00000112309	276.648	4.24109	0.851058	4.98332	6.25e-07	3.45e-06
ENSG00000226572	9.03321	4.24106	1.10515	3.83756	0.000124263	0.000448773
ENSG00000266335	15.0097	4.23662	1.39014	3.04762	0.00230659	0.00628276
ENSG00000229387	8.97244	4.23577	1.13081	3.74578	0.000179831	0.000627802
ENSG00000214338	219.926	4.23395	0.606972	6.97553	3.05e-12	3.44e-11
ENSG00000261684	8.96593	4.2329	1.20805	3.50389	0.000458507	0.00146775
ENSG00000106125	1019.4	4.22852	0.441798	9.57116	1.06e-21	2.93e-20
ENSG00000239474	532.877	4.22654	1.21762	3.47114	0.000518251	0.00163917
ENSG00000221160	8.9339	4.22611	1.38952	3.04143	0.00235459	0.00639484
ENSG00000179528	911.288	4.22598	0.522598	8.08648	6.14e-16	1.03e-14
ENSG00000214050	2687.66	4.22589	0.29524	14.3134	1.8e-46	2.52e-44
ENSG00000242114	912.512	4.22286	0.508941	8.29735	1.06e-16	1.88e-15
ENSG00000176165	1479.07	4.22165	1.81707	2.32332	0.0201619	0.0426082
ENSG00000239353	8.92637	4.21999	1.29502	3.25863	0.00111951	0.00328723
ENSG00000258813	8.88786	4.21867	1.2583	3.35267	0.000800362	0.00242599
ENSG00000198795	17436.3	4.21632	0.424306	9.93698	2.87e-23	9.14e-22
ENSG00000242265	112235	4.21489	0.501519	8.40424	4.31e-17	7.89e-16
ENSG00000242252	810.764	4.2141	0.435509	9.67625	3.8e-22	1.1e-20
ENSG00000238896	8.88479	4.21361	1.14252	3.68798	0.000226038	0.0007729
ENSG00000266248	8.86348	4.21263	1.74019	2.42078	0.0154871	0.0338439
ENSG00000186185	3282.53	4.21137	0.414143	10.1689	2.73e-24	9.35e-23
ENSG00000132164	235.033	4.21036	1.23099	3.4203	0.000625516	0.00194171
ENSG00000219928	1098.02	4.20886	0.456325	9.22338	2.88e-20	7.06e-19
ENSG00000256040	8.78955	4.20421	1.42009	2.96053	0.00307108	0.00811264
ENSG00000267648	182.016	4.20318	0.939581	4.47347	7.7e-06	3.51e-05
ENSG00000197701	1117.88	4.20285	0.38366	10.9546	6.31e-28	2.9e-26
ENSG00000197459	509.646	4.20236	0.455115	9.23362	2.62e-20	6.44e-19
ENSG00000118231	82.1616	4.20133	1.16293	3.6127	0.000303025	0.00100844
ENSG00000238622	8.78696	4.19927	1.12075	3.74684	0.000179078	0.000625302
ENSG00000159217	6985.33	4.1962	1.38993	3.019	0.00253609	0.00683188
ENSG00000239783	8.73974	4.19355	1.64924	2.54272	0.0109993	0.0250176
ENSG00000267037	8.76537	4.19317	1.23163	3.40457	0.000662675	0.00204591
ENSG00000267312	49.2802	4.19046	1.02629	4.08313	4.44e-05	0.000175809
ENSG00000176227	8.72304	4.19039	1.70199	2.46205	0.0138145	0.0305966
ENSG00000237819	78.521	4.19026	1.08952	3.84598	0.00012007	0.000434846
ENSG00000109805	4784.22	4.1876	0.374494	11.182	4.99e-29	2.49e-27
ENSG00000242349	118.003	4.1868	0.593523	7.05416	1.74e-12	2.02e-11
ENSG00000255641	8.70895	4.18676	1.42767	2.93257	0.00336164	0.00878422
ENSG00000224905	446.099	4.1863	0.555199	7.54019	4.69e-14	6.51e-13
ENSG00000164932	3353.3	4.18492	0.548734	7.6265	2.41e-14	3.44e-13
ENSG00000248740	34.2988	4.1847	1.3812	3.02975	0.00244756	0.00662193
ENSG00000184984	36.4942	4.18286	1.31109	3.19038	0.00142087	0.00407459
ENSG00000165480	2693.43	4.1827	0.386328	10.8268	2.57e-27	1.12e-25
ENSG00000267757	8.67852	4.18249	1.24807	3.35115	0.000804759	0.00243816
ENSG00000115705	24.4471	4.18135	1.15109	3.6325	0.000280694	0.000941021
ENSG00000155966	3045.72	4.17976	0.775702	5.38836	7.11e-08	4.52e-07
ENSG00000106540	8.64141	4.17737	1.57584	2.65088	0.00802814	0.0189976
ENSG00000213190	12269.1	4.17714	0.405114	10.311	6.28e-25	2.25e-23
ENSG00000266923	8.59197	4.16925	1.70238	2.44907	0.0143225	0.0315885
ENSG00000108878	24.6775	4.1691	1.53123	2.72272	0.00647475	0.0157508
ENSG00000223802	1279.79	4.16712	0.368364	11.3125	1.14e-29	6.05e-28
ENSG00000199645	8.5923	4.16543	1.07947	3.85877	0.000113957	0.000414941
ENSG00000267596	140.508	4.1641	0.941845	4.42121	9.81e-06	4.4e-05
ENSG00000206602	8.55432	4.1636	1.12245	3.7094	0.000207754	0.000715108
ENSG00000117242	3687.13	4.16281	0.301783	13.794	2.77e-43	3.3e-41
ENSG00000149735	209.734	4.1617	0.754422	5.51641	3.46e-08	2.31e-07
ENSG00000138160	9970.8	4.16136	0.409776	10.1552	3.14e-24	1.07e-22
ENSG00000135702	113.695	4.15563	0.786411	5.28429	1.26e-07	7.71e-07
ENSG00000229119	9201.77	4.15116	0.466356	8.90126	5.52e-19	1.2e-17
ENSG00000145423	9912.52	4.14953	1.00454	4.13079	3.62e-05	0.000145489
ENSG00000206082	63.6596	4.1488	1.08243	3.83284	0.000126673	0.000456642
ENSG00000133937	30.3267	4.1484	1.40379	2.95515	0.00312518	0.00823548
ENSG00000228630	1641.92	4.14839	0.971134	4.2717	1.94e-05	8.26e-05
ENSG00000114757	462.35	4.14833	1.03993	3.98905	6.63e-05	0.000253129
ENSG00000211683	94.2761	4.14773	0.655608	6.32654	2.51e-10	2.25e-09
ENSG00000261732	1791.04	4.14529	0.493296	8.40324	4.34e-17	7.96e-16
ENSG00000066032	964.721	4.14474	1.01352	4.08943	4.32e-05	0.000171526
ENSG00000266402	310.049	4.14377	0.664235	6.23841	4.42e-10	3.84e-09
ENSG00000247416	189.424	4.14345	0.542349	7.63982	2.18e-14	3.12e-13
ENSG00000249007	117.478	4.14317	0.988039	4.19333	2.75e-05	0.00011348
ENSG00000127774	1315.49	4.14264	0.372577	11.1189	1.02e-28	4.97e-27
ENSG00000242715	198.479	4.14173	0.541446	7.64939	2.02e-14	2.91e-13
ENSG00000232006	113.403	4.14126	1.09692	3.77536	0.000159779	0.000563769
ENSG00000231871	154.764	4.13814	0.546397	7.57351	3.63e-14	5.11e-13
ENSG00000140015	184.039	4.13008	1.20576	3.42529	0.000614143	0.00190958
ENSG00000204822	2238.67	4.12937	0.379977	10.8674	1.65e-27	7.32e-26
ENSG00000134986	106250	4.1286	0.194195	21.2601	2.66e-100	1.79e-97
ENSG00000261465	8.37101	4.12857	1.12119	3.68233	0.000231113	0.000789046
ENSG00000106006	2696.37	4.12663	0.592732	6.96205	3.35e-12	3.75e-11
ENSG00000157017	527.823	4.12582	0.604177	6.82882	8.56e-12	9.14e-11
ENSG00000264048	8.32559	4.12462	1.19605	3.44854	0.000563633	0.00176742
ENSG00000230432	8.31981	4.12183	1.65653	2.48824	0.0128378	0.0286905
ENSG00000261857	35.618	4.11786	1.00463	4.09888	4.15e-05	0.00016537
ENSG00000182572	48.4717	4.11669	0.86164	4.77774	1.77e-06	9.08e-06
ENSG00000228727	172.248	4.11662	0.633216	6.50113	7.97e-11	7.61e-10
ENSG00000234646	13.8792	4.11492	1.55648	2.64374	0.00819962	0.0193475
ENSG00000224864	98.0249	4.11401	0.736902	5.58284	2.37e-08	1.62e-07
ENSG00000205861	33.8901	4.11285	0.923241	4.4548	8.4e-06	3.8e-05
ENSG00000260413	8.25155	4.10843	1.32231	3.107	0.00188998	0.00526705
ENSG00000163808	4537.05	4.10814	0.435015	9.44367	3.6e-21	9.48e-20
ENSG00000236542	8.21013	4.10242	1.12724	3.63935	0.000273328	0.00091963
ENSG00000266998	13.7173	4.1023	1.13676	3.60878	0.000307641	0.00102218
ENSG00000065328	2110.29	4.10215	0.405503	10.1162	4.68e-24	1.59e-22
ENSG00000206760	8.17976	4.09949	1.21658	3.36967	0.000752579	0.00229439
ENSG00000213265	23.5693	4.09733	1.26643	3.23533	0.00121502	0.00354046
ENSG00000207118	8.17562	4.0924	1.12788	3.62839	0.000285196	0.000954593
ENSG00000225387	13.5155	4.08689	1.68618	2.42376	0.0153606	0.0336001
ENSG00000221170	8.10916	4.08668	1.17772	3.47	0.000520451	0.00164489
ENSG00000119547	2021.15	4.08656	1.02116	4.00188	6.28e-05	0.000241065
ENSG00000226009	31.5656	4.08276	0.992603	4.11318	3.9e-05	0.000156024
ENSG00000176890	10181.3	4.07423	0.342393	11.8993	1.19e-32	7.88e-31
ENSG00000183150	397.192	4.07376	0.769171	5.2963	1.18e-07	7.26e-07
ENSG00000263568	8.02939	4.07341	1.14412	3.56029	0.000370442	0.0012098
ENSG00000130684	1501.58	4.07198	0.267504	15.2221	2.52e-52	4.39e-50
ENSG00000223558	8.03116	4.06963	1.73854	2.34083	0.0192408	0.0409525
ENSG00000229686	8.04381	4.06918	1.1178	3.64036	0.00027226	0.000916402
ENSG00000205810	8.02173	4.06811	1.40783	2.88963	0.00385701	0.00992054
ENSG00000202252	8.03365	4.06719	1.16786	3.48259	0.000496586	0.00157852
ENSG00000184313	2212.57	4.06469	0.276451	14.7031	6.16e-49	9.45e-47
ENSG00000174371	1882.72	4.06434	0.396947	10.239	1.33e-24	4.64e-23
ENSG00000183479	802.063	4.0631	0.398012	10.2085	1.82e-24	6.28e-23
ENSG00000267374	848.014	4.06211	0.940378	4.31966	1.56e-05	6.78e-05
ENSG00000251013	53.9784	4.06175	0.688581	5.89872	3.66e-09	2.82e-08
ENSG00000239857	2353.98	4.06124	0.198046	20.5065	1.88e-93	9.88e-91
ENSG00000258803	7.98139	4.05788	1.51113	2.68532	0.00724608	0.0173658
ENSG00000267552	50.0731	4.05428	0.840208	4.82533	1.4e-06	7.28e-06
ENSG00000235049	7.94983	4.0536	1.531	2.64769	0.0081044	0.0191538
ENSG00000188000	7.95198	4.0521	1.16488	3.47856	0.000504119	0.00159974
ENSG00000257008	13.182	4.04941	1.78978	2.26252	0.0236653	0.0489923
ENSG00000161970	21460.7	4.04912	0.335885	12.0551	1.82e-33	1.26e-31
ENSG00000176082	7.88775	4.04796	1.11444	3.63228	0.000280932	0.000941601
ENSG00000232346	692.263	4.0475	0.439081	9.21811	3.02e-20	7.39e-19
ENSG00000232347	13.092	4.04261	1.28972	3.1345	0.00172149	0.00484653
ENSG00000010282	190.833	4.04206	0.992066	4.07438	4.61e-05	0.000182012
ENSG00000251557	13.1501	4.04103	1.35568	2.98081	0.00287491	0.00764732
ENSG00000254802	21.0641	4.03863	1.31254	3.07697	0.00209119	0.0057614
ENSG00000214921	7.87754	4.03827	1.14501	3.52685	0.00042053	0.00135873
ENSG00000166863	98.6367	4.03799	1.0726	3.76466	0.000166775	0.000587038
ENSG00000139780	81.7956	4.03757	1.26712	3.18641	0.0014405	0.00412597
ENSG00000267796	755.231	4.03723	0.407494	9.90745	3.86e-23	1.22e-21
ENSG00000258700	88.4817	4.03664	0.854066	4.72638	2.29e-06	1.15e-05
ENSG00000234948	13.0374	4.03559	1.61222	2.50312	0.0123103	0.0276383
ENSG00000250067	3599.86	4.03218	0.302142	13.3453	1.26e-40	1.33e-38
ENSG00000164458	86.0315	4.03181	1.52654	2.64115	0.00826253	0.0194741
ENSG00000196337	49.4225	4.03013	0.988094	4.07869	4.53e-05	0.00017884
ENSG00000179097	266.465	4.01881	0.73008	5.50461	3.7e-08	2.46e-07
ENSG00000158497	7.74796	4.01463	1.39515	2.87756	0.00400763	0.0102714
ENSG00000130810	1885.9	4.01402	0.220211	18.228	3.09e-74	1.05e-71
ENSG00000132010	699.09	4.01274	0.312891	12.8247	1.19e-37	1.09e-35
ENSG00000266701	12.863	4.01168	1.06019	3.78394	0.000154365	0.000546964
ENSG00000249619	7.70312	4.00944	1.52403	2.63082	0.00851794	0.0200087
ENSG00000248587	484.427	4.00915	0.557095	7.19652	6.18e-13	7.56e-12
ENSG00000113763	601.433	4.00872	0.785875	5.10097	3.38e-07	1.94e-06
ENSG00000129455	667.557	4.0025	0.68917	5.80771	6.33e-09	4.72e-08
ENSG00000180723	65.7822	4.00214	0.916097	4.36868	1.25e-05	5.51e-05
ENSG00000164898	1742.72	4.00001	0.397686	10.0582	8.45e-24	2.8e-22
ENSG00000124593	9534.65	3.99908	0.240827	16.6056	6.34e-62	1.46e-59
ENSG00000267581	53.2769	3.99829	0.782829	5.10749	3.26e-07	1.88e-06
ENSG00000118432	1187.63	3.99595	0.74319	5.37676	7.58e-08	4.8e-07
ENSG00000227097	10550.2	3.99444	0.568433	7.02711	2.11e-12	2.43e-11
ENSG00000165078	117.396	3.99268	1.04838	3.80844	0.000139845	0.00050005
ENSG00000241418	24.9388	3.98614	1.69932	2.34573	0.0189896	0.0404769
ENSG00000189376	1434.34	3.9856	0.293084	13.5988	4.07e-42	4.56e-40
ENSG00000225062	7.57073	3.98544	1.3982	2.8504	0.00436647	0.0110968
ENSG00000123388	2783.86	3.98297	0.955288	4.1694	3.05e-05	0.00012476
ENSG00000234683	7.54997	3.98232	1.30222	3.05811	0.00222737	0.00609662
ENSG00000175093	2852.47	3.98183	0.468171	8.50508	1.81e-17	3.45e-16
ENSG00000265393	7.54413	3.98106	1.33492	2.98224	0.00286144	0.00761571
ENSG00000259543	7.53365	3.97946	1.43892	2.7656	0.00568189	0.0140354
ENSG00000237361	29.9253	3.97854	0.918406	4.332	1.48e-05	6.44e-05
ENSG00000175513	28.1854	3.97729	1.11474	3.56793	0.000359819	0.00117889
ENSG00000200831	7.52877	3.97408	1.13607	3.49808	0.000468615	0.00149711
ENSG00000171320	1398.64	3.97337	0.45638	8.70629	3.14e-18	6.39e-17
ENSG00000165490	1118.8	3.97312	0.393568	10.0951	5.81e-24	1.95e-22
ENSG00000229453	75.4588	3.97278	0.844147	4.70627	2.52e-06	1.26e-05
ENSG00000239030	12.5013	3.97213	1.51318	2.62502	0.00866432	0.020311
ENSG00000122756	20451.9	3.9713	0.645471	6.15255	7.62e-10	6.45e-09
ENSG00000215006	103.32	3.97121	0.556313	7.13844	9.44e-13	1.13e-11
ENSG00000202031	7.50487	3.9701	1.14148	3.47802	0.000505126	0.00160218
ENSG00000111249	1627.32	3.96997	0.664609	5.9734	2.32e-09	1.84e-08
ENSG00000207715	7.48634	3.96751	1.16171	3.41524	0.000637248	0.00197448
ENSG00000221882	36.1494	3.96662	1.66193	2.38675	0.0169982	0.0367683
ENSG00000255965	7.48594	3.96595	1.10697	3.58271	0.000340052	0.00111914
ENSG00000109851	12.4709	3.96552	1.7402	2.27878	0.0226804	0.0472502
ENSG00000259404	20.7138	3.96245	1.10797	3.57631	0.000348479	0.0011443
ENSG00000176894	2020.71	3.96237	0.341022	11.6191	3.29e-31	1.98e-29
ENSG00000185053	30.9876	3.96223	1.21124	3.2712	0.0010709	0.00315969
ENSG00000197816	714.388	3.95941	0.320321	12.3607	4.26e-35	3.34e-33
ENSG00000214105	7.43388	3.95828	1.65961	2.38507	0.017076	0.0369081
ENSG00000258982	57.5957	3.95769	0.707369	5.59495	2.21e-08	1.52e-07
ENSG00000169474	22.6371	3.95617	1.72399	2.29478	0.0217459	0.0455461
ENSG00000118971	31547.2	3.95479	0.563087	7.02341	2.17e-12	2.5e-11
ENSG00000261720	7.4328	3.95447	1.4014	2.82179	0.0047756	0.0120148
ENSG00000211597	7.40702	3.95414	1.66836	2.37008	0.0177843	0.0382619
ENSG00000232656	12.3734	3.94513	1.23978	3.18213	0.00146198	0.00418143
ENSG00000231880	7.35681	3.94468	1.17943	3.34457	0.00082409	0.00249095
ENSG00000225383	12.3224	3.94281	1.39746	2.82142	0.00478115	0.012026
ENSG00000183856	3830.52	3.93942	0.341102	11.5491	7.46e-31	4.41e-29
ENSG00000207406	7.34025	3.93899	1.15702	3.40441	0.000663069	0.00204651
ENSG00000178233	578.646	3.93888	0.979321	4.02206	5.77e-05	0.000222992
ENSG00000267751	320.234	3.9386	0.556031	7.08341	1.41e-12	1.66e-11
ENSG00000267057	130.409	3.93716	0.984935	3.99738	6.4e-05	0.000245292
ENSG00000239039	7.30475	3.93676	1.44295	2.72828	0.00636664	0.0155173
ENSG00000114349	12.2277	3.93603	1.31031	3.00389	0.0026655	0.00714398
ENSG00000211519	7.32198	3.93385	1.26598	3.10735	0.0018877	0.00526159
ENSG00000254605	7.29704	3.93282	1.35319	2.90634	0.00365688	0.00946302
ENSG00000034063	6739.09	3.92542	0.390961	10.0404	1.01e-23	3.34e-22
ENSG00000101251	18.7597	3.92492	1.17944	3.32779	0.000875369	0.00263599
ENSG00000133519	3938.34	3.92245	0.907573	4.32191	1.55e-05	6.72e-05
ENSG00000200469	7.24145	3.9224	1.34109	2.92477	0.00344709	0.00898027
ENSG00000260442	314.045	3.92212	0.677084	5.79267	6.93e-09	5.13e-08
ENSG00000242352	20.4456	3.92173	1.13122	3.46682	0.000526659	0.00166263
ENSG00000165349	419.039	3.92108	0.565682	6.9316	4.16e-12	4.59e-11
ENSG00000200156	12.0635	3.92099	1.30084	3.0142	0.00257657	0.00693051
ENSG00000264860	35.0141	3.92028	0.959075	4.08756	4.36e-05	0.000172788
ENSG00000151468	6537.53	3.91674	0.540161	7.25107	4.14e-13	5.17e-12
ENSG00000199347	12.1236	3.91643	1.26811	3.08841	0.00201231	0.0055669
ENSG00000231700	36.5439	3.91183	0.870433	4.49412	6.99e-06	3.21e-05
ENSG00000212802	8413.62	3.90923	0.305785	12.7842	2.01e-37	1.79e-35
ENSG00000117650	3280.18	3.9092	0.41312	9.46262	3e-21	7.98e-20
ENSG00000202444	7.17323	3.90866	1.29659	3.01456	0.00257352	0.00692341
ENSG00000121621	2261.67	3.90792	0.437334	8.93579	4.04e-19	8.89e-18
ENSG00000214652	169.333	3.9075	1.37065	2.85084	0.00436046	0.0110858
ENSG00000144354	4636.17	3.90552	0.429812	9.08658	1.02e-19	2.39e-18
ENSG00000229867	11.9193	3.90502	1.15624	3.37733	0.000731933	0.00223733
ENSG00000006468	11362.1	3.90315	0.419103	9.31311	1.24e-20	3.12e-19
ENSG00000149926	690.806	3.90066	0.664466	5.87038	4.35e-09	3.32e-08
ENSG00000111540	24799.3	3.89969	0.221479	17.6075	2.16e-69	6.14e-67
ENSG00000226338	7.13905	3.89672	1.20836	3.22481	0.00126055	0.00365823
ENSG00000249772	7.1128	3.89532	1.41461	2.75364	0.0058937	0.0145033
ENSG00000207817	7.10775	3.89314	1.42981	2.72284	0.00647236	0.0157477
ENSG00000177182	97.5197	3.89256	0.935621	4.1604	3.18e-05	0.000129326
ENSG00000111241	7.11379	3.89211	1.44049	2.70193	0.00689383	0.0166295
ENSG00000163597	24286	3.8917	0.31905	12.1978	3.19e-34	2.36e-32
ENSG00000263948	7.08688	3.88773	1.14445	3.39704	0.000681186	0.00209671
ENSG00000233175	90.2446	3.88724	0.668555	5.81439	6.09e-09	4.55e-08
ENSG00000256604	66.4833	3.88421	0.718931	5.40276	6.56e-08	4.19e-07
ENSG00000070985	1787.78	3.88397	0.746081	5.20583	1.93e-07	1.15e-06
ENSG00000160678	2755.81	3.88276	0.773048	5.02267	5.1e-07	2.85e-06
ENSG00000223302	7.0635	3.88269	1.52952	2.5385	0.011133	0.0252839
ENSG00000267436	7.04128	3.88117	1.19264	3.25426	0.00113687	0.00333267
ENSG00000207395	7.03261	3.87954	1.44408	2.68651	0.00722022	0.0173075
ENSG00000197299	2357.26	3.87797	0.419541	9.24336	2.39e-20	5.89e-19
ENSG00000260532	24.0641	3.87694	1.38033	2.80871	0.00497408	0.0124545
ENSG00000051341	1515.49	3.87613	0.513885	7.54281	4.6e-14	6.39e-13
ENSG00000104147	927.198	3.87542	0.395453	9.79994	1.13e-22	3.41e-21
ENSG00000121716	3025.16	3.87405	0.249778	15.51	2.97e-54	5.34e-52
ENSG00000140835	56.721	3.87285	1.03931	3.72638	0.000194252	0.000672491
ENSG00000249959	6.99079	3.87067	1.42404	2.71809	0.00656599	0.0159416
ENSG00000144057	4992.96	3.86637	0.583879	6.62187	3.55e-11	3.51e-10
ENSG00000238862	6.96826	3.86605	1.12157	3.44699	0.000566872	0.00177657
ENSG00000112984	5889.17	3.86441	0.321171	12.0322	2.41e-33	1.65e-31
ENSG00000253282	6.94778	3.86418	1.37971	2.80072	0.00509884	0.0127384
ENSG00000257069	6.96924	3.86362	1.25395	3.08116	0.00206195	0.00569063
ENSG00000236810	311.372	3.86272	0.467904	8.25537	1.51e-16	2.65e-15
ENSG00000255487	6.93629	3.86251	1.12625	3.42953	0.000604627	0.00188348
ENSG00000137135	1333.61	3.86108	0.405456	9.5228	1.69e-21	4.59e-20
ENSG00000260777	11.5612	3.85898	1.14371	3.37409	0.000740599	0.00226197
ENSG00000102445	361.358	3.85697	0.52962	7.28253	3.28e-13	4.15e-12
ENSG00000129991	241.68	3.8529	1.34708	2.86019	0.00423385	0.0107924
ENSG00000169218	1512.16	3.85198	0.931778	4.13401	3.56e-05	0.000143687
ENSG00000211820	6.90576	3.85068	1.64616	2.3392	0.0193252	0.0410879
ENSG00000157851	4295.54	3.85068	0.741942	5.19	2.1e-07	1.24e-06
ENSG00000106511	1885.27	3.85035	0.977732	3.93804	8.21e-05	0.000307172
ENSG00000188603	1867.23	3.8501	0.259545	14.834	8.83e-50	1.4e-47
ENSG00000224204	11.4895	3.84913	1.40952	2.73081	0.0063179	0.0154195
ENSG00000226349	6.87263	3.84506	1.11346	3.45325	0.000553884	0.00173984
ENSG00000213442	19081.4	3.84464	0.372339	10.3256	5.4e-25	1.95e-23
ENSG00000261962	6.87949	3.84297	1.12178	3.42577	0.000613054	0.00190672
ENSG00000181790	1719.39	3.84293	0.834825	4.60327	4.16e-06	1.99e-05
ENSG00000168772	3823.52	3.84044	0.421502	9.11131	8.14e-20	1.92e-18
ENSG00000126787	4175.74	3.83884	0.435604	8.81268	1.22e-18	2.58e-17
ENSG00000125872	7819.9	3.83881	0.495807	7.74255	9.74e-15	1.45e-13
ENSG00000203667	3109.65	3.83685	0.320999	11.9528	6.27e-33	4.2e-31
ENSG00000259410	6.8247	3.83625	1.23501	3.10624	0.00189483	0.00528014
ENSG00000174498	3509.03	3.83588	0.557988	6.87448	6.22e-12	6.74e-11
ENSG00000089094	26046.7	3.83263	0.602601	6.36015	2.02e-10	1.83e-09
ENSG00000250126	62.4045	3.83246	1.12199	3.41577	0.000636024	0.00197124
ENSG00000128713	7037.72	3.83239	0.84141	4.55472	5.25e-06	2.47e-05
ENSG00000257727	4568.86	3.83197	0.243731	15.7221	1.07e-55	1.98e-53
ENSG00000197275	1090.94	3.83054	0.325367	11.773	5.38e-32	3.41e-30
ENSG00000225477	6.78072	3.8285	1.59378	2.40215	0.0162992	0.0354252
ENSG00000175497	2120.47	3.82827	0.775532	4.93632	7.96e-07	4.31e-06
ENSG00000229372	6.78477	3.8262	1.21047	3.16091	0.00157276	0.00447239
ENSG00000196584	1464.46	3.82434	0.450216	8.49447	1.99e-17	3.75e-16
ENSG00000235174	4801.14	3.81947	0.369081	10.3486	4.25e-25	1.54e-23
ENSG00000259049	6.73198	3.81807	1.12291	3.40016	0.000673455	0.00207557
ENSG00000228404	11.2415	3.81407	1.54732	2.46496	0.013703	0.0303756
ENSG00000256663	646.429	3.81376	0.552457	6.90326	5.08e-12	5.56e-11
ENSG00000212290	6.7149	3.8137	1.14889	3.31946	0.000901915	0.00270768
ENSG00000241809	6.71406	3.8118	1.3944	2.73366	0.00626356	0.0153024
ENSG00000091536	950.344	3.81025	0.792017	4.81082	1.5e-06	7.79e-06
ENSG00000228034	36.5846	3.80923	0.794576	4.79405	1.63e-06	8.42e-06
ENSG00000250712	17.7479	3.8089	1.46593	2.59827	0.00936943	0.0217625
ENSG00000135441	3997.43	3.8054	0.379794	10.0196	1.25e-23	4.09e-22
ENSG00000196273	11.2051	3.80527	1.48412	2.56398	0.0103479	0.0237281
ENSG00000184492	248.541	3.80391	1.14999	3.30777	0.000940413	0.00281045
ENSG00000241634	39.7672	3.79946	0.982992	3.8652	0.000111	0.000405403
ENSG00000132330	1505.8	3.79942	0.327104	11.6153	3.45e-31	2.07e-29
ENSG00000066279	5378.2	3.79906	0.508547	7.47042	7.99e-14	1.08e-12
ENSG00000173894	8038.84	3.79499	0.388995	9.75587	1.74e-22	5.15e-21
ENSG00000224478	6.63477	3.79426	1.25147	3.03185	0.00243058	0.00658049
ENSG00000165304	2652.22	3.79357	0.360404	10.5259	6.56e-26	2.54e-24
ENSG00000207975	6.62594	3.79117	1.56753	2.41856	0.0155822	0.0340273
ENSG00000235748	6.60067	3.79097	1.18658	3.19488	0.00139889	0.00401706
ENSG00000085552	6608.8	3.7899	0.463372	8.17895	2.86e-16	4.93e-15
ENSG00000265087	6.6375	3.78939	1.07823	3.51447	0.000440637	0.0014177
ENSG00000244491	6.61598	3.78938	1.17703	3.21946	0.00128434	0.00372149
ENSG00000177992	6.58038	3.7858	1.67981	2.25371	0.0242144	0.0499842
ENSG00000079841	388.244	3.78524	0.92672	4.08456	4.42e-05	0.000174772
ENSG00000184445	5437.17	3.78345	0.389915	9.70326	2.92e-22	8.48e-21
ENSG00000233796	6.58694	3.78249	1.59148	2.37672	0.0174675	0.0376622
ENSG00000235617	6.57217	3.77955	1.14738	3.29405	0.000987541	0.00293674
ENSG00000124493	392.135	3.77218	0.721543	5.22794	1.71e-07	1.03e-06
ENSG00000256061	779.421	3.77076	0.422809	8.91835	4.73e-19	1.03e-17
ENSG00000204466	5051.95	3.7705	1.05662	3.56846	0.000359081	0.00117693
ENSG00000173114	1597.48	3.76983	0.626595	6.01638	1.78e-09	1.43e-08
ENSG00000083844	4527.74	3.76676	0.212169	17.7536	1.62e-70	4.76e-68
ENSG00000232600	27.2203	3.76553	1.03731	3.63008	0.000283333	0.000949113
ENSG00000162873	697.148	3.76435	0.564225	6.67172	2.53e-11	2.55e-10
ENSG00000119969	8439.49	3.75952	0.387149	9.71077	2.71e-22	7.91e-21
ENSG00000107147	194.426	3.75921	1.05681	3.55712	0.000374948	0.00122333
ENSG00000241607	6.46819	3.75803	1.33734	2.81007	0.00495307	0.0124102
ENSG00000138336	5497.7	3.75791	0.428066	8.7788	1.65e-18	3.44e-17
ENSG00000223571	6.46225	3.75699	1.26149	2.97823	0.0028992	0.00770399
ENSG00000264908	6.45726	3.75592	1.36576	2.75005	0.00595859	0.0146393
ENSG00000156076	168.587	3.75361	1.24252	3.02097	0.00251965	0.00679073
ENSG00000154920	599.341	3.75356	0.414969	9.04539	1.49e-19	3.42e-18
ENSG00000257817	10.7662	3.75349	1.27163	2.95172	0.00316007	0.00831308
ENSG00000259264	95.642	3.75159	0.830988	4.51462	6.34e-06	2.93e-05
ENSG00000244184	38.706	3.75153	0.958783	3.9128	9.12e-05	0.000338462
ENSG00000267260	259.191	3.75075	0.44155	8.49451	1.99e-17	3.75e-16
ENSG00000168621	4345.14	3.74778	0.597494	6.2725	3.55e-10	3.13e-09
ENSG00000136982	2184.79	3.74699	0.409136	9.15831	5.27e-20	1.26e-18
ENSG00000228275	6.40827	3.74666	1.21981	3.07151	0.00212979	0.00585718
ENSG00000264232	50.8291	3.74627	1.41125	2.65457	0.00794097	0.0188231
ENSG00000143469	95.4278	3.73883	1.21323	3.08172	0.00205807	0.00568087
ENSG00000248980	6.36843	3.73693	1.24387	3.00428	0.00266214	0.00713611
ENSG00000128271	320.838	3.73639	0.471973	7.91654	2.44e-15	3.87e-14
ENSG00000196183	73.8052	3.73497	0.720379	5.18473	2.16e-07	1.28e-06
ENSG00000227008	1925.44	3.73382	0.300425	12.4285	1.83e-35	1.47e-33
ENSG00000145386	5500.84	3.73321	0.356133	10.4826	1.04e-25	3.95e-24
ENSG00000232767	10.6559	3.73264	1.34149	2.78246	0.00539485	0.0133963
ENSG00000026559	2122.63	3.72969	0.394739	9.44851	3.44e-21	9.08e-20
ENSG00000129173	771.554	3.72755	0.618282	6.02888	1.65e-09	1.33e-08
ENSG00000172752	28.926	3.72604	1.37197	2.71583	0.00661103	0.0160336
ENSG00000254111	49.4303	3.7258	1.09143	3.41368	0.000640908	0.00198454
ENSG00000186638	2530.86	3.72307	0.401963	9.26222	2e-20	4.98e-19
ENSG00000226519	55.829	3.72209	0.829329	4.48807	7.19e-06	3.29e-05
ENSG00000153789	16.2757	3.72125	1.20259	3.09437	0.00197229	0.0054697
ENSG00000135119	3363.25	3.71899	0.278415	13.3577	1.07e-40	1.13e-38
ENSG00000234297	207.393	3.71751	0.403572	9.21151	3.22e-20	7.84e-19
ENSG00000106689	262.055	3.7162	1.01976	3.64419	0.000268236	0.000903764
ENSG00000235601	6.30562	3.71576	1.43937	2.58151	0.00983694	0.0227103
ENSG00000235531	1435.69	3.71425	0.738535	5.02922	4.92e-07	2.77e-06
ENSG00000249307	117.383	3.71155	1.13794	3.26164	0.00110771	0.00325697
ENSG00000196353	167.393	3.71113	1.20931	3.06881	0.00214917	0.00590419
ENSG00000182366	10.4776	3.71059	1.44445	2.56886	0.0102033	0.023453
ENSG00000169548	16.8143	3.71055	1.33849	2.7722	0.00556786	0.013778
ENSG00000237402	6.22685	3.70963	1.34399	2.76017	0.00577716	0.0142404
ENSG00000250482	6.2435	3.70944	1.48944	2.49049	0.0127565	0.0285258
ENSG00000199568	6.23622	3.70707	1.33341	2.78015	0.00543343	0.0134831
ENSG00000204306	6.23251	3.7024	1.50665	2.45737	0.0139957	0.0309531
ENSG00000112769	44026.1	3.70218	0.375583	9.85715	6.38e-23	1.98e-21
ENSG00000225663	5548.71	3.70208	0.335709	11.0277	2.81e-28	1.35e-26
ENSG00000100926	5122.71	3.70197	0.204368	18.1142	2.46e-73	7.88e-71
ENSG00000088325	11968.1	3.69893	0.330126	11.2046	3.87e-29	1.96e-27
ENSG00000250588	6629.33	3.69761	0.330334	11.1935	4.39e-29	2.2e-27
ENSG00000184613	4097.01	3.69312	0.673292	5.48517	4.13e-08	2.72e-07
ENSG00000168748	42.845	3.69146	1.26219	2.92464	0.00344856	0.00898273
ENSG00000175063	8835.69	3.69121	0.433161	8.52158	1.57e-17	3e-16
ENSG00000249493	6.17359	3.69057	1.14032	3.23644	0.00121031	0.00352856
ENSG00000253642	10.3364	3.684	1.30419	2.82474	0.00473187	0.0119188
ENSG00000257711	10.278	3.68107	1.12143	3.28249	0.00102893	0.00304923
ENSG00000184661	1934.55	3.68074	0.489829	7.51435	5.72e-14	7.85e-13
ENSG00000135451	4318.28	3.67913	0.380559	9.66769	4.14e-22	1.19e-20
ENSG00000142731	2544.94	3.67773	0.33753	10.896	1.2e-27	5.39e-26
ENSG00000236453	162.889	3.67769	0.808504	4.54876	5.4e-06	2.53e-05
ENSG00000239779	4747.78	3.67657	0.228745	16.0728	3.96e-58	8.12e-56
ENSG00000155367	1120.61	3.67262	0.323569	11.3503	7.39e-30	4.04e-28
ENSG00000183785	158.831	3.67261	0.53425	6.87432	6.23e-12	6.74e-11
ENSG00000099953	3568.07	3.6721	0.294029	12.4889	8.58e-36	7.02e-34
ENSG00000137090	28.5257	3.66885	1.38633	2.64644	0.00813433	0.0192124
ENSG00000106588	6090.3	3.66736	0.224308	16.3496	4.38e-60	9.55e-58
ENSG00000006071	626.864	3.66694	0.916224	4.00224	6.27e-05	0.000240784
ENSG00000183248	15292.4	3.66614	0.374549	9.78813	1.27e-22	3.81e-21
ENSG00000177602	673.61	3.66593	0.486591	7.53391	4.92e-14	6.82e-13
ENSG00000185634	602.039	3.66467	0.525857	6.96896	3.19e-12	3.59e-11
ENSG00000198797	179.152	3.6644	0.87314	4.19681	2.71e-05	0.000111973
ENSG00000266868	6.09349	3.66389	1.07744	3.40056	0.00067247	0.00207291
ENSG00000226024	6.06001	3.66327	1.45784	2.51281	0.0119774	0.0269721
ENSG00000251913	6.03289	3.66248	1.11556	3.28309	0.00102675	0.0030434
ENSG00000137804	13007.8	3.66225	0.318515	11.4979	1.35e-30	7.82e-29
ENSG00000259429	6.04077	3.66202	1.2243	2.99111	0.00277965	0.00742566
ENSG00000235597	131.051	3.66194	0.78603	4.65878	3.18e-06	1.55e-05
ENSG00000156509	421.405	3.66174	0.487746	7.50746	6.03e-14	8.25e-13
ENSG00000213468	124.929	3.66034	1.23634	2.96061	0.00307028	0.00811117
ENSG00000206384	586.347	3.65835	0.862827	4.23995	2.24e-05	9.4e-05
ENSG00000118193	2120.78	3.65799	0.436513	8.38003	5.29e-17	9.6e-16
ENSG00000133101	437.985	3.65646	0.646943	5.6519	1.59e-08	1.11e-07
ENSG00000147536	1596.65	3.65568	0.394556	9.26531	1.95e-20	4.84e-19
ENSG00000266070	6.02135	3.65463	1.22487	2.98368	0.00284804	0.00758304
ENSG00000170891	790.908	3.6546	0.916089	3.98935	6.63e-05	0.000252866
ENSG00000184408	213.861	3.65309	1.18436	3.08444	0.00203939	0.00563514
ENSG00000240286	10.1408	3.65263	1.10857	3.2949	0.000984576	0.00292915
ENSG00000231680	63.6775	3.6502	0.86503	4.21975	2.45e-05	0.000101969
ENSG00000153044	3048.95	3.64397	0.352906	10.3256	5.4e-25	1.95e-23
ENSG00000241627	244.112	3.64329	0.575899	6.32627	2.51e-10	2.25e-09
ENSG00000257167	1415.44	3.64317	0.47666	7.64312	2.12e-14	3.05e-13
ENSG00000215478	144.381	3.63964	1.17202	3.10543	0.00190001	0.00529281
ENSG00000140525	4978.99	3.63891	0.378975	9.60197	7.84e-22	2.2e-20
ENSG00000237152	5.94253	3.63765	1.43057	2.54279	0.010997	0.025014
ENSG00000067798	2327.26	3.63642	0.916922	3.9659	7.31e-05	0.000276733
ENSG00000100625	4323.31	3.63642	0.349523	10.404	2.38e-25	8.76e-24
ENSG00000238742	5.92902	3.63635	1.21109	3.00253	0.00267745	0.00717315
ENSG00000144554	3020.13	3.63025	0.417127	8.70298	3.23e-18	6.57e-17
ENSG00000250988	251.211	3.62574	0.455652	7.95726	1.76e-15	2.83e-14
ENSG00000257453	5.88528	3.6251	1.21995	2.97151	0.00296335	0.00785708
ENSG00000264428	5.8947	3.62445	1.17472	3.08536	0.00203303	0.00561914
ENSG00000155875	9.8369	3.62443	1.29658	2.79539	0.00518377	0.0129208
ENSG00000230148	356.307	3.62369	0.787574	4.60108	4.2e-06	2.01e-05
ENSG00000259666	5.88854	3.623	1.33758	2.70861	0.00675651	0.016337
ENSG00000169184	6795.44	3.6227	0.47353	7.65041	2e-14	2.89e-13
ENSG00000158402	1124.26	3.61854	0.370725	9.76073	1.66e-22	4.93e-21
ENSG00000267745	290.551	3.61376	0.842879	4.2874	1.81e-05	7.74e-05
ENSG00000213928	1475.1	3.61213	0.467777	7.7219	1.15e-14	1.69e-13
ENSG00000234927	5.82565	3.60962	1.22403	2.94896	0.00318847	0.0083819
ENSG00000135502	258.809	3.60811	0.471638	7.65017	2.01e-14	2.89e-13
ENSG00000244355	64.0543	3.60798	1.214	2.97198	0.00295884	0.00784709
ENSG00000201403	5.84376	3.60747	1.11173	3.24491	0.00117486	0.00343238
ENSG00000243558	5.847	3.60654	1.3514	2.66875	0.00761347	0.0181479
ENSG00000248027	121.762	3.60511	0.55324	6.51635	7.2e-11	6.92e-10
ENSG00000121634	306.792	3.60383	1.23921	2.90816	0.00363563	0.00941528
ENSG00000122592	6228.82	3.60264	0.406212	8.86885	7.39e-19	1.58e-17
ENSG00000143632	1026.04	3.60229	1.47011	2.45035	0.0142718	0.0315055
ENSG00000152208	417.633	3.59983	1.31913	2.72894	0.00635373	0.0154932
ENSG00000169684	816.403	3.59778	0.440302	8.17117	3.05e-16	5.25e-15
ENSG00000135476	3680.17	3.59583	0.466609	7.7063	1.3e-14	1.9e-13
ENSG00000230567	9.75453	3.59514	1.08623	3.30974	0.000933838	0.00279379
ENSG00000188312	1292.94	3.59405	0.338843	10.6068	2.77e-26	1.11e-24
ENSG00000151725	3466.06	3.59386	0.403674	8.90289	5.44e-19	1.18e-17
ENSG00000154040	524.5	3.59374	0.445348	8.0695	7.06e-16	1.18e-14
ENSG00000266911	5.77925	3.59371	1.14914	3.12732	0.00176411	0.00495578
ENSG00000226508	159.096	3.59156	0.59525	6.03369	1.6e-09	1.3e-08
ENSG00000121318	21.6175	3.58974	1.00255	3.58061	0.000342791	0.00112695
ENSG00000150527	1566.3	3.58418	0.207229	17.2957	5.06e-67	1.35e-64
ENSG00000152578	381.644	3.58269	1.25472	2.85536	0.00429879	0.0109438
ENSG00000173714	96.9535	3.57586	0.992098	3.60434	0.000312946	0.00103868
ENSG00000265929	22.7815	3.57546	1.12482	3.1787	0.00147939	0.00422726
ENSG00000244558	23.7117	3.57542	1.04983	3.40571	0.000659916	0.00203852
ENSG00000204603	134.814	3.57529	0.842817	4.24208	2.21e-05	9.32e-05
ENSG00000249034	40.3453	3.57528	1.46282	2.4441	0.0145214	0.0319748
ENSG00000231713	9.49623	3.5744	1.33798	2.67149	0.00755149	0.0180181
ENSG00000212464	5.68682	3.57385	1.17693	3.03658	0.00239275	0.00648589
ENSG00000107831	1621.21	3.57141	0.79067	4.51694	6.27e-06	2.9e-05
ENSG00000256407	36.7758	3.57134	0.759549	4.70192	2.58e-06	1.28e-05
ENSG00000258325	47.4693	3.56987	0.68775	5.19065	2.1e-07	1.24e-06
ENSG00000189184	20313.6	3.56897	0.648221	5.50579	3.68e-08	2.44e-07
ENSG00000253390	23.3609	3.5674	0.973289	3.66531	0.00024704	0.000839142
ENSG00000146352	258.128	3.5668	0.964447	3.69829	0.000217058	0.000744541
ENSG00000258199	1136.19	3.56678	0.544509	6.55044	5.74e-11	5.57e-10
ENSG00000132970	21262.7	3.56184	0.445561	7.99406	1.31e-15	2.13e-14
ENSG00000011426	4419.98	3.55994	0.38032	9.36038	7.95e-21	2.03e-19
ENSG00000253057	5.62219	3.5596	1.18323	3.00838	0.00262645	0.00705227
ENSG00000204335	643.932	3.55951	1.45324	2.44936	0.0143109	0.031571
ENSG00000234537	41.5845	3.55852	0.751559	4.73486	2.19e-06	1.1e-05
ENSG00000251361	9.3832	3.55814	1.42049	2.50486	0.0122498	0.0275265
ENSG00000112182	7981.69	3.55658	0.480297	7.40496	1.31e-13	1.72e-12
ENSG00000236780	233.018	3.55578	0.971981	3.65828	0.000253912	0.000860331
ENSG00000196917	802.856	3.5546	0.5874	6.05141	1.44e-09	1.17e-08
ENSG00000182379	4474.04	3.55444	0.482928	7.36018	1.84e-13	2.37e-12
ENSG00000245112	9.42443	3.55241	1.1698	3.03676	0.00239133	0.00648265
ENSG00000257743	99.1439	3.55122	1.086	3.27001	0.00107544	0.00317168
ENSG00000213123	1088.32	3.55061	0.273951	12.9607	2.04e-38	1.95e-36
ENSG00000207603	5.58038	3.54847	1.11329	3.18738	0.00143568	0.00411424
ENSG00000173406	1491.83	3.54802	0.722658	4.90967	9.12e-07	4.88e-06
ENSG00000157927	1643.05	3.54775	0.485341	7.30981	2.68e-13	3.41e-12
ENSG00000157456	5239.64	3.54742	0.346413	10.2404	1.31e-24	4.57e-23
ENSG00000213068	5.58564	3.547	1.35995	2.60819	0.00910234	0.0212243
ENSG00000173867	390.693	3.54628	0.341214	10.3931	2.67e-25	9.76e-24
ENSG00000199673	5.5736	3.54494	1.16449	3.04421	0.00233293	0.00634115
ENSG00000179284	25.7724	3.5438	1.14498	3.09508	0.00196763	0.0054581
ENSG00000215808	3489.22	3.54321	0.455928	7.77142	7.76e-15	1.17e-13
ENSG00000240591	15.2808	3.54139	1.02162	3.46645	0.000527379	0.00166475
ENSG00000162073	1502.36	3.53997	0.510002	6.9411	3.89e-12	4.31e-11
ENSG00000225067	96.5623	3.53936	0.575034	6.15504	7.51e-10	6.35e-09
ENSG00000198010	133.237	3.53856	0.712548	4.96607	6.83e-07	3.74e-06
ENSG00000206680	5.58434	3.53834	1.10695	3.19647	0.00139119	0.00399835
ENSG00000205047	632.751	3.53754	0.368661	9.59564	8.34e-22	2.33e-20
ENSG00000223511	5.55375	3.53648	1.38485	2.55369	0.0106587	0.0243268
ENSG00000129084	8125.21	3.53635	0.218656	16.1731	7.81e-59	1.63e-56
ENSG00000238578	5.54453	3.53441	1.1409	3.09791	0.00194888	0.0054146
ENSG00000240747	174.638	3.53351	0.785864	4.49634	6.91e-06	3.18e-05
ENSG00000229676	394.215	3.53276	0.454566	7.77171	7.74e-15	1.17e-13
ENSG00000265236	5.5083	3.53085	1.15809	3.04884	0.00229726	0.00626138
ENSG00000223476	15.4093	3.5305	1.08201	3.26291	0.00110275	0.00324454
ENSG00000131747	34799.7	3.52871	0.365946	9.64269	5.28e-22	1.5e-20
ENSG00000199631	5.50122	3.52614	1.09976	3.20628	0.00134463	0.00387879
ENSG00000261409	81.7461	3.52558	1.38944	2.53742	0.0111673	0.0253448
ENSG00000187741	2436.81	3.52477	0.414671	8.50017	1.89e-17	3.59e-16
ENSG00000167346	57.6733	3.52457	0.885348	3.981	6.86e-05	0.000261232
ENSG00000233966	490.56	3.52403	0.377066	9.34593	9.11e-21	2.31e-19
ENSG00000227766	5.48451	3.52268	1.4947	2.35677	0.0184346	0.0394539
ENSG00000206834	5.48733	3.52196	1.24307	2.83328	0.00460733	0.0116411
ENSG00000180089	1496.7	3.52176	0.358751	9.81671	9.54e-23	2.92e-21
[truncated: 11,944 more rows]

## Sheet: Deseq2_ControlvsNormal TARGET
	baseMean	log2FoldChange	lfcSE	stat	pvalue	padj
ENSG00000240801	25598.8	17.2109	1.08087	15.9232	4.37e-57	1.68e-54
ENSG00000129965	48013.1	16.1718	0.934062	17.3134	3.72e-67	1.91e-64
ENSG00000260342	11310.8	16.0326	1.08196	14.818	1.12e-49	2.73e-47
ENSG00000169100	16915.3	15.8918	1.07502	14.7828	1.89e-49	4.57e-47
ENSG00000262526	9868.13	15.8357	1.07738	14.6984	6.6e-49	1.52e-46
ENSG00000254772	8799.43	15.6703	1.11641	14.0363	9.34e-45	1.7e-42
ENSG00000255990	8100.69	15.551	1.08303	14.3588	9.38e-47	1.95e-44
ENSG00000254870	7791.38	15.4948	1.06589	14.537	7.06e-48	1.54e-45
ENSG00000011052	7433.37	15.4269	1.09933	14.0331	9.78e-45	1.76e-42
ENSG00000260272	7156.84	15.3723	1.10182	13.9517	3.07e-44	5.38e-42
ENSG00000257379	6744.5	15.2866	1.06108	14.4068	4.69e-47	9.8e-45
ENSG00000176734	6716.56	15.2807	1.06529	14.3442	1.16e-46	2.39e-44
ENSG00000265500	6683.45	15.2735	1.07714	14.1796	1.22e-45	2.42e-43
ENSG00000255591	6276.57	15.1829	1.07888	14.0728	5.58e-45	1.05e-42
ENSG00000266077	5696.28	15.0429	1.07771	13.9582	2.8e-44	4.94e-42
ENSG00000263020	5395.01	14.9646	1.09185	13.7056	9.39e-43	1.5e-40
ENSG00000124208	5375.75	14.9594	1.06197	14.0865	4.6e-45	8.79e-43
ENSG00000259040	4898.81	14.8254	1.08524	13.6609	1.74e-42	2.67e-40
ENSG00000161939	4461	14.6903	1.07665	13.6444	2.18e-42	3.32e-40
ENSG00000267303	4306.35	14.6394	1.06158	13.7902	2.92e-43	4.85e-41
ENSG00000263900	4161.65	14.5901	1.07656	13.5525	7.66e-42	1.14e-39
ENSG00000214265	4094.48	14.5666	1.06523	13.6746	1.44e-42	2.25e-40
ENSG00000214736	3830.09	14.4703	1.11691	12.9557	2.18e-38	2.6e-36
ENSG00000256028	3069.6	14.151	1.07209	13.1994	8.84e-40	1.15e-37
ENSG00000251357	2953.63	14.0954	1.06235	13.2681	3.54e-40	4.73e-38
ENSG00000233404	2923.25	14.0805	1.08843	12.9366	2.8e-38	3.3e-36
ENSG00000267059	2899.54	14.0687	1.08234	12.9984	1.25e-38	1.51e-36
ENSG00000215472	2830.91	14.0342	1.06328	13.199	8.89e-40	1.15e-37
ENSG00000260772	2818.01	14.0276	1.11635	12.5656	3.26e-36	3.38e-34
ENSG00000247315	2808.57	14.0228	1.0644	13.1743	1.23e-39	1.56e-37
ENSG00000145337	2794.55	14.0156	1.06545	13.1546	1.6e-39	2e-37
ENSG00000264772	7468.34	14.0078	1.01693	13.7747	3.62e-43	5.94e-41
ENSG00000256646	2734.6	13.9843	1.08021	12.9459	2.48e-38	2.93e-36
ENSG00000256142	2462.66	13.8332	1.07865	12.8245	1.2e-37	1.39e-35
ENSG00000251349	2438.42	13.8189	1.11544	12.3887	3.01e-35	2.91e-33
ENSG00000214717	2302.06	13.7359	1.07176	12.8162	1.33e-37	1.54e-35
ENSG00000256261	2215.14	13.6804	1.09013	12.5493	4.01e-36	4.11e-34
ENSG00000256206	2003.28	13.5353	1.06331	12.7294	4.06e-37	4.56e-35
ENSG00000256599	1933.18	13.4839	1.09283	12.3385	5.62e-35	5.23e-33
ENSG00000256500	1930.55	13.4819	1.06731	12.6316	1.41e-36	1.49e-34
ENSG00000214696	1923.05	13.4763	1.08439	12.4276	1.85e-35	1.82e-33
ENSG00000259522	1903.45	13.4615	1.07501	12.5222	5.65e-36	5.77e-34
ENSG00000258653	1877.48	13.4417	1.06215	12.6552	1.05e-36	1.13e-34
ENSG00000267740	1779.04	13.364	1.08065	12.3667	3.96e-35	3.78e-33
ENSG00000258674	1767.08	13.3543	1.08096	12.3541	4.63e-35	4.36e-33
ENSG00000157654	2811.45	13.3027	1.0783	12.3368	5.74e-35	5.33e-33
ENSG00000262481	1700.4	13.2988	1.07718	12.3459	5.12e-35	4.8e-33
ENSG00000256861	1651.28	13.2565	1.07287	12.3561	4.51e-35	4.27e-33
ENSG00000249209	1643.02	13.2493	1.14907	11.5304	9.27e-31	5.93e-29
ENSG00000254692	1635.81	13.2429	1.06243	12.4648	1.16e-35	1.15e-33
ENSG00000261915	1607.17	13.2174	1.07176	12.3325	6.06e-35	5.6e-33
ENSG00000198743	1567.15	13.1811	1.16065	11.3566	6.87e-30	4.14e-28
ENSG00000255339	1496.43	13.1144	1.0729	12.2233	2.33e-34	2.08e-32
ENSG00000125954	1474.69	13.0933	1.08946	12.0182	2.85e-33	2.3e-31
ENSG00000215621	1466.02	13.0848	1.08257	12.0867	1.24e-33	1.04e-31
ENSG00000235883	1454.22	13.0732	1.12396	11.6314	2.85e-31	1.93e-29
ENSG00000182774	1444.46	13.0634	1.08146	12.0794	1.36e-33	1.13e-31
ENSG00000256545	1375.87	12.9933	1.08801	11.9422	7.13e-33	5.54e-31
ENSG00000250644	1370.05	12.9872	1.06753	12.1656	4.74e-34	4.11e-32
ENSG00000198683	1340.91	12.9561	1.06388	12.1781	4.06e-34	3.56e-32
ENSG00000256100	1332.31	12.9468	1.10773	11.6877	1.47e-31	1.01e-29
ENSG00000260238	1301.84	12.9135	1.06546	12.1201	8.27e-34	7.04e-32
ENSG00000259112	1279.63	12.8886	1.08274	11.9038	1.13e-32	8.66e-31
ENSG00000257073	1263.91	12.8708	1.06642	12.0691	1.54e-33	1.27e-31
ENSG00000197976	1249.81	12.8546	1.06509	12.0691	1.54e-33	1.27e-31
ENSG00000234631	1243.31	12.8471	1.06852	12.0233	2.68e-33	2.17e-31
ENSG00000267426	1231.52	12.8334	1.07001	11.9937	3.83e-33	3.05e-31
ENSG00000144785	1213.8	12.8125	1.07769	11.8888	1.35e-32	1.03e-30
ENSG00000256309	1198.64	12.7943	1.12221	11.401	4.13e-30	2.54e-28
ENSG00000250232	1138.08	12.7195	1.07003	11.8871	1.38e-32	1.05e-30
ENSG00000256349	1124.91	12.7028	1.10272	11.5195	1.05e-30	6.7e-29
ENSG00000262660	1119.84	12.6962	1.08604	11.6904	1.43e-31	9.81e-30
ENSG00000260836	1107.13	12.6797	1.08132	11.7262	9.36e-32	6.66e-30
ENSG00000255439	1096.6	12.666	1.06628	11.8787	1.53e-32	1.16e-30
ENSG00000257026	1081.14	12.6455	1.07609	11.7513	6.95e-32	4.99e-30
ENSG00000250021	1053.51	12.6081	1.07654	11.7117	1.11e-31	7.72e-30
ENSG00000265257	1030.89	12.5768	1.07325	11.7184	1.03e-31	7.21e-30
ENSG00000171570	1003.69	12.5382	1.06924	11.7263	9.35e-32	6.66e-30
ENSG00000256966	1000.85	12.5341	1.08602	11.5413	8.16e-31	5.26e-29
ENSG00000259399	997.782	12.5297	1.07577	11.6472	2.37e-31	1.61e-29
ENSG00000198211	994.073	12.5243	1.29589	9.66468	4.26e-22	1.32e-20
ENSG00000159182	992.062	12.5213	3.01123	4.15821	3.21e-05	0.000124613
ENSG00000255730	991.095	12.52	1.12927	11.0869	1.45e-28	7.79e-27
ENSG00000124333	953.025	12.4635	1.06328	11.7217	9.86e-32	6.98e-30
ENSG00000173349	902.999	12.3857	1.06697	11.6083	3.74e-31	2.49e-29
ENSG00000182378	1477.43	12.3744	1.0915	11.3371	8.6e-30	5.14e-28
ENSG00000167774	894.372	12.3719	1.0654	11.6124	3.56e-31	2.4e-29
ENSG00000183900	888.512	12.3624	2.03567	6.07287	1.26e-09	1.02e-08
ENSG00000258830	880.211	12.3489	1.06433	11.6025	4e-31	2.66e-29
ENSG00000266086	879.786	12.3482	1.09573	11.2694	1.86e-29	1.08e-27
ENSG00000265629	878.531	12.3461	1.08557	11.373	5.7e-30	3.46e-28
ENSG00000103426	876.304	12.3424	1.08773	11.3469	7.68e-30	4.61e-28
ENSG00000169084	873.784	12.3383	1.06433	11.5925	4.5e-31	2.96e-29
ENSG00000263203	871.198	12.334	1.09507	11.2632	1.99e-29	1.16e-27
ENSG00000248643	3452.34	12.3322	0.897007	13.7481	5.23e-43	8.49e-41
ENSG00000265371	859.47	12.3145	1.13976	10.8044	3.28e-27	1.59e-25
ENSG00000256439	846.446	12.2924	1.07992	11.3827	5.1e-30	3.11e-28
ENSG00000213702	843.402	12.2872	1.06358	11.5527	7.15e-31	4.64e-29
ENSG00000244115	832.288	12.268	1.07977	11.3618	6.48e-30	3.92e-28
ENSG00000232495	801.683	12.214	1.09921	11.1116	1.1e-28	6.02e-27
ENSG00000255154	794.299	12.2007	1.06402	11.4666	1.94e-30	1.23e-28
ENSG00000204196	792.3	12.197	1.10498	11.0382	2.5e-28	1.32e-26
ENSG00000261771	773.015	12.1616	1.07627	11.2997	1.32e-29	7.73e-28
ENSG00000255639	770.086	12.156	1.07381	11.3204	1.04e-29	6.17e-28
ENSG00000258529	767.871	12.1519	1.10107	11.0364	2.55e-28	1.34e-26
ENSG00000267261	763.182	12.143	1.07864	11.2577	2.12e-29	1.23e-27
ENSG00000256566	751.814	12.1213	1.0763	11.2621	2.02e-29	1.17e-27
ENSG00000167393	750.451	12.1187	1.12296	10.7918	3.76e-27	1.82e-25
ENSG00000002586	3095.34	12.1119	0.964082	12.5632	3.37e-36	3.48e-34
ENSG00000257390	2910.88	12.1082	0.90894	13.3212	1.74e-40	2.4e-38
ENSG00000259784	733.264	12.0853	1.09182	11.0689	1.77e-28	9.43e-27
ENSG00000203618	732.742	12.0843	1.09987	10.987	4.41e-28	2.29e-26
ENSG00000254413	692.955	12.0037	1.08153	11.0988	1.27e-28	6.87e-27
ENSG00000228144	684.494	11.986	1.08687	11.028	2.8e-28	1.47e-26
ENSG00000125695	667.567	11.9499	1.07304	11.1365	8.34e-29	4.61e-27
ENSG00000178605	666.524	11.9476	1.07286	11.1363	8.35e-29	4.62e-27
ENSG00000267697	663.221	11.9406	1.09005	10.9542	6.35e-28	3.26e-26
ENSG00000248167	658.847	11.9309	1.10054	10.841	2.2e-27	1.08e-25
ENSG00000262664	658.473	11.9301	1.07521	11.0956	1.32e-28	7.1e-27
ENSG00000240764	8981.81	11.9076	0.650211	18.3134	6.47e-75	4.73e-72
ENSG00000243207	640.292	11.8897	1.06456	11.1687	5.8e-29	3.25e-27
ENSG00000187838	1709.62	11.8768	1.02792	11.5542	7.03e-31	4.58e-29
ENSG00000204422	1029.77	11.8536	1.07521	11.0245	2.91e-28	1.52e-26
ENSG00000242590	619.487	11.8422	1.09922	10.7733	4.6e-27	2.21e-25
ENSG00000265590	615.112	11.8319	1.128	10.4892	9.68e-26	4.11e-24
ENSG00000254536	612.728	11.8262	1.12503	10.512	7.61e-26	3.27e-24
ENSG00000169093	608.573	11.8164	1.11196	10.6267	2.24e-26	1.01e-24
ENSG00000259080	594.09	11.7817	1.1314	10.4134	2.15e-25	8.9e-24
ENSG00000265794	577.872	11.7417	1.10729	10.6041	2.85e-26	1.27e-24
ENSG00000188223	566.738	11.7137	1.06951	10.9524	6.47e-28	3.33e-26
ENSG00000261832	557.375	11.6896	1.08723	10.7517	5.82e-27	2.78e-25
ENSG00000256586	556.713	11.6879	1.09107	10.7124	8.91e-27	4.18e-25
ENSG00000255835	556.661	11.6878	1.07321	10.8905	1.28e-27	6.43e-26
ENSG00000176020	555.036	11.6835	1.09374	10.6822	1.23e-26	5.68e-25
ENSG00000255729	551.494	11.6744	1.10569	10.5585	4.64e-26	2.03e-24
ENSG00000254979	547.497	11.6639	1.09964	10.607	2.77e-26	1.24e-24
ENSG00000213029	542.839	11.6516	1.10708	10.5246	6.65e-26	2.88e-24
ENSG00000106031	2623.15	11.6301	1.23223	9.43825	3.79e-21	1.09e-19
ENSG00000254673	534.186	11.6284	1.07525	10.8147	2.93e-27	1.43e-25
ENSG00000257411	530.323	11.6178	1.06937	10.8642	1.71e-27	8.46e-26
ENSG00000255526	526.011	11.6061	1.06817	10.8654	1.69e-27	8.36e-26
ENSG00000223953	524.041	11.6006	1.12731	10.2905	7.77e-25	3.07e-23
ENSG00000235718	524.041	11.6006	1.12731	10.2905	7.77e-25	3.07e-23
ENSG00000259159	524.041	11.6006	1.12731	10.2905	7.77e-25	3.07e-23
ENSG00000215791	523.772	11.6	1.08677	10.6738	1.35e-26	6.18e-25
ENSG00000258941	516.587	11.5801	1.07072	10.8152	2.92e-27	1.43e-25
ENSG00000233863	515.136	11.5761	1.11797	10.3545	3.99e-25	1.61e-23
ENSG00000248594	505.251	11.5481	1.1332	10.1906	2.18e-24	8.27e-23
ENSG00000259132	502.146	11.5391	1.06898	10.7945	3.66e-27	1.77e-25
ENSG00000250151	821.827	11.5279	1.06596	10.8146	2.94e-27	1.43e-25
ENSG00000248710	493.791	11.515	1.1393	10.1071	5.14e-24	1.88e-22
ENSG00000203583	493.701	11.5146	1.07643	10.697	1.05e-26	4.88e-25
ENSG00000108825	493.614	11.5143	1.08019	10.6596	1.57e-26	7.16e-25
ENSG00000224512	490.611	11.5056	1.09604	10.4975	8.87e-26	3.79e-24
ENSG00000111780	489.085	11.501	1.0945	10.5081	7.93e-26	3.39e-24
ENSG00000135903	1666.87	11.4956	2.32928	4.93527	8e-07	4.19e-06
ENSG00000229637	481.668	11.479	2.70753	4.23965	2.24e-05	8.96e-05
ENSG00000261796	475.91	11.4617	1.07175	10.6944	1.08e-26	5.02e-25
ENSG00000255831	474.873	11.4586	1.0661	10.7482	6.05e-27	2.87e-25
ENSG00000266953	474.711	11.4581	1.10503	10.3691	3.43e-25	1.4e-23
ENSG00000255072	474.038	11.4561	1.08595	10.5494	5.11e-26	2.23e-24
ENSG00000256632	473.394	11.4541	1.06902	10.7146	8.7e-27	4.1e-25
ENSG00000185414	1270.57	11.4487	1.02646	11.1536	6.87e-29	3.83e-27
ENSG00000237651	464.19	11.4258	1.1322	10.0917	6.01e-24	2.18e-22
ENSG00000130383	1775.97	11.4097	0.92128	12.3846	3.17e-35	3.05e-33
ENSG00000171201	455.948	11.3997	3.63068	3.13984	0.00169043	0.00448983
ENSG00000234857	2885.84	11.3649	0.73265	15.5121	2.87e-54	8.84e-52
ENSG00000258210	442.796	11.3577	1.06583	10.6562	1.63e-26	7.42e-25
ENSG00000257034	419.853	11.2808	1.07074	10.5355	5.93e-26	2.57e-24
ENSG00000263809	3736.46	11.2501	0.675214	16.6616	2.49e-62	1.1e-59
ENSG00000215298	410.48	11.2483	1.0814	10.4016	2.44e-25	1.01e-23
ENSG00000258864	401.836	11.2176	1.06747	10.5086	7.89e-26	3.38e-24
ENSG00000257767	401.282	11.2156	1.12099	10.0051	1.45e-23	5.08e-22
ENSG00000139330	400.905	11.2141	3.63068	3.08871	0.00201027	0.00523935
ENSG00000255690	6740.24	11.2036	0.503714	22.2419	1.35e-109	2.47e-106
ENSG00000258644	395.051	11.193	1.07405	10.4213	1.98e-25	8.25e-24
ENSG00000255168	391.178	11.1789	1.08743	10.2801	8.66e-25	3.41e-23
ENSG00000182712	389.905	11.174	1.09336	10.2199	1.62e-24	6.21e-23
ENSG00000259305	389.736	11.1735	1.08061	10.34	4.65e-25	1.87e-23
ENSG00000256873	387.728	11.1661	1.08383	10.3025	6.87e-25	2.73e-23
ENSG00000264324	2578.34	11.1648	0.70446	15.8487	1.43e-56	5.05e-54
ENSG00000142684	379.88	11.1365	1.07497	10.3598	3.78e-25	1.53e-23
ENSG00000256235	620.783	11.1232	1.11509	9.97515	1.96e-23	6.8e-22
ENSG00000266302	373.943	11.1138	1.40632	7.90274	2.73e-15	4.5e-14
ENSG00000263136	372.587	11.1086	1.08869	10.2037	1.91e-24	7.27e-23
ENSG00000261147	3455.98	11.0999	0.618121	17.9574	4.2e-72	2.73e-69
ENSG00000261611	370.185	11.0993	1.07728	10.3031	6.82e-25	2.71e-23
ENSG00000260914	361.817	11.0662	1.09348	10.1202	4.5e-24	1.65e-22
ENSG00000253767	8978.36	11.0645	0.715917	15.455	6.99e-54	2.02e-51
ENSG00000258643	2370.51	11.0641	0.715113	15.4719	5.37e-54	1.6e-51
ENSG00000258610	357.142	11.0476	1.08607	10.1721	2.64e-24	9.87e-23
ENSG00000243749	356.386	11.0444	1.10094	10.0318	1.11e-23	3.92e-22
ENSG00000251201	355.664	11.0416	1.12868	9.7827	1.34e-22	4.33e-21
ENSG00000259288	354.64	11.0374	1.06766	10.3379	4.75e-25	1.9e-23
ENSG00000265818	350.25	11.0194	1.08208	10.1835	2.35e-24	8.84e-23
ENSG00000256225	348.782	11.0132	1.08291	10.17	2.7e-24	1.01e-22
ENSG00000256514	345.453	10.9995	1.06808	10.2983	7.17e-25	2.84e-23
ENSG00000255054	344.817	10.9968	1.11381	9.87314	5.44e-23	1.83e-21
ENSG00000207765	344.632	10.9961	1.10287	9.97043	2.05e-23	7.1e-22
ENSG00000228049	343.141	10.9897	1.17381	9.36238	7.8e-21	2.18e-19
ENSG00000249590	342.198	10.9859	1.08184	10.1549	3.15e-24	1.17e-22
ENSG00000213297	340.383	10.9782	1.07001	10.2599	1.07e-24	4.18e-23
ENSG00000255073	338.286	10.9693	1.13201	9.6901	3.32e-22	1.04e-20
ENSG00000254806	338.153	10.9687	1.07558	10.1979	2.03e-24	7.69e-23
ENSG00000255242	337.825	10.9672	1.08068	10.1485	3.36e-24	1.24e-22
ENSG00000251246	336.829	10.963	1.1463	9.56383	1.13e-21	3.41e-20
ENSG00000130283	336.772	10.9626	1.111	9.86739	5.76e-23	1.93e-21
ENSG00000083842	333.306	10.9479	1.08037	10.1335	3.92e-24	1.45e-22
ENSG00000267699	329.092	10.9296	1.17225	9.3236	1.12e-20	3.1e-19
ENSG00000258964	325.321	10.913	1.11033	9.82858	8.48e-23	2.8e-21
ENSG00000242419	9175.18	10.8943	0.537161	20.2812	1.89e-91	2.04e-88
ENSG00000184247	320.629	10.8918	1.11676	9.75304	1.79e-22	5.74e-21
ENSG00000267645	319.057	10.8847	1.1783	9.23762	2.52e-20	6.76e-19
ENSG00000262730	318.484	10.8822	1.08078	10.0688	7.59e-24	2.73e-22
ENSG00000267748	313.459	10.8594	1.12514	9.65156	4.84e-22	1.49e-20
ENSG00000267368	313.317	10.8585	1.17594	9.23391	2.61e-20	6.99e-19
ENSG00000141979	311.823	10.8517	1.09785	9.88448	4.86e-23	1.64e-21
ENSG00000228315	308.072	10.8343	1.07321	10.0953	5.8e-24	2.11e-22
ENSG00000248751	301.524	10.8032	1.10838	9.74689	1.9e-22	6.06e-21
ENSG00000159184	495.501	10.7977	2.21622	4.87213	1.1e-06	5.64e-06
ENSG00000244270	297.973	10.7862	1.07527	10.0311	1.11e-23	3.94e-22
ENSG00000248993	297.818	10.7856	1.12875	9.55529	1.23e-21	3.68e-20
ENSG00000259024	296.241	10.7779	1.08055	9.97448	1.97e-23	6.83e-22
ENSG00000256121	295.994	10.7765	1.19818	8.99402	2.38e-19	5.87e-18
ENSG00000196826	295.84	10.7758	1.07353	10.0377	1.04e-23	3.7e-22
ENSG00000255863	293.314	10.7633	1.08544	9.91615	3.54e-23	1.2e-21
ENSG00000244563	292.926	10.7615	1.08336	9.93341	2.98e-23	1.02e-21
ENSG00000204962	1481.73	10.7293	0.861742	12.4507	1.39e-35	1.37e-33
ENSG00000160844	284.012	10.7171	1.08014	9.92195	3.34e-23	1.14e-21
ENSG00000265649	284.027	10.7169	1.07933	9.92924	3.11e-23	1.06e-21
ENSG00000255436	283.869	10.7163	1.07051	10.0105	1.37e-23	4.83e-22
ENSG00000261459	281.128	10.7023	1.07761	9.93145	3.04e-23	1.04e-21
ENSG00000264668	280.732	10.7001	1.07697	9.93537	2.92e-23	1e-21
ENSG00000255432	279.543	10.6939	1.08426	9.86288	6.03e-23	2.01e-21
ENSG00000138136	277.389	10.6828	2.93277	3.64257	0.000269933	0.000861562
ENSG00000204965	1484.9	10.68	0.868054	12.3034	8.69e-35	7.94e-33
ENSG00000262302	276.312	10.6774	1.08237	9.86484	5.91e-23	1.98e-21
ENSG00000263155	275.573	10.6736	1.25406	8.51122	1.72e-17	3.51e-16
ENSG00000155269	271.106	10.65	1.32732	8.02368	1.03e-15	1.77e-14
ENSG00000212734	270.531	10.6469	1.12869	9.43296	3.99e-21	1.14e-19
ENSG00000256806	267.109	10.6285	1.12765	9.42544	4.28e-21	1.22e-19
ENSG00000254959	265.842	10.6216	1.10481	9.61397	6.98e-22	2.13e-20
ENSG00000266997	263.792	10.6104	1.12242	9.45313	3.29e-21	9.53e-20
ENSG00000254445	263.709	10.6099	2.19156	4.84125	1.29e-06	6.52e-06
ENSG00000249773	434.708	10.6085	1.07017	9.91285	3.66e-23	1.24e-21
ENSG00000261487	434.174	10.607	1.12392	9.43754	3.82e-21	1.1e-19
ENSG00000259171	262.216	10.6016	1.21215	8.74612	2.21e-18	4.92e-17
ENSG00000259075	258.982	10.5837	1.10874	9.54568	1.35e-21	4.03e-20
ENSG00000248919	1017.05	10.5821	0.917947	11.528	9.53e-31	6.08e-29
ENSG00000214435	677.861	10.5554	1.01965	10.352	4.1e-25	1.65e-23
ENSG00000179449	253.58	10.5533	1.13171	9.32509	1.11e-20	3.06e-19
ENSG00000156150	246.368	10.5117	1.18096	8.90097	5.54e-19	1.32e-17
ENSG00000240979	244.388	10.5003	1.09555	9.58444	9.3e-22	2.81e-20
ENSG00000217576	242.392	10.4885	1.07877	9.72261	2.42e-22	7.61e-21
ENSG00000181495	237.599	10.4597	1.18027	8.86215	7.85e-19	1.84e-17
ENSG00000106328	943.04	10.4548	0.924357	11.3104	1.17e-29	6.9e-28
ENSG00000259332	235.565	10.4472	1.08716	9.60965	7.28e-22	2.22e-20
ENSG00000265303	234.951	10.4433	1.0714	9.7474	1.89e-22	6.04e-21
ENSG00000260537	234.95	10.4433	1.0723	9.73915	2.05e-22	6.51e-21
ENSG00000266076	234.444	10.4401	1.24613	8.37803	5.38e-17	1.04e-15
ENSG00000248871	233.334	10.4333	1.16357	8.9666	3.06e-19	7.45e-18
ENSG00000215695	231.155	10.4199	1.11221	9.36864	7.35e-21	2.06e-19
ENSG00000161574	230.962	10.4187	1.2038	8.65489	4.93e-18	1.07e-16
ENSG00000167807	230.331	10.4147	1.07271	9.70874	2.77e-22	8.67e-21
ENSG00000266962	376.339	10.4003	1.06995	9.72036	2.47e-22	7.78e-21
ENSG00000263620	225.745	10.3855	1.08838	9.54217	1.4e-21	4.16e-20
ENSG00000260391	222.205	10.3627	1.09609	9.45424	3.25e-21	9.44e-20
ENSG00000257524	585.318	10.3484	1.09751	9.42894	4.14e-21	1.18e-19
ENSG00000255036	218.997	10.342	1.11265	9.29492	1.47e-20	4.02e-19
ENSG00000265039	218.759	10.3404	1.07129	9.65229	4.81e-22	1.48e-20
ENSG00000261717	218.262	10.3371	1.14948	8.99291	2.41e-19	5.92e-18
ENSG00000255152	212.657	10.2996	1.10435	9.32642	1.1e-20	3.03e-19
ENSG00000250641	212.58	10.2992	1.25809	8.18634	2.69e-16	4.9e-15
ENSG00000255813	208.807	10.273	1.09666	9.36754	7.42e-21	2.08e-19
ENSG00000249967	205.818	10.2523	1.1742	8.73134	2.52e-18	5.57e-17
ENSG00000250135	205.111	10.2474	1.07692	9.5155	1.81e-21	5.34e-20
ENSG00000173366	201.188	10.2194	1.11445	9.1699	4.73e-20	1.24e-18
ENSG00000105647	3154.59	10.2072	0.585132	17.4442	3.81e-68	2.1e-65
ENSG00000248235	198.571	10.2005	1.10002	9.27301	1.81e-20	4.9e-19
ENSG00000250349	195.289	10.1765	1.08168	9.40803	5.06e-21	1.43e-19
ENSG00000131233	194.678	10.1719	1.08896	9.341	9.54e-21	2.65e-19
ENSG00000240720	1256.97	10.1572	0.740415	13.7183	7.89e-43	1.27e-40
ENSG00000239389	1480.32	10.1571	0.762271	13.3247	1.66e-40	2.31e-38
ENSG00000258728	192.576	10.1563	1.09026	9.31552	1.21e-20	3.33e-19
ENSG00000264455	191.655	10.1495	1.07846	9.4111	4.91e-21	1.39e-19
ENSG00000260108	191.357	10.1471	1.08157	9.38186	6.48e-21	1.83e-19
ENSG00000204970	1480.03	10.1427	0.74284	13.6539	1.91e-42	2.93e-40
ENSG00000264813	190.728	10.1426	1.17362	8.64213	5.52e-18	1.19e-16
ENSG00000249624	187.946	10.1213	1.19079	8.49966	1.9e-17	3.86e-16
ENSG00000260371	187.712	10.1195	1.0867	9.31211	1.25e-20	3.43e-19
ENSG00000240303	308.225	10.1118	1.08126	9.3519	8.61e-21	2.4e-19
ENSG00000250709	185.279	10.1005	1.38611	7.28697	3.17e-13	4.12e-12
ENSG00000250424	185.049	10.0987	1.13036	8.93405	4.11e-19	9.89e-18
ENSG00000257529	184.493	10.0947	1.10879	9.10427	8.68e-20	2.21e-18
ENSG00000253861	183.469	10.0867	1.27333	7.92151	2.35e-15	3.91e-14
ENSG00000209082	182.062	10.0753	1.10722	9.09964	9.06e-20	2.31e-18
ENSG00000260345	180.613	10.0639	1.10263	9.12716	7.03e-20	1.81e-18
ENSG00000251503	179.639	10.0563	1.08366	9.27991	1.7e-20	4.6e-19
ENSG00000241287	178.48	10.047	1.22186	8.22267	1.99e-16	3.67e-15
ENSG00000234603	176.05	10.0272	1.0942	9.16397	5e-20	1.31e-18
ENSG00000187122	1138.77	10.0268	0.800886	12.5197	5.83e-36	5.91e-34
ENSG00000267520	172.958	10.0016	1.11261	8.9893	2.49e-19	6.11e-18
ENSG00000226232	172.614	9.99846	1.08331	9.22952	2.72e-20	7.26e-19
ENSG00000262633	172.09	9.99406	1.10621	9.03449	1.65e-19	4.12e-18
ENSG00000258724	171.094	9.986	1.10933	9.00181	2.22e-19	5.49e-18
ENSG00000206990	170.702	9.98227	1.0956	9.11126	8.14e-20	2.08e-18
ENSG00000259371	168.666	9.96501	1.14017	8.7399	2.33e-18	5.19e-17
ENSG00000255104	168.501	9.96395	1.11484	8.93756	3.98e-19	9.6e-18
ENSG00000255905	167.879	9.95855	1.31394	7.57914	3.48e-14	5.05e-13
ENSG00000248101	164.924	9.93267	1.08497	9.15477	5.45e-20	1.41e-18
ENSG00000243107	271.38	9.92883	1.13606	8.73972	2.34e-18	5.19e-17
ENSG00000258466	269.987	9.92071	1.08296	9.16072	5.16e-20	1.34e-18
ENSG00000188474	163.295	9.91848	1.09919	9.02344	1.82e-19	4.54e-18
ENSG00000240652	162.805	9.91393	1.10822	8.9458	3.69e-19	8.92e-18
ENSG00000240972	14372.6	9.89347	0.303172	32.6332	1.39e-233	4.05e-229
ENSG00000235333	155.408	9.84725	1.11464	8.83444	1.01e-18	2.33e-17
ENSG00000265072	155.085	9.84435	1.15	8.56027	1.13e-17	2.34e-16
ENSG00000256929	154.588	9.83932	1.10967	8.86687	7.52e-19	1.77e-17
ENSG00000214167	154.132	9.83489	1.18934	8.26917	1.35e-16	2.53e-15
ENSG00000260899	153.337	9.82769	1.10196	8.91839	4.73e-19	1.14e-17
ENSG00000255723	152.41	9.81868	1.14849	8.54923	1.24e-17	2.56e-16
ENSG00000182484	150.806	9.80368	1.11011	8.83123	1.04e-18	2.39e-17
ENSG00000267168	150.797	9.80366	1.0817	9.06324	1.27e-19	3.21e-18
ENSG00000254462	148.835	9.78467	1.16	8.43502	3.31e-17	6.52e-16
ENSG00000241790	148.677	9.78331	1.15705	8.4554	2.78e-17	5.53e-16
ENSG00000258838	147.947	9.77624	1.10269	8.86579	7.6e-19	1.78e-17
ENSG00000249141	146.096	9.75782	1.07981	9.03663	1.62e-19	4.05e-18
ENSG00000267561	144.898	9.74607	1.20244	8.10523	5.26e-16	9.31e-15
ENSG00000213780	560.505	9.73631	0.899311	10.8264	2.58e-27	1.26e-25
ENSG00000254782	143.845	9.73532	1.15006	8.46508	2.56e-17	5.11e-16
ENSG00000257341	143.033	9.7272	1.11466	8.72657	2.63e-18	5.8e-17
ENSG00000173540	565.19	9.71895	0.933048	10.4163	2.09e-25	8.65e-24
ENSG00000258924	140.911	9.70581	1.09719	8.84606	9.07e-19	2.11e-17
ENSG00000267022	136.886	9.66411	1.12284	8.60685	7.51e-18	1.59e-16
ENSG00000258984	719.283	9.66082	0.816133	11.8373	2.5e-32	1.85e-30
ENSG00000265597	136.315	9.65778	1.09008	8.85966	8.03e-19	1.88e-17
ENSG00000256989	136.232	9.65689	1.0854	8.89704	5.74e-19	1.36e-17
ENSG00000260007	135.239	9.64639	1.10041	8.76617	1.85e-18	4.17e-17
ENSG00000093100	703.041	9.64242	0.798658	12.0733	1.46e-33	1.21e-31
ENSG00000105663	1905.94	9.63894	0.55999	17.2127	2.13e-66	1.07e-63
ENSG00000267673	221.54	9.63483	1.07141	8.99269	2.41e-19	5.93e-18
ENSG00000249319	133.395	9.62689	1.08493	8.87327	7.1e-19	1.67e-17
ENSG00000267629	132.777	9.61988	1.33607	7.20011	6.02e-13	7.57e-12
ENSG00000267618	130.717	9.59767	1.09567	8.75965	1.96e-18	4.4e-17
ENSG00000221857	129.911	9.58828	1.14403	8.38117	5.24e-17	1.01e-15
ENSG00000267660	129.787	9.58686	1.11995	8.5601	1.13e-17	2.34e-16
ENSG00000259634	128.331	9.57084	1.09394	8.74897	2.15e-18	4.81e-17
ENSG00000258790	1939.64	9.56125	0.626845	15.253	1.57e-52	4.22e-50
ENSG00000170468	338.421	9.55263	1.02706	9.30094	1.39e-20	3.8e-19
ENSG00000177820	126.672	9.55202	1.08821	8.7777	1.67e-18	3.77e-17
ENSG00000244457	126.482	9.54994	1.07904	8.85043	8.72e-19	2.04e-17
ENSG00000255594	126.366	9.54891	1.10578	8.63545	5.85e-18	1.25e-16
ENSG00000223814	126.25	9.54756	1.3181	7.24341	4.38e-13	5.59e-12
ENSG00000249884	126.06	9.54516	1.10469	8.64056	5.59e-18	1.2e-16
ENSG00000255245	125.964	9.54369	1.1828	8.06872	7.1e-16	1.24e-14
ENSG00000248405	336.595	9.54354	1.03904	9.18496	4.12e-20	1.08e-18
ENSG00000265455	124.395	9.52608	1.13941	8.36056	6.24e-17	1.2e-15
ENSG00000185883	7848.27	9.52464	0.410098	23.2253	2.53e-119	5.69e-116
ENSG00000168939	123.406	9.51467	1.0932	8.70351	3.22e-18	7.04e-17
ENSG00000187664	121.99	9.49764	1.36809	6.94228	3.86e-12	4.38e-11
ENSG00000129226	486.637	9.49759	0.949735	10.0002	1.52e-23	5.32e-22
ENSG00000159556	196.721	9.46274	1.24487	7.60137	2.93e-14	4.28e-13
ENSG00000263212	116.673	9.43375	1.09716	8.59835	8.09e-18	1.71e-16
ENSG00000243251	115.777	9.42254	1.09629	8.59493	8.33e-18	1.76e-16
ENSG00000267120	114.062	9.40076	1.08191	8.68903	3.66e-18	7.98e-17
ENSG00000255782	112.905	9.38631	1.12882	8.31514	9.16e-17	1.74e-15
ENSG00000240963	112.27	9.37823	1.10454	8.49063	2.06e-17	4.15e-16
ENSG00000196497	1379.64	9.37001	0.6217	15.0716	2.49e-51	6.5e-49
ENSG00000204961	1491.32	9.36044	0.659649	14.19	1.06e-45	2.1e-43
ENSG00000267001	109.799	9.34563	1.10505	8.45718	2.74e-17	5.45e-16
ENSG00000218422	562.734	9.34308	0.816697	11.4401	2.64e-30	1.65e-28
ENSG00000227164	106.226	9.29809	1.10204	8.43713	3.25e-17	6.41e-16
ENSG00000256825	105.64	9.29056	1.14724	8.09822	5.58e-16	9.84e-15
ENSG00000258677	105.534	9.28891	1.08975	8.52386	1.54e-17	3.17e-16
ENSG00000255927	104.78	9.27856	1.09982	8.43646	3.27e-17	6.45e-16
ENSG00000256664	104.42	9.2737	1.10319	8.40629	4.23e-17	8.25e-16
ENSG00000175827	104.142	9.26927	1.10483	8.38978	4.87e-17	9.45e-16
ENSG00000256492	103.842	9.26564	1.38624	6.68402	2.32e-11	2.36e-10
ENSG00000255824	102.352	9.2444	1.10759	8.34639	7.04e-17	1.35e-15
ENSG00000255508	9055.93	9.2188	0.408778	22.5521	1.28e-112	2.5e-109
ENSG00000215837	100.382	9.2164	1.08638	8.48361	2.18e-17	4.4e-16
ENSG00000266727	98.9056	9.19499	1.1114	8.27334	1.3e-16	2.44e-15
ENSG00000258818	261.041	9.18499	1.1531	7.96549	1.65e-15	2.79e-14
ENSG00000251511	98.1041	9.18328	3.6308	2.52927	0.0114299	0.0246977
ENSG00000167131	97.7762	9.17839	1.08973	8.42261	3.68e-17	7.22e-16
ENSG00000214447	97.3778	9.1725	1.08957	8.41848	3.81e-17	7.46e-16
ENSG00000182108	1173.36	9.17167	0.597036	15.362	2.94e-53	8.04e-51
ENSG00000188629	260.148	9.16108	1.03661	8.83754	9.78e-19	2.27e-17
ENSG00000254402	96.0256	9.15287	1.13148	8.0893	6e-16	1.06e-14
ENSG00000255292	95.7279	9.14823	1.10002	8.31642	9.07e-17	1.72e-15
ENSG00000230259	95.3542	9.14201	1.33961	6.82438	8.83e-12	9.49e-11
ENSG00000255663	95.1031	9.13861	1.11234	8.21565	2.11e-16	3.89e-15
ENSG00000242288	94.7744	9.13391	1.14855	7.95256	1.83e-15	3.09e-14
ENSG00000178550	92.6166	9.10002	1.41811	6.41699	1.39e-10	1.28e-09
ENSG00000241353	92.1862	9.09402	1.22677	7.41298	1.23e-13	1.69e-12
ENSG00000241978	2802.46	9.08455	0.426451	21.3027	1.07e-100	1.36e-97
ENSG00000263182	89.6969	9.05373	1.15981	7.80622	5.89e-15	9.39e-14
ENSG00000254788	239.889	9.04054	1.02154	8.84991	8.76e-19	2.04e-17
ENSG00000257921	88.3831	9.03267	1.10045	8.20818	2.25e-16	4.13e-15
ENSG00000259827	88.1167	9.02837	1.23092	7.33464	2.22e-13	2.94e-12
ENSG00000166507	800.343	9.02768	0.641055	14.0825	4.86e-45	9.23e-43
ENSG00000261130	87.9189	9.02514	1.14477	7.88377	3.18e-15	5.19e-14
ENSG00000265700	87.7438	9.02222	1.15617	7.80352	6.02e-15	9.57e-14
ENSG00000263126	1248.38	9.01112	0.595315	15.1367	9.27e-52	2.46e-49
ENSG00000267140	86.6517	9.00471	1.12794	7.98334	1.42e-15	2.43e-14
ENSG00000264501	86.5285	9.00214	1.08907	8.26592	1.39e-16	2.59e-15
ENSG00000258892	86.2234	8.99731	1.0936	8.22728	1.92e-16	3.54e-15
ENSG00000254277	84.3119	8.96511	1.57716	5.68435	1.31e-08	9.08e-08
ENSG00000261067	1437.4	8.9383	0.542229	16.4844	4.75e-61	2.04e-58
ENSG00000258064	81.2344	8.9114	1.14598	7.77626	7.47e-15	1.18e-13
ENSG00000259052	81.1151	8.90882	1.09608	8.12791	4.37e-16	7.8e-15
ENSG00000221566	81.0888	8.90842	1.11255	8.00724	1.17e-15	2.01e-14
ENSG00000223773	80.5991	8.89979	1.18207	7.52898	5.11e-14	7.28e-13
ENSG00000254221	9086.8	8.89349	0.4035	22.0409	1.17e-107	1.8e-104
ENSG00000213906	80.0467	8.88998	1.09007	8.15541	3.48e-16	6.26e-15
ENSG00000256537	79.0028	8.87119	1.09453	8.10504	5.27e-16	9.32e-15
ENSG00000265264	78.7056	8.86574	1.10872	7.99636	1.28e-15	2.19e-14
ENSG00000258588	78.1246	8.85527	1.11967	7.90883	2.6e-15	4.29e-14
ENSG00000263798	78.0166	8.8529	1.11531	7.9376	2.06e-15	3.46e-14
ENSG00000254996	6578.14	8.83938	0.303188	29.1548	7.27e-187	1.06e-182
ENSG00000204956	9100.07	8.80551	0.488182	18.0374	9.92e-73	6.59e-70
ENSG00000266728	74.7767	8.79157	1.13453	7.74905	9.26e-15	1.44e-13
ENSG00000166333	2186.84	8.78624	0.514298	17.084	1.95e-65	9.68e-63
ENSG00000211517	73.9157	8.77484	1.14787	7.64445	2.1e-14	3.11e-13
ENSG00000250741	73.2196	8.76175	1.12022	7.82145	5.22e-15	8.36e-14
ENSG00000255767	72.9214	8.7552	1.11497	7.85239	4.08e-15	6.62e-14
ENSG00000266118	119.57	8.74429	1.09263	8.00298	1.21e-15	2.08e-14
ENSG00000256786	71.5258	8.72757	1.15252	7.57263	3.66e-14	5.3e-13
ENSG00000258555	1244.29	8.72392	0.637913	13.6757	1.42e-42	2.23e-40
ENSG00000262209	9003.49	8.72195	0.460482	18.9409	5.25e-80	4.04e-77
ENSG00000241728	70.9385	8.71566	1.19567	7.28935	3.11e-13	4.05e-12
ENSG00000258465	732.232	8.7093	0.628684	13.8532	1.22e-43	2.05e-41
ENSG00000114786	579.641	8.70012	0.812739	10.7047	9.68e-27	4.51e-25
ENSG00000243501	70.0293	8.69713	1.10175	7.89389	2.93e-15	4.81e-14
ENSG00000211592	69.8936	8.69439	1.22493	7.09789	1.27e-12	1.53e-11
ENSG00000248383	1494.84	8.69365	0.543637	15.9916	1.46e-57	5.77e-55
ENSG00000248672	69.7809	8.69195	1.12613	7.7184	1.18e-14	1.8e-13
ENSG00000131152	69.3321	8.68244	1.28683	6.74717	1.51e-11	1.57e-10
ENSG00000213920	183.2	8.67582	1.02802	8.43931	3.19e-17	6.3e-16
ENSG00000239969	67.8449	8.65167	1.10754	7.81164	5.64e-15	9.01e-14
ENSG00000237580	66.6408	8.62574	1.16487	7.40487	1.31e-13	1.79e-12
ENSG00000205307	66.5792	8.62427	1.19818	7.19784	6.12e-13	7.68e-12
ENSG00000263715	65.8792	8.60854	1.11198	7.74166	9.81e-15	1.51e-13
ENSG00000183770	247.241	8.60797	1.43266	6.00837	1.87e-09	1.48e-08
ENSG00000258664	64.965	8.58893	1.1109	7.73151	1.06e-14	1.63e-13
ENSG00000139574	64.9155	8.58757	1.15229	7.45259	9.15e-14	1.27e-12
ENSG00000240755	64.4538	8.57732	1.21777	7.04344	1.88e-12	2.22e-11
ENSG00000241073	63.8365	8.56331	1.0993	7.78982	6.71e-15	1.06e-13
ENSG00000244094	63.8097	8.56309	1.35208	6.33327	2.4e-10	2.13e-09
ENSG00000213782	2082.93	8.5544	0.944081	9.06109	1.29e-19	3.26e-18
ENSG00000254553	425.592	8.55018	0.729292	11.7239	9.61e-32	6.82e-30
ENSG00000262160	62.6762	8.53715	1.37382	6.21415	5.16e-10	4.38e-09
ENSG00000260566	62.6002	8.53571	1.1329	7.53436	4.91e-14	7.01e-13
ENSG00000255330	62.3037	8.52795	1.23538	6.90311	5.09e-12	5.68e-11
ENSG00000232023	62.2881	8.52791	3.63088	2.34871	0.0188384	0.0382247
ENSG00000256950	751.846	8.52762	0.673411	12.6633	9.44e-37	1.02e-34
ENSG00000240180	61.9572	8.52077	1.15703	7.36434	1.78e-13	2.38e-12
ENSG00000183979	61.5023	8.50914	1.15489	7.3679	1.73e-13	2.32e-12
ENSG00000207112	61.4487	8.50858	1.13918	7.46905	8.08e-14	1.13e-12
ENSG00000259900	61.4333	8.50793	1.12823	7.54095	4.67e-14	6.69e-13
ENSG00000262621	1074.47	8.50272	0.621442	13.6822	1.3e-42	2.05e-40
ENSG00000262576	9031.03	8.49473	0.334644	25.3844	3.75e-142	1.83e-138
ENSG00000264052	60.5872	8.48816	1.10618	7.67338	1.68e-14	2.51e-13
ENSG00000262880	160.633	8.48797	1.03743	8.18171	2.8e-16	5.08e-15
ENSG00000244078	60.5063	8.48571	1.21301	6.9956	2.64e-12	3.06e-11
ENSG00000207165	60.1117	8.47686	1.10083	7.70042	1.36e-14	2.06e-13
ENSG00000064489	156.189	8.4466	1.0347	8.16331	3.26e-16	5.88e-15
ENSG00000253159	9015.82	8.44307	0.390648	21.613	1.36e-103	1.8e-100
ENSG00000266722	58.562	8.43906	1.14361	7.3793	1.59e-13	2.14e-12
ENSG00000206483	58.5219	8.43766	1.11772	7.54899	4.39e-14	6.31e-13
ENSG00000260415	57.1885	8.40452	1.12518	7.46947	8.05e-14	1.12e-12
ENSG00000265263	56.965	8.39966	1.13895	7.37491	1.64e-13	2.21e-12
ENSG00000185495	93.8192	8.39389	1.15091	7.29329	3.02e-13	3.94e-12
ENSG00000205236	55.206	8.35326	1.18684	7.03826	1.95e-12	2.3e-11
ENSG00000255872	1963.25	8.33919	0.705454	11.821	3.04e-32	2.23e-30
ENSG00000182196	2941.44	8.33786	0.359435	23.1971	4.87e-119	1.02e-115
ENSG00000240821	54.4795	8.33455	1.10872	7.51725	5.59e-14	7.95e-13
ENSG00000253537	9093.23	8.31535	0.569893	14.5911	3.2e-48	7.14e-46
ENSG00000259115	53.4044	8.30595	1.13645	7.30871	2.7e-13	3.54e-12
ENSG00000260170	53.1086	8.29832	1.29381	6.41386	1.42e-10	1.31e-09
ENSG00000265827	52.9675	8.29471	1.14813	7.22454	5.03e-13	6.38e-12
ENSG00000250299	87.502	8.29278	1.12262	7.38696	1.5e-13	2.03e-12
ENSG00000100890	710.984	8.28945	0.563647	14.7068	5.83e-49	1.35e-46
ENSG00000258315	1500.63	8.27709	0.530346	15.6069	6.53e-55	2.07e-52
ENSG00000244255	51.8768	8.26474	1.17874	7.01151	2.36e-12	2.75e-11
ENSG00000267048	135.658	8.25852	1.11189	7.42747	1.11e-13	1.52e-12
ENSG00000234431	51.6145	8.25652	1.14667	7.20043	6e-13	7.56e-12
ENSG00000244687	5132.7	8.25139	0.327695	25.1801	6.61e-140	2.76e-136
ENSG00000267157	51.3872	8.25021	1.11549	7.39602	1.4e-13	1.9e-12
ENSG00000128714	345.737	8.24805	1.90527	4.32908	1.5e-05	6.23e-05
ENSG00000259053	51.0107	8.23998	1.1471	7.18334	6.8e-13	8.49e-12
ENSG00000251184	50.9035	8.23632	1.13524	7.25516	4.01e-13	5.15e-12
ENSG00000227128	50.5713	8.22723	2.81461	2.92304	0.00346631	0.0085407
ENSG00000257028	50.5322	8.22614	1.1565	7.11294	1.14e-12	1.38e-11
ENSG00000264545	50.1554	8.21542	1.15056	7.14034	9.31e-13	1.14e-11
ENSG00000243888	50.1176	8.21373	1.17231	7.00645	2.44e-12	2.85e-11
ENSG00000265695	49.3495	8.19191	1.11082	7.37462	1.65e-13	2.21e-12
ENSG00000253485	9023.73	8.18926	0.385697	21.2324	4.8e-100	5.84e-97
ENSG00000249240	49.24	8.18908	1.19101	6.87577	6.17e-12	6.8e-11
ENSG00000224476	49.258	8.18883	1.14489	7.15253	8.52e-13	1.05e-11
ENSG00000256390	48.7854	8.17507	1.32134	6.18694	6.13e-10	5.18e-09
ENSG00000265864	48.6998	8.17321	1.19358	6.84764	7.51e-12	8.18e-11
ENSG00000251660	48.6256	8.17023	1.16755	6.99777	2.6e-12	3.02e-11
ENSG00000257033	48.2104	8.15861	1.11156	7.33979	2.14e-13	2.83e-12
ENSG00000255275	250.634	8.12596	0.940072	8.64397	5.43e-18	1.17e-16
ENSG00000259992	46.0574	8.0926	1.31176	6.16929	6.86e-10	5.74e-09
ENSG00000198054	402.54	8.07977	1.3855	5.83167	5.49e-09	4.02e-08
ENSG00000236017	44.9492	8.05758	1.28739	6.25884	3.88e-10	3.34e-09
ENSG00000248098	995.39	8.05521	0.581401	13.8548	1.19e-43	2.02e-41
ENSG00000233224	44.8345	8.0537	1.12043	7.18806	6.57e-13	8.22e-12
ENSG00000212498	44.777	8.05167	1.12866	7.13386	9.76e-13	1.19e-11
ENSG00000241326	44.6743	8.04863	1.11473	7.22023	5.19e-13	6.58e-12
ENSG00000259316	561.473	8.04842	0.711476	11.3123	1.14e-29	6.76e-28
ENSG00000267104	44.5113	8.04321	1.15358	6.97237	3.12e-12	3.57e-11
ENSG00000256240	44.0135	8.02759	1.14432	7.01516	2.3e-12	2.68e-11
ENSG00000229150	43.6812	8.01625	1.34912	5.94183	2.82e-09	2.15e-08
ENSG00000259114	43.4226	8.00757	1.129	7.09261	1.32e-12	1.59e-11
ENSG00000258539	350.62	8.00414	0.68592	11.6692	1.83e-31	1.25e-29
ENSG00000254245	9048.65	7.98823	0.616801	12.9511	2.32e-38	2.75e-36
ENSG00000212643	70.3032	7.97347	1.11924	7.12402	1.05e-12	1.28e-11
ENSG00000255674	42.3276	7.97	1.33636	5.96396	2.46e-09	1.9e-08
ENSG00000140488	113.071	7.9643	1.03132	7.72246	1.14e-14	1.75e-13
ENSG00000213801	41.4313	7.93916	1.18619	6.69298	2.19e-11	2.23e-10
ENSG00000255448	41.4013	7.939	1.12051	7.08519	1.39e-12	1.67e-11
ENSG00000253506	41.4031	7.93848	1.17424	6.76055	1.37e-11	1.44e-10
ENSG00000196861	41.3075	7.93515	1.17463	6.75543	1.42e-11	1.49e-10
ENSG00000207067	40.8027	7.91783	1.3116	6.03675	1.57e-09	1.25e-08
ENSG00000182162	40.3518	7.90229	1.2779	6.18383	6.26e-10	5.27e-09
ENSG00000243113	40.1689	7.89479	1.1479	6.87761	6.09e-12	6.72e-11
ENSG00000214039	156.177	7.89276	1.01821	7.75162	9.07e-15	1.41e-13
ENSG00000254732	967.665	7.87276	0.495104	15.9012	6.21e-57	2.27e-54
ENSG00000137878	707.565	7.87166	0.662802	11.8763	1.57e-32	1.19e-30
ENSG00000243960	526.915	7.86832	0.578942	13.5909	4.54e-42	6.8e-40
ENSG00000207707	39.2744	7.86262	1.14062	6.89329	5.45e-12	6.06e-11
ENSG00000124103	306.759	7.86123	0.682622	11.5162	1.09e-30	6.94e-29
ENSG00000260092	39.1285	7.85746	1.23258	6.3748	1.83e-10	1.65e-09
ENSG00000250506	206.275	7.84988	0.861403	9.1129	8.02e-20	2.06e-18
ENSG00000253846	9023.73	7.84446	0.369803	21.2125	7.32e-100	8.56e-97
ENSG00000207556	38.6335	7.83925	1.16386	6.73557	1.63e-11	1.69e-10
ENSG00000185291	63.8308	7.8373	1.28792	6.08524	1.16e-09	9.47e-09
ENSG00000261582	679.859	7.83524	0.61962	12.6452	1.19e-36	1.27e-34
ENSG00000264552	37.9919	7.81556	1.35188	5.78126	7.41e-09	5.31e-08
ENSG00000005102	4118.43	7.80624	0.697686	11.1888	4.63e-29	2.6e-27
ENSG00000156076	958.102	7.78954	1.2419	6.27228	3.56e-10	3.09e-09
ENSG00000258656	37.3119	7.78864	1.14632	6.79448	1.09e-11	1.15e-10
ENSG00000235423	5852.47	7.77413	0.462414	16.8121	1.99e-63	9.09e-61
ENSG00000225742	61.2875	7.77406	1.3101	5.93394	2.96e-09	2.25e-08
ENSG00000265573	36.79	7.76776	1.15575	6.72096	1.81e-11	1.86e-10
ENSG00000266241	36.7821	7.76769	1.13484	6.84474	7.66e-12	8.33e-11
ENSG00000204969	1513.26	7.76392	0.490244	15.8368	1.73e-56	5.96e-54
ENSG00000178863	36.6691	7.76302	1.558	4.98268	6.27e-07	3.34e-06
ENSG00000250264	36.5927	7.76066	1.12485	6.89928	5.23e-12	5.82e-11
ENSG00000164708	36.3796	7.75145	1.43199	5.41305	6.2e-08	3.85e-07
ENSG00000239037	36.3243	7.74981	1.13133	6.85017	7.38e-12	8.05e-11
ENSG00000227694	36.27	7.74705	1.18792	6.52153	6.96e-11	6.63e-10
ENSG00000267477	36.0155	7.7374	1.13327	6.82751	8.64e-12	9.32e-11
ENSG00000187736	451.426	7.72194	0.681457	11.3315	9.16e-30	5.45e-28
ENSG00000252809	35.569	7.71914	1.17165	6.58825	4.45e-11	4.36e-10
ENSG00000104755	34.9982	7.69683	1.82669	4.21355	2.51e-05	9.97e-05
ENSG00000243678	6026.78	7.69226	0.44136	17.4286	5.01e-68	2.71e-65
ENSG00000248341	34.8432	7.69066	1.16122	6.6229	3.52e-11	3.5e-10
ENSG00000243509	34.7784	7.68703	1.13083	6.79768	1.06e-11	1.13e-10
ENSG00000256466	34.7396	7.6851	1.2758	6.02374	1.7e-09	1.35e-08
ENSG00000256005	34.5908	7.6799	1.15273	6.66234	2.7e-11	2.72e-10
ENSG00000262304	643.057	7.67975	0.822791	9.33377	1.02e-20	2.83e-19
ENSG00000254575	34.3604	7.66953	1.63943	4.67816	2.89e-06	1.38e-05
ENSG00000189367	56.761	7.66665	1.24087	6.17842	6.47e-10	5.44e-09
ENSG00000259066	179.215	7.66246	0.85452	8.96698	3.05e-19	7.43e-18
ENSG00000267531	34.0579	7.65702	1.15583	6.62471	3.48e-11	3.46e-10
ENSG00000263276	1071.28	7.65435	0.541692	14.1305	2.47e-45	4.77e-43
ENSG00000221874	33.9895	7.65346	1.23878	6.17821	6.48e-10	5.44e-09
ENSG00000267225	33.8218	7.64756	1.20238	6.36036	2.01e-10	1.8e-09
ENSG00000214397	33.4467	7.63149	1.16421	6.55508	5.56e-11	5.37e-10
ENSG00000253706	156.496	7.6272	2.22812	3.42316	0.000618985	0.00182058
ENSG00000254706	32.9999	7.61092	1.15362	6.59741	4.18e-11	4.12e-10
ENSG00000214719	1017.94	7.61055	0.46284	16.4431	9.39e-61	3.98e-58
ENSG00000264187	86.0398	7.6004	1.11873	6.79375	1.09e-11	1.16e-10
ENSG00000260669	715.708	7.59474	0.626064	12.1309	7.24e-34	6.21e-32
ENSG00000255902	32.4487	7.58665	1.2369	6.13358	8.59e-10	7.12e-09
ENSG00000136305	32.3497	7.58348	1.26607	5.98979	2.1e-09	1.64e-08
ENSG00000264021	32.2736	7.57938	1.14257	6.63361	3.28e-11	3.27e-10
ENSG00000257949	207.242	7.56578	0.830391	9.11111	8.15e-20	2.09e-18
ENSG00000206199	85.2251	7.55837	1.04869	7.20747	5.7e-13	7.2e-12
ENSG00000266820	31.7556	7.55672	1.16804	6.46958	9.83e-11	9.22e-10
ENSG00000138039	78.6767	7.54676	1.75081	4.31043	1.63e-05	6.72e-05
ENSG00000259606	208.523	7.53723	0.731414	10.305	6.69e-25	2.66e-23
ENSG00000260869	31.2814	7.53413	1.13861	6.61696	3.67e-11	3.64e-10
ENSG00000104835	1777.29	7.53279	0.478876	15.7301	9.4e-56	3.16e-53
ENSG00000221667	30.9376	7.51836	1.14069	6.59108	4.37e-11	4.29e-10
ENSG00000261934	9054.05	7.51245	0.38195	19.6687	4e-86	3.66e-83
ENSG00000141965	994.62	7.51196	0.479427	15.6686	2.48e-55	8.23e-53
ENSG00000265479	30.5088	7.4983	1.20468	6.22432	4.84e-10	4.12e-09
ENSG00000199744	30.5051	7.4976	1.15231	6.50658	7.69e-11	7.3e-10
ENSG00000204003	30.4715	7.49644	1.3626	5.50157	3.76e-08	2.42e-07
ENSG00000255408	1505.91	7.48648	0.587749	12.7375	3.66e-37	4.14e-35
ENSG00000243414	359.995	7.47829	0.689362	10.8481	2.04e-27	1e-25
ENSG00000214955	300.29	7.46813	0.803483	9.29469	1.48e-20	4.02e-19
ENSG00000228470	29.8643	7.46762	1.15316	6.47581	9.43e-11	8.87e-10
ENSG00000243232	1510.35	7.46485	0.535257	13.9463	3.31e-44	5.76e-42
ENSG00000258311	1060.37	7.46477	0.573417	13.0181	9.66e-39	1.18e-36
ENSG00000237819	267.258	7.45662	1.16035	6.4262	1.31e-10	1.21e-09
ENSG00000110025	1335.51	7.45057	0.539637	13.8066	2.32e-43	3.88e-41
ENSG00000258388	459.462	7.4458	0.52974	14.0556	7.12e-45	1.32e-42
ENSG00000180044	244.958	7.4441	0.811342	9.17505	4.51e-20	1.18e-18
ENSG00000204963	1513.71	7.43763	0.569217	13.0664	5.12e-39	6.31e-37
ENSG00000267110	29.1678	7.43355	1.33817	5.555	2.78e-08	1.83e-07
ENSG00000207304	29.1152	7.43081	1.17114	6.34493	2.23e-10	1.98e-09
ENSG00000267343	48.0294	7.42509	1.13663	6.53252	6.47e-11	6.19e-10
ENSG00000242735	28.9906	7.42484	1.15984	6.40163	1.54e-10	1.41e-09
ENSG00000251664	1495.64	7.42387	0.468332	15.8517	1.37e-56	4.88e-54
ENSG00000244295	28.8324	7.4168	1.16918	6.34358	2.24e-10	2e-09
ENSG00000249158	1533.22	7.41359	0.583563	12.704	5.62e-37	6.24e-35
ENSG00000267267	28.4849	7.39919	1.14788	6.44595	1.15e-10	1.07e-09
ENSG00000241962	1394.83	7.39471	0.377826	19.5717	2.69e-85	2.39e-82
ENSG00000267318	28.3272	7.3917	1.18063	6.26079	3.83e-10	3.31e-09
ENSG00000222328	28.1288	7.38132	1.24698	5.91937	3.23e-09	2.45e-08
ENSG00000253910	9099.97	7.37456	0.445416	16.5566	1.44e-61	6.26e-59
ENSG00000262560	27.8057	7.36493	1.18038	6.23945	4.39e-10	3.76e-09
ENSG00000261427	74.3365	7.35901	1.03707	7.09598	1.28e-12	1.55e-11
ENSG00000062582	1387.87	7.3581	0.720818	10.208	1.83e-24	6.98e-23
ENSG00000262554	27.6387	7.35577	1.14808	6.40702	1.48e-10	1.36e-09
ENSG00000255344	27.4893	7.34786	1.40242	5.23942	1.61e-07	9.38e-07
ENSG00000205821	27.3605	7.34166	1.17277	6.26011	3.85e-10	3.32e-09
ENSG00000200121	27.3513	7.34061	1.14916	6.38779	1.68e-10	1.53e-09
ENSG00000214597	44.9848	7.33001	1.11435	6.57786	4.77e-11	4.66e-10
ENSG00000251493	905.57	7.32866	0.921978	7.94884	1.88e-15	3.18e-14
ENSG00000200463	27.0649	7.32629	1.17953	6.21118	5.26e-10	4.46e-09
ENSG00000242631	26.7537	7.30855	1.20414	6.06951	1.28e-09	1.04e-08
ENSG00000259970	26.4356	7.2925	1.28284	5.68465	1.31e-08	9.07e-08
ENSG00000176354	26.4689	7.29246	1.24754	5.84547	5.05e-09	3.72e-08
ENSG00000242073	26.2403	7.28126	1.16585	6.24546	4.23e-10	3.63e-09
ENSG00000256845	25.9101	7.26301	1.21322	5.98654	2.14e-09	1.67e-08
ENSG00000258947	1005.65	7.26235	0.86836	8.36329	6.1e-17	1.18e-15
ENSG00000253953	9152.27	7.25071	0.310572	23.3463	1.5e-120	3.99e-117
ENSG00000267314	25.3684	7.23212	1.15379	6.26816	3.65e-10	3.17e-09
ENSG00000234851	3504.05	7.22618	0.587671	12.2963	9.48e-35	8.63e-33
ENSG00000258052	25.16	7.21996	1.19694	6.03204	1.62e-09	1.29e-08
ENSG00000241697	2579.42	7.21248	0.672482	10.7252	7.76e-27	3.66e-25
ENSG00000161960	7100.02	7.20067	0.332173	21.6775	3.35e-104	4.66e-101
ENSG00000173157	181.663	7.1896	0.967716	7.42945	1.09e-13	1.5e-12
ENSG00000232151	24.6158	7.18883	1.29497	5.55136	2.83e-08	1.86e-07
ENSG00000259539	24.4737	7.17969	1.17638	6.10319	1.04e-09	8.51e-09
ENSG00000117148	24.4239	7.17715	1.45354	4.93771	7.9e-07	4.14e-06
ENSG00000257184	1316.35	7.16996	0.657488	10.9051	1.09e-27	5.53e-26
ENSG00000261864	64.8646	7.15984	1.09476	6.54012	6.15e-11	5.9e-10
ENSG00000242616	838.062	7.15619	0.437865	16.3434	4.85e-60	2e-57
ENSG00000257839	24.0374	7.15455	1.28742	5.55727	2.74e-08	1.81e-07
ENSG00000244332	63.106	7.14687	1.09799	6.50907	7.56e-11	7.19e-10
ENSG00000149300	23.9011	7.14525	1.26102	5.66624	1.46e-08	1e-07
ENSG00000212238	23.6211	7.12931	1.19285	5.9767	2.28e-09	1.77e-08
ENSG00000149948	39320.9	7.11349	0.667274	10.6605	1.56e-26	7.1e-25
ENSG00000249962	23.2921	7.10913	1.29622	5.48449	4.15e-08	2.65e-07
ENSG00000257622	23.2144	7.10427	1.17924	6.02445	1.7e-09	1.35e-08
ENSG00000167524	120.214	7.09399	0.835364	8.49209	2.03e-17	4.1e-16
ENSG00000267228	323.324	7.06801	0.58121	12.1608	5.02e-34	4.33e-32
ENSG00000266929	22.3678	7.05045	1.22526	5.75423	8.7e-09	6.18e-08
ENSG00000256498	22.2256	7.04142	1.23185	5.71613	1.09e-08	7.63e-08
ENSG00000179796	373.235	7.02557	1.03344	6.79824	1.06e-11	1.12e-10
ENSG00000081842	1549.24	7.02362	0.50151	14.0049	1.45e-44	2.61e-42
ENSG00000213022	21.8542	7.01803	1.53274	4.57874	4.68e-06	2.14e-05
ENSG00000227288	21.8326	7.01515	1.2063	5.81543	6.05e-09	4.4e-08
ENSG00000257591	347.05	7.01134	0.535285	13.0983	3.37e-39	4.17e-37
ENSG00000243766	21.6628	7.00447	1.61277	4.34313	1.4e-05	5.88e-05
ENSG00000165970	35.4686	6.98616	1.62242	4.30602	1.66e-05	6.85e-05
ENSG00000206799	21.1482	6.97018	1.19216	5.84669	5.01e-09	3.7e-08
ENSG00000253873	5387.89	6.96185	0.450177	15.4647	6.01e-54	1.76e-51
ENSG00000224916	20.8904	6.9527	1.26116	5.51296	3.53e-08	2.28e-07
ENSG00000141086	20.8331	6.94831	1.18091	5.88389	4.01e-09	3e-08
ENSG00000170276	265.252	6.94408	1.29407	5.36608	8.05e-08	4.91e-07
ENSG00000259460	20.7271	6.94126	1.36114	5.09958	3.4e-07	1.89e-06
ENSG00000248592	262.278	6.93619	1.01031	6.86542	6.63e-12	7.28e-11
ENSG00000267216	812.522	6.93391	0.393382	17.6264	1.54e-69	8.85e-67
ENSG00000265080	20.5934	6.93124	1.27685	5.42838	5.69e-08	3.55e-07
ENSG00000254341	20.5886	6.93092	1.30164	5.32476	1.01e-07	6.06e-07
ENSG00000181029	876.249	6.9254	0.54564	12.6922	6.53e-37	7.17e-35
ENSG00000186019	407.534	6.91805	0.698173	9.90878	3.81e-23	1.29e-21
ENSG00000171864	705.43	6.91465	1.14129	6.05863	1.37e-09	1.11e-08
ENSG00000198223	20.3395	6.91337	1.34935	5.12347	3e-07	1.68e-06
ENSG00000243696	652.722	6.90885	0.982059	7.03507	1.99e-12	2.35e-11
ENSG00000213165	20.1797	6.90124	1.22251	5.64515	1.65e-08	1.12e-07
ENSG00000207928	20.0283	6.89117	1.2603	5.46787	4.55e-08	2.89e-07
ENSG00000244355	219.475	6.88373	2.00192	3.43857	0.000584798	0.00172942
ENSG00000168282	731.31	6.87828	0.434203	15.8411	1.62e-56	5.63e-54
ENSG00000258754	347.014	6.87416	0.657647	10.4527	1.42e-25	6e-24
ENSG00000267440	32.9113	6.87158	1.30219	5.27695	1.31e-07	7.76e-07
ENSG00000265636	19.6241	6.86222	1.20093	5.7141	1.1e-08	7.72e-08
ENSG00000253917	19.4805	6.85078	1.28211	5.34335	9.12e-08	5.52e-07
ENSG00000128739	3977.34	6.83326	0.268403	25.4589	5.62e-143	3.29e-139
ENSG00000186895	19.1722	6.82724	1.85449	3.68146	0.000231902	0.000751837
ENSG00000260337	19.1282	6.82469	1.45481	4.69111	2.72e-06	1.3e-05
ENSG00000253731	9308.75	6.81506	0.47235	14.428	3.45e-47	7.31e-45
ENSG00000203343	18.9777	6.81393	1.19748	5.69022	1.27e-08	8.8e-08
ENSG00000109705	135.382	6.81304	0.861302	7.91016	2.57e-15	4.25e-14
ENSG00000184716	18.8973	6.80829	1.26226	5.39372	6.9e-08	4.25e-07
ENSG00000255513	18.8887	6.80536	1.30931	5.19767	2.02e-07	1.16e-06
ENSG00000227344	31.2742	6.80327	1.18536	5.73942	9.5e-09	6.72e-08
ENSG00000224113	1108.27	6.78825	0.433936	15.6434	3.68e-55	1.21e-52
ENSG00000184779	30.8929	6.77729	1.18408	5.7237	1.04e-08	7.31e-08
ENSG00000175768	1982.73	6.77589	0.287626	23.5579	1.04e-122	3.04e-119
ENSG00000186150	18.482	6.77585	1.25394	5.40365	6.53e-08	4.04e-07
ENSG00000255343	30.7	6.77571	1.13524	5.96851	2.39e-09	1.86e-08
ENSG00000254585	269.615	6.77444	0.651527	10.3978	2.54e-25	1.04e-23
ENSG00000256453	18.2626	6.75759	1.27832	5.2863	1.25e-07	7.39e-07
ENSG00000261011	18.2065	6.7541	1.24973	5.40444	6.5e-08	4.03e-07
ENSG00000213977	2028.29	6.75402	0.442172	15.2747	1.13e-52	3.05e-50
ENSG00000125813	77.8699	6.74316	1.52513	4.42137	9.81e-06	4.23e-05
ENSG00000188038	17.8982	6.72898	1.37538	4.89244	9.96e-07	5.14e-06
ENSG00000210176	17.8398	6.72366	1.23818	5.43028	5.63e-08	3.52e-07
ENSG00000119725	1789.12	6.71882	0.28442	23.6229	2.24e-123	7.28e-120
ENSG00000258989	17.7476	6.71801	1.40934	4.76677	1.87e-06	9.2e-06
ENSG00000081853	9300.06	6.70401	0.476128	14.0803	5.02e-45	9.47e-43
ENSG00000222169	17.4882	6.69552	1.20821	5.54167	3e-08	1.96e-07
ENSG00000204424	184.508	6.69543	0.847814	7.89728	2.85e-15	4.69e-14
ENSG00000254633	17.4305	6.69169	1.25241	5.34307	9.14e-08	5.53e-07
ENSG00000223134	17.4406	6.69154	1.2341	5.42219	5.89e-08	3.67e-07
ENSG00000265438	17.4089	6.68906	1.23711	5.407	6.41e-08	3.98e-07
ENSG00000213599	17.2714	6.67836	1.29385	5.16164	2.45e-07	1.39e-06
ENSG00000226721	17.2653	6.67697	1.2993	5.13889	2.76e-07	1.55e-06
ENSG00000249237	17.1266	6.6665	1.3676	4.87458	1.09e-06	5.58e-06
ENSG00000263647	16.9932	6.65439	1.21372	5.48266	4.19e-08	2.67e-07
ENSG00000178127	1073.11	6.6486	0.523495	12.7004	5.88e-37	6.49e-35
ENSG00000172789	406.892	6.6323	0.740879	8.95195	3.49e-19	8.46e-18
ENSG00000254238	16.6888	6.62793	1.90733	3.47498	0.000510896	0.00153305
ENSG00000224167	16.6176	6.6224	1.27883	5.17849	2.24e-07	1.28e-06
ENSG00000250546	27.3063	6.60532	1.75904	3.75507	0.000173291	0.000578899
ENSG00000206597	16.2991	6.59399	1.23616	5.33426	9.59e-08	5.77e-07
ENSG00000236723	16.202	6.5857	1.27688	5.15764	2.5e-07	1.42e-06
ENSG00000265037	16.178	6.5828	1.26643	5.19792	2.02e-07	1.16e-06
ENSG00000241370	654.44	6.55599	0.544685	12.0363	2.29e-33	1.86e-31
ENSG00000197153	43.65	6.55215	1.07436	6.09867	1.07e-09	8.74e-09
ENSG00000242540	26.2928	6.55073	1.2059	5.43224	5.57e-08	3.49e-07
ENSG00000261359	15.7927	6.54936	1.36239	4.80726	1.53e-06	7.63e-06
ENSG00000186010	1962.18	6.54867	0.366853	17.8509	2.84e-71	1.7e-68
ENSG00000207145	15.7267	6.54215	1.24519	5.25396	1.49e-07	8.72e-07
ENSG00000256591	456.813	6.49932	0.492757	13.1897	1.01e-39	1.29e-37
ENSG00000183850	476.545	6.49832	0.659292	9.85651	6.42e-23	2.14e-21
ENSG00000172650	40.0815	6.49362	1.13494	5.72155	1.06e-08	7.4e-08
ENSG00000128886	25.2765	6.48973	1.1699	5.54728	2.9e-08	1.9e-07
ENSG00000205054	40.7151	6.48832	1.3209	4.91205	9.01e-07	4.68e-06
ENSG00000239775	15.1025	6.48515	1.32129	4.90819	9.19e-07	4.76e-06
ENSG00000219200	3066.76	6.47973	0.350888	18.4667	3.83e-76	2.87e-73
ENSG00000243789	141.333	6.47686	0.742595	8.72194	2.73e-18	6.02e-17
ENSG00000260269	261.885	6.47274	0.490948	13.1842	1.08e-39	1.38e-37
ENSG00000255737	65.2103	6.47027	1.24475	5.19807	2.01e-07	1.16e-06
ENSG00000241069	14.9561	6.46983	1.23397	5.2431	1.58e-07	9.21e-07
ENSG00000246095	14.9365	6.46694	1.2635	5.11828	3.08e-07	1.72e-06
ENSG00000186191	14.8818	6.46159	1.89112	3.41681	0.000633598	0.00185907
ENSG00000170426	24.623	6.45515	1.42525	4.52914	5.92e-06	2.67e-05
ENSG00000164093	1014.19	6.45283	0.985302	6.54909	5.79e-11	5.58e-10
ENSG00000236850	236.052	6.45224	0.545193	11.8348	2.58e-32	1.9e-30
ENSG00000241020	14.7767	6.45214	1.22308	5.27531	1.33e-07	7.82e-07
ENSG00000241434	14.5844	6.43339	1.22875	5.2357	1.64e-07	9.56e-07
ENSG00000214946	14.5509	6.43106	1.41125	4.55699	5.19e-06	2.36e-05
ENSG00000211675	14.5395	6.42947	1.38747	4.63395	3.59e-06	1.67e-05
ENSG00000223244	14.5113	6.4261	1.24065	5.17964	2.22e-07	1.27e-06
ENSG00000266050	24.2807	6.42282	1.36939	4.69029	2.73e-06	1.3e-05
ENSG00000215183	14.4501	6.41945	1.32051	4.86135	1.17e-06	5.94e-06
ENSG00000233024	23.8404	6.40694	1.2086	5.30111	1.15e-07	6.85e-07
ENSG00000211643	37.9526	6.40671	1.101	5.81898	5.92e-09	4.32e-08
ENSG00000187461	14.3289	6.40656	1.49938	4.27282	1.93e-05	7.86e-05
ENSG00000253305	9173.89	6.40423	0.329717	19.4234	4.89e-84	4.21e-81
ENSG00000134443	23.8085	6.39415	1.85591	3.44529	0.00057044	0.00169193
ENSG00000214970	53.24	6.36877	1.52882	4.16581	3.1e-05	0.000120836
ENSG00000210156	13.941	6.3676	1.31037	4.85939	1.18e-06	5.99e-06
ENSG00000265408	23.257	6.3675	1.16416	5.46961	4.51e-08	2.87e-07
ENSG00000267179	107.549	6.36576	0.743999	8.55613	1.17e-17	2.42e-16
ENSG00000165606	82.1096	6.36469	1.51573	4.1991	2.68e-05	0.000105825
ENSG00000255109	13.8336	6.35775	2.27662	2.79263	0.00522821	0.0123041
ENSG00000179066	52.2429	6.35505	1.06343	5.976	2.29e-09	1.78e-08
ENSG00000259753	13.7697	6.3496	1.30824	4.85355	1.21e-06	6.16e-06
ENSG00000204427	1104.09	6.34703	0.333605	19.0256	1.05e-80	8.5e-78
ENSG00000259937	38.3894	6.34559	1.70542	3.72084	0.000198562	0.00065324
ENSG00000243708	240.244	6.34419	0.554148	11.4485	2.39e-30	1.5e-28
ENSG00000205822	52.2491	6.34118	1.01965	6.21897	5e-10	4.26e-09
ENSG00000222022	13.6405	6.33598	1.45176	4.36433	1.28e-05	5.37e-05
ENSG00000207496	13.6185	6.33343	1.29464	4.89205	9.98e-07	5.14e-06
ENSG00000244257	106.633	6.32457	0.74969	8.43625	3.28e-17	6.45e-16
ENSG00000260280	13.5002	6.32278	1.26658	4.99202	5.98e-07	3.19e-06
ENSG00000265118	22.6399	6.3223	1.25365	5.04313	4.58e-07	2.49e-06
ENSG00000145794	576.521	6.31691	0.902367	7.00038	2.55e-12	2.97e-11
ENSG00000131503	6716.71	6.30876	0.255727	24.67	2.25e-134	8.21e-131
ENSG00000265381	13.3563	6.30552	1.28308	4.91437	8.91e-07	4.63e-06
ENSG00000236263	13.2884	6.29997	1.28098	4.91809	8.74e-07	4.54e-06
ENSG00000266780	22.1863	6.29904	1.20596	5.22328	1.76e-07	1.02e-06
ENSG00000170296	11003.9	6.29694	0.351198	17.9299	6.89e-72	4.38e-69
ENSG00000152192	22.0137	6.29277	1.7861	3.5232	0.000426374	0.00130093
ENSG00000213648	13.1273	6.28243	1.27623	4.92263	8.54e-07	4.45e-06
ENSG00000255701	13.1134	6.27984	1.2598	4.98478	6.2e-07	3.3e-06
ENSG00000124614	1832.76	6.27573	0.403132	15.5674	1.21e-54	3.81e-52
ENSG00000230325	66.9891	6.27015	0.964523	6.50078	7.99e-11	7.57e-10
ENSG00000232977	204.017	6.26517	0.664578	9.42729	4.21e-21	1.2e-19
ENSG00000179008	69.9614	6.26389	1.11936	5.59594	2.19e-08	1.47e-07
ENSG00000162032	912.216	6.26118	0.475583	13.1653	1.39e-39	1.74e-37
ENSG00000266202	12.9288	6.26058	1.31085	4.77598	1.79e-06	8.83e-06
ENSG00000240294	12.9354	6.25946	1.32731	4.7159	2.41e-06	1.16e-05
ENSG00000242255	12.9048	6.25672	1.26529	4.94487	7.62e-07	4e-06
ENSG00000267188	12.8506	6.2519	1.44383	4.33007	1.49e-05	6.2e-05
ENSG00000216105	12.8077	6.2463	1.25163	4.99052	6.02e-07	3.21e-06
ENSG00000257950	1686.51	6.24387	0.428932	14.5568	5.29e-48	1.16e-45
ENSG00000254154	99.2204	6.23811	0.767631	8.12644	4.42e-16	7.89e-15
ENSG00000213999	173.103	6.23661	0.56537	11.031	2.71e-28	1.42e-26
ENSG00000227704	21.3237	6.23537	1.1812	5.27883	1.3e-07	7.68e-07
ENSG00000196689	342.713	6.22345	0.52972	11.7486	7.18e-32	5.15e-30
ENSG00000258973	12.5643	6.21989	1.41952	4.38167	1.18e-05	5.01e-05
ENSG00000181791	12.5395	6.21685	1.77202	3.50834	0.000450909	0.0013695
ENSG00000213927	12.537	6.21436	1.29266	4.8074	1.53e-06	7.63e-06
ENSG00000162188	182.322	6.21433	0.621958	9.99156	1.66e-23	5.77e-22
ENSG00000254080	12.4346	6.20338	2.45688	2.5249	0.011573	0.0249755
ENSG00000259143	12.3808	6.19841	1.36259	4.549	5.39e-06	2.44e-05
ENSG00000267173	12.3796	6.19751	1.44923	4.27643	1.9e-05	7.74e-05
ENSG00000246203	780.484	6.19548	0.389294	15.9146	5.01e-57	1.86e-54
ENSG00000259529	1017.05	6.19528	0.464698	13.3319	1.51e-40	2.11e-38
ENSG00000181625	12.1622	6.17218	1.28496	4.80342	1.56e-06	7.77e-06
ENSG00000163157	12.1024	6.1644	1.26115	4.8879	1.02e-06	5.24e-06
ENSG00000214670	12.0577	6.15887	1.5909	3.87131	0.000108253	0.000377015
ENSG00000251725	12.0337	6.15763	1.37645	4.47355	7.69e-06	3.38e-05
ENSG00000148671	12.0219	6.15559	1.34136	4.58907	4.45e-06	2.05e-05
ENSG00000267360	123.818	6.15263	0.690686	8.908	5.2e-19	1.24e-17
ENSG00000239783	12.0039	6.15162	1.48698	4.13698	3.52e-05	0.00013558
ENSG00000248174	19.9501	6.13549	2.01744	3.04123	0.00235617	0.00604546
ENSG00000122585	827.756	6.13232	0.93539	6.5559	5.53e-11	5.35e-10
ENSG00000238556	11.7563	6.12346	1.29149	4.7414	2.12e-06	1.03e-05
ENSG00000243350	11.6985	6.116	1.47841	4.13689	3.52e-05	0.000135617
ENSG00000210100	11.7025	6.11439	1.40359	4.35626	1.32e-05	5.56e-05
ENSG00000214688	65.4492	6.11269	1.41321	4.32539	1.52e-05	6.32e-05
ENSG00000196866	11.5794	6.10129	1.29442	4.71352	2.43e-06	1.17e-05
ENSG00000240758	66.3216	6.10018	0.968394	6.29927	2.99e-10	2.63e-09
ENSG00000176305	11.4967	6.09189	1.53685	3.96388	7.37e-05	0.000266149
ENSG00000231887	11.4982	6.09107	1.31158	4.64407	3.42e-06	1.6e-05
ENSG00000223608	11.4222	6.08077	2.32435	2.61612	0.00889345	0.019729
ENSG00000221290	11.4023	6.07938	1.31606	4.61939	3.85e-06	1.79e-05
ENSG00000210164	11.4106	6.07817	1.36053	4.4675	7.91e-06	3.47e-05
ENSG00000252531	11.3915	6.07598	1.3671	4.44443	8.81e-06	3.84e-05
ENSG00000216133	11.2912	6.06444	1.32472	4.57789	4.7e-06	2.15e-05
ENSG00000053438	15122.6	6.06209	0.726679	8.34219	7.29e-17	1.39e-15
ENSG00000131668	91.6387	6.05462	1.25575	4.82153	1.42e-06	7.15e-06
ENSG00000184909	11.2043	6.05312	1.27192	4.75904	1.95e-06	9.53e-06
ENSG00000103310	18.7423	6.05075	1.43725	4.20995	2.55e-05	0.000101227
ENSG00000261650	11.1581	6.04825	1.31074	4.61437	3.94e-06	1.83e-05
ENSG00000116035	232.847	6.04543	0.697414	8.66836	4.38e-18	9.51e-17
ENSG00000169618	18.7097	6.04496	1.58193	3.82125	0.000132774	0.000453659
ENSG00000188206	3158.89	6.04229	0.448071	13.4851	1.91e-41	2.76e-39
ENSG00000266154	11.1173	6.0416	1.2766	4.73257	2.22e-06	1.08e-05
ENSG00000216490	434.624	6.03893	0.897566	6.72811	1.72e-11	1.77e-10
ENSG00000200084	11.0108	6.0272	1.30311	4.62525	3.74e-06	1.74e-05
ENSG00000145107	121.028	6.02002	0.611719	9.84116	7.48e-23	2.48e-21
ENSG00000222032	10.9389	6.01765	1.3025	4.62008	3.84e-06	1.78e-05
ENSG00000229927	18.342	6.01523	1.20976	4.97227	6.62e-07	3.51e-06
ENSG00000150275	474.646	6.013	0.758747	7.92491	2.28e-15	3.81e-14
ENSG00000067798	4247.26	6.00758	0.738552	8.13426	4.14e-16	7.41e-15
ENSG00000151303	41.2524	6.00732	1.05503	5.694	1.24e-08	8.62e-08
ENSG00000210195	10.8471	6.00563	1.36588	4.39691	1.1e-05	4.69e-05
ENSG00000214827	405.359	6.00064	0.476236	12.6001	2.11e-36	2.19e-34
ENSG00000257482	10.7787	5.99699	2.37907	2.52073	0.0117113	0.0252442
ENSG00000184115	10.7302	5.99076	1.28482	4.66273	3.12e-06	1.47e-05
ENSG00000259580	10.7111	5.9898	1.46365	4.09236	4.27e-05	0.000161784
ENSG00000234964	364.231	5.98702	0.45371	13.1957	9.29e-40	1.2e-37
ENSG00000207405	10.6969	5.98591	1.42173	4.21031	2.55e-05	0.000101092
ENSG00000214336	27.5347	5.9848	1.39505	4.29003	1.79e-05	7.3e-05
ENSG00000198064	10.6628	5.98059	1.32561	4.51156	6.44e-06	2.88e-05
ENSG00000044524	1695.3	5.97964	0.507407	11.7847	4.68e-32	3.38e-30
ENSG00000206811	10.6093	5.97464	1.41597	4.21945	2.45e-05	9.75e-05
ENSG00000239264	5015.49	5.97092	0.353034	16.9131	3.6e-64	1.7e-61
ENSG00000207783	10.5619	5.96859	1.29734	4.60064	4.21e-06	1.94e-05
ENSG00000111325	213.184	5.96124	0.535156	11.1393	8.08e-29	4.48e-27
ENSG00000143452	29.9279	5.95064	1.70575	3.48859	0.000485581	0.00146506
ENSG00000259546	10.3839	5.94403	1.30051	4.57054	4.86e-06	2.22e-05
ENSG00000109625	288.489	5.94378	0.843418	7.04725	1.82e-12	2.16e-11
ENSG00000234011	10.328	5.93708	1.46678	4.04769	5.17e-05	0.000192458
ENSG00000213204	289.6	5.93446	0.620762	9.55996	1.18e-21	3.53e-20
ENSG00000111432	2176.81	5.93372	0.917703	6.46584	1.01e-10	9.42e-10
ENSG00000105251	592.285	5.93252	1.26354	4.69515	2.66e-06	1.28e-05
ENSG00000214289	312.289	5.93037	0.607182	9.76704	1.56e-22	5.01e-21
ENSG00000162344	58.0039	5.92945	1.10346	5.37353	7.72e-08	4.72e-07
ENSG00000187024	85.2062	5.92225	0.803095	7.37428	1.65e-13	2.22e-12
ENSG00000197641	10.1989	5.91671	2.46568	2.39963	0.0164118	0.0339156
ENSG00000246283	10.0484	5.89653	1.30511	4.51804	6.24e-06	2.8e-05
ENSG00000122390	1623.53	5.88851	0.368995	15.9582	2.5e-57	9.73e-55
ENSG00000258366	728.734	5.88682	0.407119	14.4597	2.18e-47	4.64e-45
ENSG00000261408	430.312	5.88452	0.488661	12.0421	2.13e-33	1.75e-31
ENSG00000140557	2752.3	5.88383	0.423859	13.8816	8.19e-44	1.41e-41
ENSG00000261553	280.276	5.87564	0.658046	8.92892	4.3e-19	1.03e-17
ENSG00000196104	2694.29	5.87437	0.870685	6.74684	1.51e-11	1.58e-10
ENSG00000211577	9.87443	5.8706	1.44637	4.05886	4.93e-05	0.000184517
ENSG00000238795	9.8597	5.86886	1.36164	4.31014	1.63e-05	6.73e-05
ENSG00000176973	2009.4	5.86884	0.490988	11.9531	6.25e-33	4.89e-31
ENSG00000200530	9.83832	5.86633	1.44587	4.05729	4.96e-05	0.000185571
ENSG00000139219	16730.5	5.86166	0.598241	9.79817	1.15e-22	3.74e-21
ENSG00000258377	9.73146	5.8497	1.30885	4.46936	7.85e-06	3.45e-05
ENSG00000116031	16.2824	5.84446	1.29451	4.51479	6.34e-06	2.84e-05
ENSG00000265967	9.63269	5.83478	1.30858	4.45888	8.24e-06	3.61e-05
ENSG00000210174	9.60641	5.82957	1.5357	3.79603	0.000147034	0.000497264
ENSG00000261215	58.5921	5.82941	0.963819	6.04824	1.46e-09	1.17e-08
ENSG00000232906	9.58305	5.82802	1.31329	4.43772	9.09e-06	3.95e-05
ENSG00000225932	9.56093	5.82505	1.42839	4.07804	4.54e-05	0.000171011
ENSG00000256178	9.56093	5.82505	1.42839	4.07804	4.54e-05	0.000171011
ENSG00000243725	933.701	5.81291	0.557429	10.4281	1.85e-25	7.7e-24
ENSG00000242150	9.44447	5.80699	1.38848	4.18225	2.89e-05	0.000113174
ENSG00000251485	63.8925	5.8064	0.755454	7.68597	1.52e-14	2.29e-13
ENSG00000165061	823.446	5.79614	0.661579	8.76108	1.93e-18	4.34e-17
ENSG00000225555	9.36182	5.79504	1.43783	4.03041	5.57e-05	0.000205787
ENSG00000181449	828.706	5.78924	1.12641	5.13955	2.75e-07	1.55e-06
ENSG00000205456	130.281	5.78018	1.3718	4.21357	2.51e-05	9.97e-05
ENSG00000233327	223.556	5.77062	1.02258	5.6432	1.67e-08	1.13e-07
ENSG00000104313	5729.89	5.76993	0.499973	11.5405	8.25e-31	5.3e-29
ENSG00000255327	9.12532	5.75745	1.38181	4.1666	3.09e-05	0.000120467
ENSG00000175264	3508.56	5.75246	0.451018	12.7544	2.95e-37	3.38e-35
ENSG00000125931	1430.84	5.74586	0.940388	6.1101	9.96e-10	8.18e-09
ENSG00000129221	9.05309	5.74521	1.34667	4.26624	1.99e-05	8.07e-05
ENSG00000186652	9.03391	5.74313	1.6134	3.55965	0.000371356	0.00114847
ENSG00000180785	2675.84	5.73934	0.87928	6.52732	6.7e-11	6.39e-10
ENSG00000115705	25.2302	5.73438	1.13561	5.04959	4.43e-07	2.41e-06
ENSG00000115657	294.364	5.73207	0.504616	11.3593	6.67e-30	4.03e-28
ENSG00000264780	8.93025	5.72763	1.52317	3.76035	0.000169679	0.00056787
ENSG00000177576	1549.84	5.72704	0.511062	11.2062	3.8e-29	2.15e-27
ENSG00000147256	116.707	5.72476	2.27235	2.51932	0.0117582	0.0253323
ENSG00000229404	39.0655	5.72287	1.20592	4.74566	2.08e-06	1.01e-05
ENSG00000266163	8.89647	5.72048	1.3844	4.13209	3.59e-05	0.000138209
ENSG00000240747	282.546	5.71761	0.849287	6.73224	1.67e-11	1.73e-10
ENSG00000245482	8.85041	5.71426	1.9196	2.9768	0.0029127	0.00731352
ENSG00000250443	8.84131	5.71314	1.46307	3.90491	9.43e-05	0.000332484
ENSG00000251508	8.78087	5.70273	1.38512	4.11713	3.84e-05	0.000146564
ENSG00000143171	447.482	5.69499	0.447578	12.724	4.35e-37	4.87e-35
ENSG00000174343	69.5859	5.69375	0.730293	7.79652	6.36e-15	1.01e-13
ENSG00000263917	8.71172	5.6904	1.47302	3.86309	0.000111961	0.000388771
ENSG00000188933	402.419	5.68778	1.0472	5.43141	5.59e-08	3.5e-07
ENSG00000197472	195.075	5.68632	0.60152	9.45326	3.28e-21	9.52e-20
ENSG00000258186	8.68444	5.68631	1.39764	4.06851	4.73e-05	0.000177589
ENSG00000265681	1541.04	5.68608	0.313019	18.1653	9.72e-74	6.93e-71
ENSG00000259164	8.66393	5.68296	1.46849	3.86992	0.00010887	0.000379027
ENSG00000254779	8.58579	5.67081	1.45959	3.8852	0.000102246	0.000358013
ENSG00000132207	8.57632	5.66892	1.47931	3.83214	0.000127033	0.00043567
ENSG00000200320	8.58271	5.6681	1.34413	4.21692	2.48e-05	9.84e-05
ENSG00000250519	14.5262	5.66624	2.22161	2.55051	0.0107564	0.0234122
ENSG00000207421	8.5504	5.66297	1.36722	4.14196	3.44e-05	0.000132865
ENSG00000263397	8.53001	5.66137	1.62806	3.47737	0.000506364	0.00152055
ENSG00000231196	8.50359	5.65611	1.49521	3.78282	0.000155061	0.000522357
ENSG00000225595	8.49708	5.65546	1.54256	3.66627	0.000246115	0.000792202
ENSG00000256574	8.49082	5.65452	1.50341	3.76112	0.000169153	0.000566239
ENSG00000221818	511.173	5.65304	0.821274	6.88327	5.85e-12	6.47e-11
ENSG00000105371	8.48797	5.65244	1.67467	3.37526	0.000737472	0.00213365
ENSG00000188739	878.846	5.65223	0.425974	13.269	3.5e-40	4.7e-38
ENSG00000124557	135.702	5.64526	0.838135	6.7355	1.63e-11	1.69e-10
ENSG00000243056	353.243	5.64232	0.478687	11.7871	4.55e-32	3.3e-30
ENSG00000226179	8.40224	5.6388	1.40572	4.01133	6.04e-05	0.000221634
ENSG00000242441	21.8023	5.63629	1.36406	4.13199	3.6e-05	0.000138252
ENSG00000106133	344.782	5.63557	0.574075	9.81678	9.53e-23	3.13e-21
ENSG00000264058	3236.71	5.6339	0.323522	17.4142	6.43e-68	3.42e-65
ENSG00000229588	8.35543	5.62897	1.70146	3.30832	0.000938582	0.00265453
ENSG00000068781	187.772	5.60913	0.655284	8.55985	1.13e-17	2.35e-16
ENSG00000253508	92.8973	5.60705	1.10606	5.0694	3.99e-07	2.19e-06
ENSG00000215032	55.8592	5.60563	0.852359	6.5766	4.81e-11	4.7e-10
ENSG00000251577	8.2139	5.60467	1.82859	3.06502	0.00217655	0.00563206
ENSG00000210112	8.20718	5.60268	1.57074	3.5669	0.000361231	0.00112054
ENSG00000230981	8.15165	5.5936	1.40337	3.98583	6.72e-05	0.000244662
ENSG00000261679	8.10189	5.58404	1.45066	3.84931	0.000118453	0.000409173
ENSG00000243533	13.6162	5.57139	1.23841	4.49884	6.83e-06	3.04e-05
ENSG00000207166	8.02498	5.57114	1.42161	3.91889	8.9e-05	0.000315651
ENSG00000265690	8.01516	5.56796	1.55588	3.57865	0.000345375	0.00107741
ENSG00000184029	39.4707	5.56603	1.79604	3.09906	0.00194139	0.00508249
ENSG00000145423	9461.79	5.56322	0.824456	6.74774	1.5e-11	1.57e-10
ENSG00000206187	7.9642	5.56222	2.01176	2.76485	0.00569481	0.0132571
ENSG00000260729	270.255	5.55676	0.629707	8.82436	1.1e-18	2.53e-17
ENSG00000213185	74.307	5.55377	0.876016	6.33981	2.3e-10	2.05e-09
ENSG00000243008	39.7445	5.55348	0.977576	5.68087	1.34e-08	9.25e-08
ENSG00000132522	1392.69	5.54325	0.419646	13.2094	7.75e-40	1.02e-37
ENSG00000183308	7.80717	5.53184	1.37382	4.02661	5.66e-05	0.000208874
ENSG00000230043	7.78949	5.52964	1.39582	3.96158	7.45e-05	0.00026852
ENSG00000251491	13.2322	5.52952	1.41229	3.91528	9.03e-05	0.000319937
ENSG00000169682	1428.98	5.52909	0.404663	13.6634	1.68e-42	2.6e-40
ENSG00000229807	19144.5	5.52829	1.93216	2.86119	0.00422048	0.0101734
ENSG00000258782	7.77917	5.52549	1.4102	3.91823	8.92e-05	0.000316437
ENSG00000263506	7.77105	5.52528	1.52002	3.63501	0.000277966	0.000884593
ENSG00000169884	52.5791	5.51759	0.833175	6.62236	3.53e-11	3.51e-10
ENSG00000238597	7.70078	5.51158	1.4782	3.72856	0.000192574	0.00063547
ENSG00000202093	7.66749	5.50629	1.42772	3.85671	0.000114922	0.000398155
ENSG00000244239	7.65483	5.50345	1.57739	3.48896	0.000484898	0.00146346
ENSG00000260824	7.62832	5.4995	1.39298	3.948	7.88e-05	0.000282578
ENSG00000235994	32.0392	5.49642	1.29125	4.25669	2.07e-05	8.38e-05
ENSG00000084628	1163.9	5.49383	0.45436	12.0914	1.17e-33	9.88e-32
ENSG00000202025	7.60582	5.49361	1.47362	3.72797	0.000193031	0.00063669
ENSG00000234906	21.5691	5.49096	1.21765	4.50948	6.5e-06	2.9e-05
ENSG00000257065	31.4866	5.48931	0.975157	5.62916	1.81e-08	1.22e-07
ENSG00000267459	7.5653	5.48761	1.44461	3.79867	0.000145475	0.00049262
ENSG00000258461	199.726	5.47726	0.812109	6.74448	1.54e-11	1.6e-10
ENSG00000185686	2181.27	5.46742	0.820695	6.66194	2.7e-11	2.73e-10
ENSG00000249460	7.44796	5.46296	1.70772	3.19898	0.00137917	0.00374967
ENSG00000243312	43.5507	5.46154	0.918718	5.94475	2.77e-09	2.12e-08
ENSG00000136197	494.743	5.45807	0.447372	12.2003	3.1e-34	2.74e-32
ENSG00000188133	46.4468	5.45475	1.11959	4.87211	1.1e-06	5.64e-06
ENSG00000263776	7.39761	5.45459	1.38041	3.95143	7.77e-05	0.000278933
ENSG00000242852	367.58	5.4524	0.462592	11.7866	4.57e-32	3.31e-30
ENSG00000238240	7.37071	5.44924	1.47395	3.69702	0.000218142	0.000711407
ENSG00000207332	7.35474	5.44527	1.45379	3.74558	0.000179981	0.000598305
ENSG00000204316	1173.7	5.44042	0.272251	19.9832	7.72e-89	8.06e-86
ENSG00000151967	1665.92	5.43915	0.267327	20.3465	4.99e-92	5.61e-89
ENSG00000254656	19.904	5.43762	1.45888	3.72725	0.00019358	0.000638213
ENSG00000125879	21.3755	5.42988	1.52198	3.56765	0.0003602	0.00111793
ENSG00000188162	160.043	5.42767	0.942065	5.76146	8.34e-09	5.93e-08
ENSG00000256948	28.238	5.42626	1.2728	4.26325	2.01e-05	8.17e-05
ENSG00000221995	936.604	5.42539	0.427092	12.7031	5.69e-37	6.29e-35
ENSG00000254122	9625.17	5.42446	0.427429	12.6909	6.64e-37	7.27e-35
ENSG00000232222	7.23559	5.42414	1.87803	2.88821	0.00387444	0.00942395
ENSG00000180096	122.651	5.42369	0.685227	7.91517	2.47e-15	4.09e-14
ENSG00000201675	7.20436	5.41563	1.42543	3.79931	0.000145102	0.000491469
ENSG00000163463	1298.91	5.41267	0.582537	9.29155	1.52e-20	4.14e-19
ENSG00000065618	710.714	5.40859	1.25133	4.32227	1.54e-05	6.4e-05
ENSG00000254765	7.15485	5.40533	1.4955	3.61439	0.000301057	0.000949292
ENSG00000238923	7.13727	5.4028	1.64123	3.29192	0.000995052	0.00279773
ENSG00000174483	1137.56	5.39228	0.349549	15.4264	1.09e-53	3.09e-51
ENSG00000248690	85.0775	5.39052	0.687595	7.83968	4.52e-15	7.28e-14
ENSG00000118733	1740.02	5.38793	0.963223	5.59365	2.22e-08	1.49e-07
ENSG00000089685	2461.91	5.38545	0.43998	12.2402	1.9e-34	1.7e-32
ENSG00000267787	115.056	5.38519	0.532157	10.1195	4.53e-24	1.66e-22
ENSG00000188859	869.268	5.38504	0.662894	8.12353	4.53e-16	8.06e-15
ENSG00000267047	7.03571	5.3831	1.46898	3.66451	0.000247817	0.000797261
ENSG00000262429	7.03681	5.3829	1.51795	3.54616	0.000390886	0.0012032
ENSG00000204850	7.01016	5.3783	2.01146	2.67383	0.00749913	0.0169471
ENSG00000139865	20.0448	5.37352	1.46343	3.67187	0.000240784	0.000776924
ENSG00000092607	331.508	5.36732	0.683345	7.85449	4.01e-15	6.52e-14
ENSG00000144015	23.8025	5.36572	1.81783	2.95171	0.00316016	0.0078673
ENSG00000249694	68.6732	5.3588	1.23655	4.33368	1.47e-05	6.11e-05
ENSG00000199273	6.9223	5.3587	1.4358	3.73219	0.000189821	0.000627733
ENSG00000201754	6.91911	5.3578	1.45738	3.67634	0.000236608	0.000764888
ENSG00000207720	11.5503	5.34893	1.23403	4.33453	1.46e-05	6.09e-05
ENSG00000238650	6.84663	5.3425	1.49964	3.56252	0.000367317	0.00113739
ENSG00000250120	1561.05	5.34126	0.418611	12.7595	2.76e-37	3.18e-35
ENSG00000204967	1559.11	5.33358	0.560744	9.51161	1.88e-21	5.53e-20
ENSG00000264294	6.7997	5.33237	1.54448	3.45254	0.00055534	0.00165099
ENSG00000227811	36.5173	5.33132	0.893094	5.96949	2.38e-09	1.85e-08
ENSG00000267706	6.77784	5.32945	1.85068	2.87973	0.00398013	0.00965452
ENSG00000167332	1112	5.32685	0.865963	6.15137	7.68e-10	6.4e-09
ENSG00000221366	6.71471	5.31426	1.48191	3.5861	0.000335657	0.0010507
ENSG00000254995	382.007	5.31393	0.691855	7.6807	1.58e-14	2.38e-13
ENSG00000239282	247.65	5.31288	0.4975	10.6792	1.27e-26	5.86e-25
ENSG00000227579	11.2718	5.31206	1.3794	3.85098	0.000117644	0.00040691
ENSG00000101327	44.339	5.31148	1.00824	5.2681	1.38e-07	8.11e-07
ENSG00000002745	64.3713	5.30517	1.28998	4.11259	3.91e-05	0.000149146
ENSG00000170577	9129.19	5.30011	0.44761	11.8409	2.4e-32	1.78e-30
ENSG00000203659	6.62822	5.29648	1.42789	3.7093	0.000207833	0.000680597
ENSG00000256980	6.6351	5.29611	1.44592	3.66281	0.000249468	0.000801936
ENSG00000236156	6.60562	5.2912	1.49425	3.54103	0.00039857	0.00122453
ENSG00000171956	51.7448	5.28982	1.28584	4.1139	3.89e-05	0.000148419
ENSG00000008128	369.92	5.28924	0.723032	7.31536	2.57e-13	3.37e-12
ENSG00000257594	258.865	5.28558	0.49679	10.6395	1.95e-26	8.83e-25
ENSG00000240553	27.3918	5.28548	1.03165	5.12331	3e-07	1.68e-06
ENSG00000263462	6.57821	5.28535	1.43704	3.67795	0.000235117	0.000760825
ENSG00000165891	1024.33	5.27935	0.364918	14.4672	1.95e-47	4.19e-45
ENSG00000255856	53.502	5.27828	1.03881	5.08106	3.75e-07	2.06e-06
ENSG00000265693	6.53976	5.27582	1.42688	3.69744	0.000217786	0.000710326
ENSG00000210825	6.52723	5.27293	1.45784	3.61694	0.00029811	0.000941525
ENSG00000149972	2067.05	5.27271	1.09799	4.80213	1.57e-06	7.82e-06
ENSG00000208797	6.48645	5.2653	1.43185	3.67728	0.000235732	0.000762563
ENSG00000267545	6.48056	5.2618	1.56413	3.36404	0.000768101	0.0022135
ENSG00000267030	6.47134	5.26161	1.43779	3.65951	0.000252697	0.000811334
ENSG00000135406	177.665	5.26129	0.986327	5.33422	9.6e-08	5.77e-07
ENSG00000140015	146.874	5.25408	1.1889	4.41927	9.9e-06	4.27e-05
ENSG00000226852	25.7239	5.25354	1.11818	4.69828	2.62e-06	1.26e-05
ENSG00000249413	16.0986	5.24701	2.13899	2.45303	0.0141657	0.0297964
ENSG00000230266	6.39801	5.24687	1.69081	3.10316	0.00191463	0.00502189
ENSG00000198353	829.642	5.23798	0.550568	9.51379	1.84e-21	5.42e-20
ENSG00000130035	99.8205	5.23522	0.684361	7.6498	2.01e-14	2.99e-13
ENSG00000240089	6.34235	5.2334	1.46661	3.56837	0.000359214	0.00111542
ENSG00000267281	289.824	5.23112	0.429911	12.1679	4.61e-34	4.01e-32
ENSG00000212330	6.33216	5.23054	1.43966	3.63317	0.000279958	0.000889965
ENSG00000026036	773.085	5.227	0.466225	11.2113	3.59e-29	2.04e-27
ENSG00000163806	555.933	5.22684	0.431884	12.1024	1.03e-33	8.69e-32
ENSG00000205560	342.889	5.22238	0.440263	11.862	1.87e-32	1.4e-30
ENSG00000248406	6.30108	5.22197	1.46761	3.55815	0.000373477	0.00115411
ENSG00000210117	6.26655	5.21347	1.48427	3.51249	0.000443925	0.00135068
ENSG00000164107	348.607	5.20975	1.00373	5.19036	2.1e-07	1.2e-06
ENSG00000126266	17.0269	5.20825	1.61508	3.22477	0.00126075	0.00346249
ENSG00000210154	6.24038	5.2076	1.48158	3.5149	0.000439927	0.00133935
ENSG00000264599	6.21865	5.20485	1.52323	3.41698	0.000633193	0.00185807
ENSG00000232044	125.165	5.20194	0.972981	5.3464	8.97e-08	5.43e-07
ENSG00000140481	37.9167	5.20118	1.00498	5.17538	2.27e-07	1.3e-06
ENSG00000173933	3619.13	5.20047	0.233972	22.2269	1.89e-109	3.24e-106
ENSG00000239704	306.191	5.1993	0.389032	13.3647	9.72e-41	1.38e-38
ENSG00000238605	6.19149	5.19755	1.48663	3.49619	0.000471948	0.00142776
ENSG00000178404	310.193	5.19545	0.680743	7.63204	2.31e-14	3.41e-13
ENSG00000234690	393.217	5.19155	0.658558	7.88321	3.19e-15	5.21e-14
ENSG00000265254	6.14211	5.18423	1.53989	3.36662	0.000760945	0.00219504
ENSG00000238917	6.1243	5.18277	1.46638	3.53439	0.000408721	0.0012523
ENSG00000213397	366.576	5.18248	0.488462	10.6098	2.68e-26	1.2e-24
ENSG00000252542	6.08081	5.17115	1.44972	3.56699	0.000361107	0.00112027
ENSG00000264190	6.06816	5.16971	1.49266	3.46343	0.000533335	0.00159238
ENSG00000232717	10.3534	5.16933	1.47898	3.4952	0.00047371	0.00143265
ENSG00000116132	1951.36	5.16388	0.754732	6.84201	7.81e-12	8.48e-11
ENSG00000259847	10.1937	5.16355	1.2793	4.03624	5.43e-05	0.000200965
ENSG00000112309	190.067	5.1619	0.970564	5.31845	1.05e-07	6.26e-07
ENSG00000248329	895.379	5.15375	1.0768	4.78615	1.7e-06	8.43e-06
ENSG00000245848	102.751	5.14786	0.861458	5.97575	2.29e-09	1.78e-08
ENSG00000221343	5.97688	5.14761	1.47307	3.49448	0.00047499	0.00143607
ENSG00000123416	48060.1	5.14535	0.315789	16.2937	1.09e-59	4.44e-57
ENSG00000236618	279.884	5.14268	0.384674	13.369	9.18e-41	1.31e-38
ENSG00000150551	9405.53	5.13959	0.743804	6.90988	4.85e-12	5.43e-11
ENSG00000253661	78.6796	5.13927	1.13143	4.54226	5.57e-06	2.52e-05
ENSG00000187772	466.996	5.13864	0.4622	11.1178	1.03e-28	5.65e-27
ENSG00000147724	75.0804	5.13644	0.950175	5.40579	6.45e-08	4e-07
ENSG00000255441	5.93586	5.13643	1.62064	3.16937	0.00152768	0.00410759
ENSG00000100288	591.044	5.12413	0.312361	16.4045	1.78e-60	7.41e-58
ENSG00000243686	5.85268	5.11744	1.5264	3.35262	0.000800509	0.00229783
ENSG00000075461	1074.37	5.11028	0.557827	9.16105	5.14e-20	1.34e-18
ENSG00000183653	5.82235	5.10734	1.61502	3.1624	0.00156472	0.00419214
ENSG00000214189	175.549	5.10454	0.679982	7.50687	6.06e-14	8.58e-13
ENSG00000259993	9.78151	5.10306	1.40971	3.61993	0.00029468	0.000931699
ENSG00000244040	9.73817	5.09936	1.39309	3.66047	0.000251756	0.000808669
ENSG00000213221	205.563	5.09686	0.43753	11.6492	2.32e-31	1.57e-29
ENSG00000251557	9.8745	5.09626	1.42945	3.56518	0.000363601	0.00112726
ENSG00000111206	4523.39	5.09131	0.409055	12.4465	1.46e-35	1.44e-33
ENSG00000165349	342.162	5.08922	0.625269	8.13925	3.98e-16	7.13e-15
ENSG00000197674	5.71964	5.08502	1.79975	2.82541	0.00472204	0.0112396
ENSG00000240184	10947.2	5.08483	0.338406	15.0258	4.98e-51	1.24e-48
ENSG00000107623	215.336	5.08332	0.581014	8.74905	2.15e-18	4.81e-17
ENSG00000210077	9.72539	5.08235	1.42201	3.57407	0.000351479	0.00109377
ENSG00000186530	211.609	5.0808	0.754472	6.73425	1.65e-11	1.71e-10
ENSG00000006837	489.473	5.06895	0.375676	13.4929	1.72e-41	2.49e-39
ENSG00000232006	77.9193	5.06275	1.3281	3.81202	0.000137833	0.000469407
ENSG00000228843	5.63499	5.0601	1.66203	3.04452	0.0023305	0.00598645
ENSG00000129810	671.857	5.05761	0.439902	11.4971	1.36e-30	8.65e-29
ENSG00000202363	5.62038	5.05712	1.481	3.41466	0.000638613	0.0018719
ENSG00000242028	904.071	5.05705	0.529064	9.55848	1.19e-21	3.57e-20
ENSG00000112486	9.45953	5.05521	1.397	3.61862	0.000296183	0.000936044
ENSG00000237102	5.60465	5.05498	1.50376	3.36155	0.000775049	0.00223176
ENSG00000110536	962.027	5.05306	0.398847	12.6692	8.76e-37	9.56e-35
ENSG00000240069	5.58095	5.04972	1.77538	2.8443	0.00445096	0.0106595
ENSG00000213533	515.743	5.04172	0.417266	12.0828	1.3e-33	1.09e-31
ENSG00000187186	58.9555	5.04044	0.845241	5.96332	2.47e-09	1.91e-08
ENSG00000159217	4534.59	5.0361	0.642786	7.8348	4.7e-15	7.55e-14
ENSG00000240053	339.573	5.03455	0.696499	7.22837	4.89e-13	6.22e-12
ENSG00000106540	5.52334	5.03338	1.62365	3.10004	0.00193493	0.0050683
ENSG00000136574	458.346	5.02737	1.1923	4.21653	2.48e-05	9.86e-05
ENSG00000196737	5.49827	5.02665	1.49041	3.37266	0.000744472	0.00215134
ENSG00000262228	5.49827	5.02665	1.49041	3.37266	0.000744472	0.00215134
ENSG00000222309	5.4871	5.02389	1.58549	3.16867	0.00153137	0.00411563
ENSG00000207945	5.48378	5.02241	1.57732	3.18415	0.00145181	0.0039267
ENSG00000266620	5.47566	5.02019	1.4811	3.3895	0.000700199	0.00203528
ENSG00000250321	121.763	5.01905	0.555513	9.03499	1.64e-19	4.11e-18
ENSG00000120669	341.987	5.01433	1.11661	4.49067	7.1e-06	3.15e-05
ENSG00000151468	5047.33	5.01205	0.460287	10.889	1.3e-27	6.52e-26
ENSG00000254337	9.32783	5.01163	1.47109	3.40673	0.00065745	0.00192249
ENSG00000237550	201.309	5.01069	0.565689	8.85768	8.17e-19	1.91e-17
ENSG00000204435	7196.77	5.00943	0.395435	12.6682	8.88e-37	9.65e-35
ENSG00000197241	9.15514	5.00768	1.86974	2.67827	0.00740026	0.0167535
ENSG00000168000	1398.14	5.00612	0.335618	14.9161	2.59e-50	6.36e-48
ENSG00000261959	5.42406	5.00468	1.89901	2.63542	0.00840337	0.0187542
ENSG00000115239	951.602	5.00244	0.381004	13.1296	2.23e-39	2.77e-37
ENSG00000136492	1239.92	5.00116	0.470471	10.6301	2.16e-26	9.73e-25
ENSG00000113327	150.706	4.99756	1.96945	2.53755	0.0111632	0.0241912
ENSG00000172137	126.878	4.99752	1.45367	3.43787	0.000586317	0.00173356
ENSG00000258088	5.36375	4.9921	1.57323	3.17316	0.00150789	0.00406223
ENSG00000259898	5.36081	4.99167	1.63055	3.06134	0.00220347	0.00569517
ENSG00000252714	5.35748	4.98815	1.52391	3.27325	0.00106318	0.0029761
ENSG00000261488	227.67	4.98661	0.627491	7.9469	1.91e-15	3.22e-14
ENSG00000221946	87.9464	4.97786	0.882195	5.64259	1.68e-08	1.14e-07
ENSG00000264326	5.31056	4.97751	1.54573	3.22016	0.00128118	0.00351233
ENSG00000205861	22.5479	4.97708	1.06346	4.68006	2.87e-06	1.36e-05
ENSG00000259271	5.24789	4.95921	1.79026	2.7701	0.0056039	0.0130735
ENSG00000264346	5.23194	4.95394	1.50312	3.29577	0.000981539	0.00276319
ENSG00000122728	5.21892	4.95079	1.51974	3.25766	0.00112335	0.00312628
ENSG00000256239	5.21892	4.95079	1.51974	3.25766	0.00112335	0.00312628
ENSG00000254641	5.21425	4.95075	1.52986	3.23607	0.00121187	0.00334651
ENSG00000214105	5.21546	4.94904	1.8461	2.6808	0.00734457	0.016639
ENSG00000230532	5.2097	4.94882	1.50281	3.29304	0.000991114	0.002788
ENSG00000168913	119.895	4.94821	0.75776	6.53005	6.57e-11	6.28e-10
ENSG00000162374	651.967	4.94317	1.04137	4.74679	2.07e-06	1.01e-05
ENSG00000215902	83.4426	4.93652	0.622435	7.93099	2.17e-15	3.64e-14
ENSG00000232024	105.387	4.93569	0.774149	6.37563	1.82e-10	1.65e-09
ENSG00000233919	5.15258	4.93475	1.87106	2.6374	0.0083543	0.0186575
ENSG00000229921	94.4182	4.93057	0.972159	5.07177	3.94e-07	2.16e-06
ENSG00000255300	8.76175	4.92972	2.11724	2.32837	0.0198924	0.0400575
ENSG00000244252	5.12014	4.9245	1.7481	2.81707	0.00484646	0.0115065
ENSG00000259984	8.77481	4.92159	1.5015	3.27777	0.00104629	0.00293248
ENSG00000246528	74.4534	4.92091	0.674671	7.29379	3.01e-13	3.93e-12
ENSG00000252561	5.10429	4.91748	1.56586	3.14042	0.00168705	0.00448248
ENSG00000221419	5.09657	4.91684	1.76582	2.78445	0.00536184	0.012572
ENSG00000206624	5.09017	4.91638	1.64571	2.98739	0.00281374	0.00708697
ENSG00000183889	111.881	4.91624	0.54348	9.04585	1.49e-19	3.73e-18
ENSG00000166803	3040.97	4.9161	0.51763	9.49732	2.15e-21	6.31e-20
ENSG00000250917	419.423	4.91538	0.750611	6.54851	5.81e-11	5.6e-10
ENSG00000232767	8.74113	4.91415	1.30065	3.77822	0.000157954	0.000531491
ENSG00000260851	8.55441	4.90697	1.3015	3.77024	0.00016309	0.000547386
ENSG00000239195	5.06044	4.9069	1.52088	3.22635	0.00125379	0.00344532
ENSG00000180043	5.05025	4.9056	2.02769	2.4193	0.0155503	0.0323296
ENSG00000267756	8.54433	4.90478	1.32781	3.6939	0.000220841	0.000719246
ENSG00000113296	3378.12	4.9028	0.769547	6.37102	1.88e-10	1.69e-09
ENSG00000099953	3009.11	4.89951	0.664859	7.36924	1.72e-13	2.3e-12
ENSG00000126778	1962.01	4.895	0.502873	9.73408	2.16e-22	6.83e-21
ENSG00000236268	20.6505	4.8938	1.54235	3.17294	0.00150901	0.00406388
ENSG00000196353	139.194	4.89317	0.75841	6.45188	1.1e-10	1.03e-09
ENSG00000152208	367.095	4.89247	0.895064	5.46605	4.6e-08	2.92e-07
ENSG00000127074	13.5408	4.89193	2.01834	2.42375	0.0153614	0.0319822
ENSG00000143476	2567.12	4.89151	0.522835	9.35574	8.3e-21	2.32e-19
ENSG00000266964	143.199	4.88531	0.590274	8.27634	1.27e-16	2.39e-15
ENSG00000259410	4.99041	4.885	1.90324	2.56668	0.0102677	0.0224589
ENSG00000175928	3185.71	4.88486	0.520519	9.38459	6.32e-21	1.78e-19
ENSG00000202335	4.97002	4.88119	1.64311	2.9707	0.00297126	0.00744681
ENSG00000142539	4.96524	4.87847	1.54222	3.16328	0.00156003	0.00418187
ENSG00000223486	112.464	4.87645	0.833837	5.84821	4.97e-09	3.66e-08
ENSG00000181408	159.119	4.87561	1.30946	3.72337	0.000196584	0.000647241
ENSG00000186081	56.306	4.87508	1.16164	4.19671	2.71e-05	0.00010685
ENSG00000224864	60.7232	4.8731	0.709796	6.8655	6.63e-12	7.28e-11
ENSG00000111249	1108.66	4.87292	0.624392	7.80427	5.98e-15	9.52e-14
ENSG00000259084	14.6219	4.87134	1.42643	3.41504	0.000637718	0.00186965
ENSG00000240618	8.32886	4.86725	1.30435	3.73156	0.0001903	0.00062903
ENSG00000228789	37.8005	4.86587	1.04738	4.64574	3.39e-06	1.59e-05
ENSG00000233448	4.91462	4.86561	1.6738	2.90693	0.0036499	0.0089418
ENSG00000108961	590.428	4.86504	0.546642	8.89987	5.59e-19	1.33e-17
ENSG00000143341	4991.38	4.86199	0.551823	8.81078	1.24e-18	2.85e-17
ENSG00000187714	13.3504	4.8617	1.66513	2.91972	0.00350345	0.00862059
ENSG00000208024	4.90491	4.86004	1.8361	2.64694	0.00812234	0.0182021
ENSG00000095596	203.546	4.85964	0.886971	5.47892	4.28e-08	2.73e-07
ENSG00000263677	4.89767	4.85815	1.55979	3.11462	0.0018418	0.0048474
ENSG00000221381	4.88661	4.8557	1.52912	3.17549	0.00149583	0.00403383
ENSG00000249436	4.86155	4.84679	1.90884	2.53912	0.0111131	0.0241022
ENSG00000183785	129.737	4.8428	0.631086	7.67375	1.67e-14	2.51e-13
ENSG00000184408	182.12	4.84263	0.675117	7.17302	7.34e-13	9.12e-12
ENSG00000240770	4.83416	4.84222	1.73027	2.79852	0.00513366	0.0121099
ENSG00000250208	1171	4.84176	0.404465	11.9708	5.06e-33	3.97e-31
ENSG00000199574	4.83698	4.8398	1.5773	3.0684	0.00215206	0.00557559
ENSG00000143494	3148.47	4.83971	0.495414	9.76902	1.53e-22	4.93e-21
ENSG00000180875	274.657	4.83923	1.31482	3.68052	0.000232762	0.000754207
ENSG00000106511	1357.95	4.83472	0.697694	6.92957	4.22e-12	4.76e-11
ENSG00000166396	59.5369	4.8335	1.43697	3.36368	0.000769109	0.00221574
ENSG00000267160	33.8769	4.8312	0.863145	5.5972	2.18e-08	1.46e-07
ENSG00000133636	217.894	4.82708	1.01205	4.76959	1.85e-06	9.08e-06
ENSG00000250989	4.78219	4.82409	1.56184	3.08873	0.00201016	0.00523935
ENSG00000177764	3113.58	4.82354	0.274249	17.5882	3.04e-69	1.71e-66
ENSG00000259264	72.6452	4.82124	0.742659	6.49186	8.48e-11	8.01e-10
ENSG00000250712	12.9926	4.82093	1.54936	3.11156	0.00186102	0.00489181
ENSG00000266998	8.21339	4.82058	1.32397	3.64101	0.000271573	0.000866041
ENSG00000267374	526.67	4.81882	0.32202	14.9643	1.26e-50	3.11e-48
ENSG00000267757	4.75837	4.81542	1.85609	2.59439	0.00947592	0.0208989
ENSG00000166006	106.909	4.81223	1.02318	4.70321	2.56e-06	1.23e-05
ENSG00000162873	522.001	4.81212	0.583792	8.24287	1.68e-16	3.12e-15
ENSG00000205325	4.7382	4.8105	2.03674	2.36186	0.0181836	0.0370712
ENSG00000266816	4.73429	4.81036	1.57685	3.05062	0.00228371	0.00587914
ENSG00000214860	4.71966	4.80735	1.5916	3.02046	0.00252391	0.00643125
ENSG00000183798	1819.9	4.80288	1.02776	4.67315	2.97e-06	1.41e-05
ENSG00000196374	43.8009	4.80171	0.773975	6.20396	5.51e-10	4.67e-09
ENSG00000109674	352.277	4.79729	0.69368	6.91571	4.66e-12	5.22e-11
ENSG00000254598	168.834	4.79696	0.515129	9.31215	1.25e-20	3.43e-19
ENSG00000154856	6247.54	4.79611	0.945489	5.07262	3.92e-07	2.15e-06
ENSG00000219928	596.902	4.79553	0.475427	10.0868	6.32e-24	2.29e-22
ENSG00000241418	16.2263	4.7954	1.83391	2.61484	0.00892686	0.0197999
ENSG00000136750	356.829	4.79419	0.724965	6.61299	3.77e-11	3.73e-10
ENSG00000119919	7.86636	4.78278	1.901	2.51593	0.0118719	0.025539
ENSG00000260276	431.614	4.77693	0.505692	9.44632	3.51e-21	1.01e-19
ENSG00000185053	19.6733	4.77368	1.22158	3.9078	9.31e-05	0.000329088
ENSG00000241489	210.575	4.77232	0.475863	10.0288	1.14e-23	4.03e-22
ENSG00000187068	2338.49	4.76892	0.531828	8.96704	3.05e-19	7.43e-18
ENSG00000245261	4.58366	4.76316	1.63041	2.92144	0.00348414	0.00857789
ENSG00000251595	407.681	4.76042	0.776725	6.12883	8.85e-10	7.32e-09
ENSG00000140534	1119.82	4.7578	0.543713	8.75058	2.12e-18	4.75e-17
ENSG00000258700	53.4465	4.755	0.952954	4.98975	6.05e-07	3.22e-06
ENSG00000265750	97.3661	4.75417	0.549898	8.64554	5.36e-18	1.16e-16
ENSG00000156970	2150.96	4.75152	0.472478	10.0566	8.59e-24	3.08e-22
ENSG00000251537	58.0284	4.74798	1.27264	3.73081	0.000190865	0.000630542
ENSG00000200259	4.53182	4.74673	1.63135	2.9097	0.00361781	0.00887434
ENSG00000092969	8363.27	4.74638	0.689903	6.87978	5.99e-12	6.62e-11
ENSG00000267665	25.4385	4.74493	1.22473	3.87425	0.000106952	0.000373016
ENSG00000168621	3150.36	4.74234	0.757115	6.2637	3.76e-10	3.26e-09
ENSG00000205323	2713.62	4.7417	0.355591	13.3347	1.45e-40	2.04e-38
ENSG00000143590	903.713	4.73718	0.555989	8.52027	1.59e-17	3.26e-16
ENSG00000164458	54.9706	4.73379	0.935853	5.05826	4.23e-07	2.31e-06
ENSG00000260288	4.4795	4.73253	1.79551	2.63576	0.00839492	0.0187382
ENSG00000250995	4.479	4.73106	1.58654	2.982	0.00286374	0.00719925
ENSG00000266994	7.76829	4.72783	1.30317	3.62795	0.000285678	0.000905883
ENSG00000266701	7.57593	4.72761	1.36811	3.45559	0.000549094	0.00163425
ENSG00000167377	393.865	4.7273	0.345257	13.6921	1.13e-42	1.8e-40
ENSG00000213190	6560.9	4.72695	0.462973	10.21	1.79e-24	6.84e-23
ENSG00000106246	1343.1	4.72165	0.3036	15.5522	1.54e-54	4.78e-52
ENSG00000235493	7.69361	4.72124	1.36338	3.4629	0.000534379	0.00159517
ENSG00000185742	163.023	4.71948	0.676142	6.98001	2.95e-12	3.39e-11
ENSG00000265817	213.955	4.71805	0.424471	11.1151	1.06e-28	5.8e-27
ENSG00000260111	4.44129	4.71776	1.57168	3.00172	0.00268455	0.0067932
ENSG00000165078	72.2064	4.71651	1.08822	4.33414	1.46e-05	6.1e-05
ENSG00000161958	324.552	4.70941	0.405631	11.6101	3.66e-31	2.45e-29
ENSG00000257355	4.40297	4.70701	1.68766	2.78908	0.00528585	0.0124218
ENSG00000249504	4.40787	4.70568	1.68885	2.78632	0.00533095	0.0125096
ENSG00000233932	7.59177	4.69911	1.37566	3.41589	0.00063574	0.00186423
ENSG00000186008	4.36083	4.692	1.60019	2.93214	0.00336631	0.00832027
ENSG00000182177	4.36317	4.69094	2.0642	2.27252	0.0230553	0.0455726
ENSG00000226098	95.9135	4.68429	0.685617	6.83223	8.36e-12	9.04e-11
ENSG00000236094	4.34289	4.68357	2.09662	2.23387	0.0254916	0.049779
ENSG00000180425	208.823	4.68319	0.374415	12.508	6.75e-36	6.83e-34
ENSG00000183336	4.33098	4.68263	1.6839	2.78083	0.00542199	0.0127029
ENSG00000129159	133.707	4.67504	0.641789	7.28438	3.23e-13	4.19e-12
ENSG00000178257	4.30113	4.67444	1.94381	2.40478	0.0161823	0.0334987
ENSG00000120088	73.747	4.66835	0.613554	7.60871	2.77e-14	4.06e-13
ENSG00000249709	261.352	4.66706	0.475991	9.80493	1.07e-22	3.5e-21
ENSG00000197459	258.135	4.66621	0.636808	7.32751	2.34e-13	3.1e-12
ENSG00000266999	61.8811	4.66427	0.727508	6.4113	1.44e-10	1.33e-09
ENSG00000100473	249.686	4.66168	0.604909	7.70642	1.29e-14	1.97e-13
ENSG00000173114	1079.07	4.65995	0.439443	10.6042	2.85e-26	1.27e-24
ENSG00000102230	607.462	4.65855	0.390938	11.9163	9.73e-33	7.46e-31
ENSG00000260643	84.0615	4.65687	0.698175	6.67006	2.56e-11	2.59e-10
ENSG00000253379	175.772	4.65661	0.861981	5.40222	6.58e-08	4.07e-07
ENSG00000229299	4.2424	4.6534	1.6304	2.85415	0.00431517	0.0103793
ENSG00000258967	4.2408	4.6511	1.60078	2.90552	0.00366648	0.00897771
ENSG00000168992	42.8915	4.65068	1.14034	4.07833	4.54e-05	0.000170862
ENSG00000158164	2207.99	4.64647	0.510125	9.10849	8.35e-20	2.13e-18
ENSG00000215462	7.18024	4.64479	1.33909	3.46863	0.000523117	0.00156571
ENSG00000251095	23.9822	4.64273	1.21759	3.81304	0.000137269	0.000467759
ENSG00000234036	270.51	4.64232	0.508185	9.1351	6.53e-20	1.68e-18
ENSG00000186185	1619.12	4.63906	0.562347	8.24945	1.59e-16	2.97e-15
ENSG00000176227	4.19744	4.63806	1.63019	2.8451	0.00443978	0.0106406
ENSG00000213494	252.619	4.63274	0.59216	7.82345	5.14e-15	8.24e-14
ENSG00000165323	1408.61	4.6318	0.314011	14.7504	3.06e-49	7.26e-47
ENSG00000183643	4.17913	4.63066	1.66931	2.774	0.00553719	0.0129355
ENSG00000172752	19.8563	4.62645	1.80236	2.56688	0.0102617	0.0224491
ENSG00000207500	4.15715	4.62258	1.59478	2.89856	0.00374878	0.00915489
ENSG00000170788	4.15469	4.62186	1.61399	2.86363	0.00418823	0.0101055
ENSG00000168505	48.4824	4.61742	1.06376	4.34065	1.42e-05	5.94e-05
ENSG00000180723	36.9697	4.61714	1.13091	4.08267	4.45e-05	0.000168052
ENSG00000242797	54.6678	4.61653	0.906274	5.09397	3.51e-07	1.94e-06
ENSG00000232838	284.459	4.61474	0.393744	11.7202	1e-31	7.09e-30
ENSG00000164853	7194.05	4.61393	0.511112	9.02724	1.76e-19	4.39e-18
ENSG00000216090	4.11587	4.608	1.63252	2.82263	0.00476322	0.0113256
ENSG00000207817	4.11268	4.60644	1.61364	2.8547	0.00430776	0.0103641
ENSG00000263421	4.10949	4.60545	1.84042	2.50238	0.012336	0.0264155
ENSG00000117724	10618.7	4.60411	0.46221	9.96109	2.26e-23	7.76e-22
ENSG00000164621	23.7878	4.60242	1.20301	3.82575	0.000130373	0.000445923
ENSG00000118432	661.382	4.60056	0.540389	8.51342	1.69e-17	3.45e-16
ENSG00000242435	4.0897	4.5989	1.69731	2.70952	0.00673809	0.0154168
ENSG00000181464	4.08111	4.59863	1.89457	2.42727	0.0152131	0.0317028
ENSG00000235617	4.08122	4.5973	1.64896	2.788	0.00530351	0.0124553
ENSG00000179915	1047.91	4.59528	0.659751	6.96518	3.28e-12	3.75e-11
ENSG00000266613	4.07533	4.59383	1.63365	2.812	0.00492338	0.0116675
ENSG00000266972	44.0138	4.58971	0.931575	4.92682	8.36e-07	4.36e-06
ENSG00000267692	4.05936	4.58965	1.64351	2.7926	0.00522867	0.0123042
ENSG00000245648	269.952	4.58528	0.753518	6.08517	1.16e-09	9.47e-09
ENSG00000185559	2360.86	4.58275	0.764793	5.99214	2.07e-09	1.62e-08
ENSG00000223504	7.05223	4.58251	1.78603	2.56576	0.0102951	0.0225137
ENSG00000170166	986.07	4.58084	0.413344	11.0824	1.53e-28	8.17e-27
ENSG00000221420	4.03504	4.5783	1.71839	2.66429	0.00771502	0.0173732
ENSG00000184047	1490.84	4.56812	0.432588	10.56	4.57e-26	2.01e-24
ENSG00000103495	10459.1	4.56692	0.240499	18.9893	2.09e-80	1.65e-77
ENSG00000226468	6.80369	4.56528	1.71071	2.66864	0.00761579	0.0171789
ENSG00000256940	24.4121	4.56101	1.35025	3.3779	0.000730428	0.00211578
ENSG00000266967	525.093	4.55959	0.418052	10.9068	1.07e-27	5.44e-26
ENSG00000236360	11.4884	4.55941	1.19355	3.82004	0.000133431	0.000455583
ENSG00000170961	3421.36	4.55693	0.668321	6.81848	9.2e-12	9.85e-11
ENSG00000082482	458.662	4.55443	0.522197	8.72167	2.74e-18	6.03e-17
ENSG00000230246	49.8122	4.55401	0.970394	4.69295	2.69e-06	1.29e-05
ENSG00000176890	5220.79	4.55396	0.357465	12.7396	3.56e-37	4.05e-35
ENSG00000209480	3.96341	4.5531	1.62921	2.79468	0.00519517	0.0122392
ENSG00000119614	11.1366	4.55276	1.17207	3.88438	0.000102593	0.000359187
ENSG00000216042	3.94352	4.54644	1.6725	2.71836	0.00656067	0.0150485
ENSG00000187922	32.2478	4.54218	1.06839	4.25141	2.12e-05	8.56e-05
ENSG00000160472	6.64192	4.53218	1.58312	2.86282	0.00419892	0.0101281
ENSG00000126787	2472.18	4.52931	0.512643	8.83523	9.99e-19	2.31e-17
ENSG00000213551	1572.06	4.52569	0.237047	19.092	2.94e-81	2.46e-78
ENSG00000213468	84.7398	4.52549	1.12495	4.02283	5.75e-05	0.000211885
ENSG00000243869	3.88724	4.52527	1.791	2.52667	0.011515	0.0248633
ENSG00000259543	3.88295	4.52421	1.67672	2.69825	0.00697056	0.0158853
ENSG00000225387	6.61772	4.52217	1.4374	3.14608	0.00165473	0.00440704
ENSG00000213033	6.60003	4.52151	1.41294	3.20007	0.00137393	0.00373717
ENSG00000139445	224.809	4.52115	0.588389	7.68394	1.54e-14	2.33e-13
ENSG00000164100	907.1	4.51955	1.20619	3.74697	0.00017898	0.000595317
ENSG00000265238	3.86612	4.51811	1.67815	2.69232	0.00709565	0.0161389
ENSG00000236542	3.86648	4.51714	1.93872	2.32996	0.0198081	0.039907
ENSG00000258430	3.8623	4.51616	1.77043	2.55089	0.0107449	0.0233905
ENSG00000243155	172.499	4.51514	0.570367	7.9162	2.45e-15	4.06e-14
ENSG00000249493	3.85322	4.51418	1.69881	2.65726	0.00787785	0.0177017
ENSG00000202406	3.8537	4.51351	1.83807	2.45557	0.0140661	0.0296125
ENSG00000197977	1590.62	4.50848	0.664117	6.78868	1.13e-11	1.2e-10
ENSG00000267057	73.7356	4.50242	0.733195	6.14083	8.21e-10	6.81e-09
ENSG00000248858	14.4541	4.50234	1.22657	3.67066	0.000241923	0.00078
ENSG00000109805	2194.21	4.50163	0.447206	10.0661	7.8e-24	2.8e-22
ENSG00000143006	16.2704	4.50138	1.18981	3.78326	0.000154785	0.000521547
ENSG00000237976	119.169	4.49926	0.645915	6.96572	3.27e-12	3.74e-11
ENSG00000266398	3.81035	4.49616	1.68266	2.67206	0.00753873	0.0170261
ENSG00000101098	445.428	4.49487	0.936108	4.80166	1.57e-06	7.83e-06
ENSG00000224850	3.79929	4.49054	1.90055	2.36275	0.0181398	0.0369947
ENSG00000243961	3.79303	4.49038	1.63818	2.74107	0.00612392	0.0141556
ENSG00000260300	24.3799	4.49018	1.13281	3.96374	7.38e-05	0.000266267
ENSG00000165490	586.577	4.48882	0.584151	7.68435	1.54e-14	2.32e-13
ENSG00000217930	590.671	4.48842	0.41008	10.9452	7e-28	3.59e-26
ENSG00000261402	6.46489	4.48802	1.49646	2.99909	0.00270787	0.00684627
ENSG00000197576	790.658	4.48657	0.388172	11.5582	6.71e-31	4.38e-29
ENSG00000164434	245.156	4.48366	1.34646	3.32996	0.000868577	0.00247353
ENSG00000257181	3.7703	4.48348	1.74893	2.56355	0.0103606	0.0226417
ENSG00000250669	53.3008	4.48343	1.35248	3.31498	0.000916508	0.00259889
ENSG00000152672	26.1747	4.48134	1.27572	3.5128	0.000443419	0.00134928
ENSG00000112742	1659.6	4.47904	0.418314	10.7074	9.4e-27	4.39e-25
ENSG00000001630	1342.82	4.47827	0.44586	10.0441	9.75e-24	3.47e-22
ENSG00000228496	3.75666	4.47572	1.65809	2.69932	0.00694809	0.015844
ENSG00000264232	31.0341	4.4724	1.42573	3.13692	0.0017073	0.00452971
ENSG00000236106	29.374	4.47044	0.852829	5.2419	1.59e-07	9.27e-07
ENSG00000259941	14.1081	4.4651	1.22471	3.64584	0.000266516	0.000851959
ENSG00000266173	763.38	4.46092	0.45112	9.88854	4.67e-23	1.57e-21
ENSG00000250400	3.71182	4.45903	1.66569	2.67699	0.00742862	0.0168099
ENSG00000176165	642.439	4.45642	1.28209	3.47592	0.000509111	0.00152817
ENSG00000238896	3.70481	4.45568	1.82423	2.44251	0.0145857	0.0305454
ENSG00000065328	992.269	4.4501	0.507445	8.76962	1.79e-18	4.05e-17
ENSG00000242615	383.717	4.44167	0.555423	7.99692	1.28e-15	2.18e-14
ENSG00000264817	3.66625	4.44149	1.70529	2.60454	0.00919979	0.0203452
ENSG00000125492	15.8618	4.4396	1.96082	2.26415	0.023565	0.0464482
ENSG00000185480	765.265	4.43958	0.288105	15.4096	1.41e-53	3.93e-51
ENSG00000234927	3.65605	4.43904	1.87168	2.37169	0.017707	0.0362234
ENSG00000229243	3.6617	4.43868	1.81926	2.43983	0.0146943	0.0307533
ENSG00000196335	74.4277	4.43587	0.895664	4.9526	7.32e-07	3.86e-06
ENSG00000201129	3.64671	4.43269	1.74334	2.54264	0.011002	0.0238843
ENSG00000258673	3.64193	4.43209	1.74998	2.53265	0.0113202	0.0244861
ENSG00000106006	1231.52	4.42643	0.4206	10.5241	6.69e-26	2.89e-24
ENSG00000267751	165.153	4.42228	0.702475	6.29528	3.07e-10	2.69e-09
ENSG00000213265	10.8175	4.42132	1.29873	3.40433	0.000663269	0.00193795
ENSG00000212443	3.61969	4.42122	1.78232	2.4806	0.013116	0.0278673
ENSG00000235878	52.8466	4.41684	0.714071	6.18543	6.19e-10	5.23e-09
ENSG00000229387	3.60237	4.41517	1.72064	2.566	0.0102879	0.0224997
ENSG00000224623	3.59598	4.41504	1.74241	2.53387	0.011281	0.0244139
ENSG00000227053	3.59341	4.411	1.92805	2.2878	0.0221491	0.0439807
ENSG00000174371	885.195	4.4094	0.480224	9.18196	4.23e-20	1.11e-18
ENSG00000175305	477.613	4.40883	0.557242	7.91187	2.54e-15	4.2e-14
ENSG00000130684	700.081	4.40831	0.349279	12.6212	1.61e-36	1.69e-34
ENSG00000266374	3.57645	4.40634	1.90879	2.30845	0.0209741	0.0419612
ENSG00000133863	393.615	4.40378	0.878146	5.01486	5.31e-07	2.85e-06
ENSG00000172179	39.8352	4.40214	1.49841	2.93788	0.00330467	0.00818521
ENSG00000108001	1000.09	4.39911	0.606187	7.25702	3.96e-13	5.08e-12
ENSG00000242114	380.827	4.39451	0.684745	6.41772	1.38e-10	1.27e-09
ENSG00000187135	176.032	4.39446	1.09227	4.02322	5.74e-05	0.000211635
ENSG00000204603	87.2516	4.39299	1.09254	4.02088	5.8e-05	0.000213345
ENSG00000144278	348.693	4.38927	1.19998	3.65779	0.000254399	0.00081635
ENSG00000165480	1152.43	4.38843	0.401653	10.9259	8.66e-28	4.42e-26
ENSG00000116329	6.22705	4.38767	1.45009	3.02578	0.0024799	0.00633289
ENSG00000267272	105.845	4.38641	0.822744	5.33144	9.74e-08	5.86e-07
ENSG00000140835	29.3726	4.37982	1.42101	3.08218	0.0020549	0.00534709
ENSG00000237125	189.04	4.3796	1.061	4.12781	3.66e-05	0.000140525
ENSG00000117069	225.661	4.37943	0.746305	5.86815	4.41e-09	3.27e-08
ENSG00000099869	1167.44	4.37549	0.59969	7.29626	2.96e-13	3.87e-12
ENSG00000138160	4283.41	4.37471	0.520337	8.40745	4.19e-17	8.17e-16
ENSG00000184313	1009.15	4.3698	0.458232	9.53623	1.48e-21	4.4e-20
ENSG00000183479	365.155	4.36022	0.470103	9.27503	1.78e-20	4.81e-19
ENSG00000182572	21.6228	4.35917	1.01605	4.29031	1.78e-05	7.3e-05
ENSG00000078295	1345.07	4.35627	0.62407	6.98042	2.94e-12	3.39e-11
ENSG00000163808	1998.4	4.35528	0.431437	10.0948	5.82e-24	2.12e-22
ENSG00000152580	282.474	4.3523	1.01787	4.27588	1.9e-05	7.75e-05
ENSG00000100902	1466.46	4.35215	0.243479	17.8749	1.85e-71	1.13e-68
ENSG00000219529	13.8451	4.35181	1.05812	4.11279	3.91e-05	0.000149052
ENSG00000156103	2900.18	4.34881	0.34123	12.7445	3.34e-37	3.82e-35
ENSG00000239626	37.6944	4.3485	0.758531	5.7328	9.88e-09	6.97e-08
ENSG00000112984	3037.3	4.3462	0.506943	8.57335	1.01e-17	2.1e-16
ENSG00000121621	1133.61	4.3451	0.508672	8.54206	1.32e-17	2.72e-16
ENSG00000177551	10.7152	4.34178	1.8451	2.35315	0.0186151	0.0378375
ENSG00000250734	9.19685	4.34142	1.28716	3.37286	0.000743923	0.00215061
ENSG00000198153	18.9066	4.34035	1.11093	3.90696	9.35e-05	0.000330114
ENSG00000174871	522.587	4.33958	0.365867	11.8611	1.88e-32	1.41e-30
ENSG00000129173	436.67	4.33872	0.705826	6.14701	7.9e-10	6.57e-09
ENSG00000107831	1015.17	4.33781	1.09357	3.96667	7.29e-05	0.000263346
ENSG00000202031	3.41023	4.33729	1.69978	2.55168	0.0107206	0.0233428
ENSG00000173626	31.7323	4.33686	1.25482	3.45616	0.000547923	0.00163093
ENSG00000185554	18.8604	4.33574	1.09586	3.95645	7.61e-05	0.000273775
ENSG00000231680	37.7506	4.33237	0.959496	4.51526	6.32e-06	2.84e-05
ENSG00000134986	45339.1	4.33142	0.396006	10.9377	7.61e-28	3.89e-26
ENSG00000264900	3.38837	4.32809	1.72348	2.51126	0.0120302	0.0258307
ENSG00000229833	959.123	4.32801	0.313102	13.823	1.85e-43	3.11e-41
ENSG00000203507	70.2574	4.32631	1.16795	3.7042	0.000212061	0.000693667
ENSG00000207690	3.38259	4.32456	1.70363	2.53844	0.0111347	0.0241455
ENSG00000168032	417.815	4.32447	0.916391	4.71902	2.37e-06	1.14e-05
ENSG00000225339	3.3778	4.32386	1.70135	2.54142	0.0110402	0.0239603
ENSG00000177910	37.8512	4.32281	0.71726	6.02684	1.67e-09	1.33e-08
ENSG00000215397	27.5554	4.31996	0.822423	5.25272	1.5e-07	8.78e-07
ENSG00000248027	74.0618	4.31886	0.556807	7.75648	8.73e-15	1.36e-13
ENSG00000181143	59.0783	4.31858	1.12957	3.8232	0.000131733	0.000450365
ENSG00000233175	41.0303	4.31749	1.311	3.29328	0.000990274	0.00278617
ENSG00000235049	3.35728	4.31537	1.80055	2.3967	0.0165436	0.0341518
ENSG00000231486	74.893	4.31414	1.20499	3.58023	0.000343286	0.00107204
ENSG00000239353	3.33972	4.30745	1.75359	2.45636	0.0140354	0.0295585
ENSG00000199377	3.33702	4.30505	1.74124	2.4724	0.0134208	0.0284239
ENSG00000243000	3.33616	4.30343	1.77445	2.42521	0.0152993	0.0318645
ENSG00000265393	3.33075	4.30227	1.71085	2.5147	0.0119134	0.0256137
ENSG00000167346	36.6624	4.30044	0.851203	5.05218	4.37e-07	2.38e-06
ENSG00000248740	13.8427	4.29972	1.49219	2.88148	0.00395816	0.00960681
ENSG00000256034	3.32559	4.29916	1.80609	2.38037	0.0172955	0.0354933
ENSG00000196946	3.32092	4.29894	1.75957	2.44317	0.0145588	0.0304938
ENSG00000211683	38.2867	4.29889	0.809445	5.31091	1.09e-07	6.51e-07
ENSG00000239857	1032.68	4.29888	0.292103	14.717	5.01e-49	1.17e-46
ENSG00000224066	15.1928	4.29695	1.20092	3.57803	0.000346191	0.00107961
ENSG00000200418	3.30582	4.29172	1.70861	2.51183	0.0120108	0.025791
ENSG00000136231	2854.44	4.28928	0.64565	6.64334	3.07e-11	3.07e-10
ENSG00000260655	193.438	4.28856	0.63979	6.70308	2.04e-11	2.09e-10
ENSG00000242715	81.431	4.28848	0.664127	6.45731	1.07e-10	9.95e-10
ENSG00000144218	3936.56	4.28535	0.623182	6.87656	6.13e-12	6.77e-11
ENSG00000148773	10255.6	4.28309	0.530506	8.07359	6.83e-16	1.2e-14
ENSG00000184599	40.4947	4.281	1.10149	3.88655	0.000101677	0.000356278
ENSG00000161640	351.947	4.27734	0.660257	6.4783	9.28e-11	8.74e-10
ENSG00000104147	453.669	4.27593	0.515431	8.29585	1.08e-16	2.04e-15
ENSG00000228727	71.8933	4.27564	0.716682	5.96589	2.43e-09	1.88e-08
ENSG00000260838	15.3817	4.27564	1.27942	3.34186	0.000832191	0.00237966
ENSG00000006283	1427.35	4.27436	0.692204	6.175	6.62e-10	5.55e-09
ENSG00000187862	42.1399	4.27377	0.777065	5.49989	3.8e-08	2.44e-07
ENSG00000228404	5.65914	4.27258	1.41039	3.02936	0.00245073	0.00626716
ENSG00000198553	199.941	4.26838	0.623147	6.84971	7.4e-12	8.07e-11
ENSG00000162745	3908.25	4.26815	0.646148	6.60552	3.96e-11	3.91e-10
ENSG00000224905	175.563	4.2671	0.702993	6.0699	1.28e-09	1.03e-08
ENSG00000259049	3.24722	4.26668	1.71737	2.48443	0.012976	0.0276151
ENSG00000144354	2205.74	4.26624	0.745376	5.7236	1.04e-08	7.32e-08
ENSG00000255624	16.3705	4.26623	1.09502	3.89604	9.78e-05	0.0003439
ENSG00000117242	1474.57	4.26237	0.245577	17.3566	1.76e-67	9.18e-65
ENSG00000144868	759.178	4.26227	0.494541	8.61863	6.78e-18	1.45e-16
ENSG00000124593	4242.14	4.25971	0.359228	11.858	1.96e-32	1.46e-30
ENSG00000233671	3.22953	4.25762	1.77893	2.39336	0.0166949	0.0344276
ENSG00000224717	39.174	4.25664	0.72394	5.87983	4.11e-09	3.07e-08
ENSG00000249307	64.3781	4.25199	0.795689	5.34378	9.1e-08	5.51e-07
ENSG00000253123	43.8708	4.25088	0.960393	4.42619	9.59e-06	4.15e-05
ENSG00000176887	6884.64	4.25033	0.581007	7.31545	2.57e-13	3.37e-12
ENSG00000263731	424.638	4.24921	0.302367	14.0532	7.37e-45	1.35e-42
ENSG00000188580	255.972	4.24799	0.555208	7.65117	1.99e-14	2.96e-13
ENSG00000214050	1016.53	4.24627	0.343194	12.3728	3.67e-35	3.52e-33
ENSG00000232600	14.1233	4.24574	1.16204	3.6537	0.000258492	0.000828301
ENSG00000221767	5.66909	4.24257	1.71123	2.47925	0.0131658	0.0279607
ENSG00000185610	5.47034	4.2425	1.72603	2.45796	0.013973	0.0294461
ENSG00000242349	44.2855	4.24209	0.810412	5.23449	1.65e-07	9.62e-07
ENSG00000251013	23.3233	4.24054	1.05399	4.02333	5.74e-05	0.000211569
ENSG00000119547	835.366	4.23794	0.829149	5.1112	3.2e-07	1.78e-06
ENSG00000177359	271.308	4.23693	0.677809	6.25092	4.08e-10	3.51e-09
ENSG00000087494	137.097	4.23431	1.04126	4.06653	4.77e-05	0.000179013
ENSG00000256663	321.215	4.23281	0.705448	6.00017	1.97e-09	1.55e-08
ENSG00000258982	25.7129	4.2327	0.799842	5.29192	1.21e-07	7.18e-07
ENSG00000162641	30.1365	4.22718	1.14593	3.68888	0.000225247	0.000732047
ENSG00000221803	3.15975	4.22711	1.72995	2.44349	0.014546	0.0304713
ENSG00000238622	3.15791	4.22639	1.74963	2.41559	0.0157097	0.0326284
ENSG00000204524	899.761	4.22486	0.288633	14.6375	1.62e-48	3.67e-46
ENSG00000266567	3.13985	4.21859	1.85801	2.27049	0.0231778	0.0457931
ENSG00000225062	3.1369	4.21821	1.80565	2.33611	0.0194855	0.0393521
ENSG00000221170	3.1256	4.21258	1.8069	2.33139	0.0197327	0.0397853
ENSG00000121966	9575.61	4.21148	0.55255	7.62189	2.5e-14	3.67e-13
ENSG00000196644	5.36321	4.21075	1.39614	3.01599	0.00256139	0.00651481
ENSG00000254092	5.49848	4.21032	1.83695	2.29201	0.021905	0.0435788
ENSG00000251566	3.11516	4.20881	1.85807	2.26515	0.0235036	0.0463439
ENSG00000247416	73.7503	4.2069	0.715663	5.87832	4.14e-09	3.09e-08
ENSG00000189376	621.977	4.20458	0.332778	12.6348	1.36e-36	1.43e-34
ENSG00000170624	1720.83	4.19879	0.609975	6.88354	5.84e-12	6.46e-11
ENSG00000215046	3.09551	4.19809	1.82314	2.30266	0.0212978	0.0425389
ENSG00000267034	242.811	4.19696	0.806785	5.20207	1.97e-07	1.13e-06
ENSG00000155011	405.407	4.19543	0.952724	4.40361	1.06e-05	4.56e-05
ENSG00000236810	145.245	4.19473	0.391516	10.7141	8.74e-27	4.11e-25
ENSG00000261465	3.08174	4.19146	1.75149	2.39309	0.0167072	0.0344433
ENSG00000230567	5.48038	4.19105	1.57394	2.66278	0.00774992	0.017441
ENSG00000137868	2981.06	4.19026	0.631635	6.63399	3.27e-11	3.27e-10
ENSG00000154162	665.986	4.18587	1.04681	3.99869	6.37e-05	0.000232933
ENSG00000118971	13794.6	4.18576	0.41161	10.1692	2.72e-24	1.01e-22
ENSG00000196584	694.858	4.17999	0.708356	5.90098	3.61e-09	2.72e-08
ENSG00000231156	35.2987	4.17979	0.849212	4.92196	8.57e-07	4.46e-06
ENSG00000249853	135.175	4.17397	1.01834	4.09881	4.15e-05	0.000157646
ENSG00000100346	182.27	4.173	0.677742	6.1572	7.4e-10	6.19e-09
ENSG00000016402	103.946	4.17114	0.854596	4.88084	1.06e-06	5.42e-06
ENSG00000164898	729.844	4.1705	0.282387	14.7688	2.33e-49	5.58e-47
ENSG00000264860	14.9028	4.16604	1.25133	3.3293	0.000870655	0.00247921
ENSG00000130810	786.132	4.16571	0.341896	12.1842	3.78e-34	3.31e-32
ENSG00000204822	858.589	4.16496	0.389865	10.6831	1.22e-26	5.63e-25
ENSG00000185028	16.9199	4.16215	1.74507	2.38509	0.0170747	0.035092
ENSG00000176894	863.93	4.16145	0.402219	10.3463	4.35e-25	1.75e-23
ENSG00000212290	3.0186	4.16111	1.77313	2.34676	0.0189375	0.0383886
ENSG00000214145	331.54	4.15956	0.916783	4.53712	5.7e-06	2.57e-05
ENSG00000179528	323.776	4.15693	0.503781	8.25147	1.56e-16	2.92e-15
ENSG00000264085	3.01037	4.15645	1.76148	2.35963	0.0182933	0.037274
ENSG00000162761	3.00435	4.15515	1.77782	2.33722	0.019428	0.0392566
ENSG00000199477	18.6061	4.15177	1.07429	3.86466	0.000111244	0.000386648
ENSG00000106588	3165.16	4.15063	0.305178	13.6007	3.97e-42	6.01e-40
ENSG00000168748	21.8481	4.1506	1.40888	2.94603	0.00321879	0.00799894
ENSG00000187398	170.292	4.14635	0.864058	4.79869	1.6e-06	7.95e-06
ENSG00000203808	9.30775	4.14478	1.557	2.66203	0.0077671	0.017477
ENSG00000162849	7221.84	4.13792	0.459774	8.9999	2.26e-19	5.58e-18
ENSG00000081138	554.561	4.13409	0.574737	7.193	6.34e-13	7.94e-12
ENSG00000212066	2.95828	4.13388	1.84967	2.23494	0.0254215	0.0496758
ENSG00000258659	84.5086	4.13368	0.523878	7.89054	3.01e-15	4.93e-14
ENSG00000179930	19.7222	4.12733	0.912251	4.52433	6.06e-06	2.72e-05
ENSG00000255622	103.902	4.12697	0.686378	6.01268	1.82e-09	1.44e-08
ENSG00000165304	1248.15	4.12649	0.365312	11.2958	1.38e-29	8.06e-28
ENSG00000148824	778.015	4.1259	0.389804	10.5846	3.51e-26	1.55e-24
ENSG00000245112	5.21801	4.12573	1.45442	2.83669	0.00455841	0.0108882
ENSG00000207051	2.94231	4.12364	1.7766	2.32109	0.0202822	0.040747
ENSG00000223571	2.93862	4.12213	1.81904	2.2661	0.0234453	0.0462496
ENSG00000088325	5972.08	4.12065	0.445583	9.24776	2.29e-20	6.18e-19
ENSG00000248596	333.488	4.11917	0.934633	4.40726	1.05e-05	4.49e-05
ENSG00000155367	567.159	4.11835	0.37912	10.8629	1.73e-27	8.56e-26
ENSG00000261054	12.145	4.11335	1.08475	3.79198	0.000149449	0.000504791
ENSG00000197299	1033.11	4.10909	0.602308	6.82224	8.96e-12	9.61e-11
ENSG00000197816	285.688	4.109	0.767224	5.35567	8.52e-08	5.18e-07
ENSG00000171320	575.058	4.10502	0.525776	7.80754	5.83e-15	9.3e-14
ENSG00000154920	284.25	4.09986	0.550886	7.44231	9.89e-14	1.37e-12
ENSG00000232995	306.911	4.09306	0.5988	6.83544	8.18e-12	8.85e-11
ENSG00000145386	2632.96	4.0917	0.472291	8.66351	4.57e-18	9.92e-17
ENSG00000235649	65.214	4.08656	0.640669	6.37858	1.79e-10	1.62e-09
ENSG00000100167	1734.96	4.08316	0.206313	19.7911	3.55e-87	3.35e-84
ENSG00000137135	581.817	4.07678	0.361709	11.2709	1.83e-29	1.07e-27
ENSG00000078725	746.78	4.0746	0.445981	9.13628	6.46e-20	1.67e-18
ENSG00000158815	718.021	4.07408	0.807678	5.04419	4.55e-07	2.48e-06
ENSG00000158402	574.178	4.07399	0.643184	6.3341	2.39e-10	2.12e-09
ENSG00000161970	8179.98	4.07296	0.461747	8.82076	1.14e-18	2.61e-17
ENSG00000106689	125.238	4.07221	0.939954	4.33235	1.48e-05	6.14e-05
ENSG00000169184	3460.14	4.07056	0.440838	9.23369	2.61e-20	7e-19
ENSG00000203546	129.832	4.06959	0.572844	7.10419	1.21e-12	1.47e-11
ENSG00000127774	468.73	4.06889	0.46387	8.77163	1.76e-18	3.98e-17
ENSG00000135451	2111.35	4.06853	0.595052	6.83727	8.07e-12	8.74e-11
ENSG00000177602	330.854	4.05626	0.578291	7.01421	2.31e-12	2.7e-11
ENSG00000228034	16.468	4.05515	1.03695	3.91065	9.2e-05	0.000325539
ENSG00000011426	2321.97	4.05321	0.358473	11.3069	1.21e-29	7.16e-28
ENSG00000175093	1123.98	4.05202	0.572583	7.07674	1.48e-12	1.77e-11
ENSG00000229119	3221.04	4.05082	0.465062	8.71027	3.03e-18	6.65e-17
ENSG00000250067	1368.67	4.05004	0.385011	10.5193	7.04e-26	3.04e-24
ENSG00000106125	338.287	4.04816	0.410833	9.85354	6.62e-23	2.2e-21
ENSG00000257167	700.856	4.0476	0.417048	9.70534	2.86e-22	8.93e-21
ENSG00000248587	183.365	4.04674	0.968593	4.17796	2.94e-05	0.000115114
ENSG00000223802	444.327	4.04586	0.617173	6.55547	5.55e-11	5.36e-10
ENSG00000226519	25.6319	4.04113	0.853484	4.73486	2.19e-06	1.07e-05
ENSG00000244522	11.2085	4.04051	1.11456	3.62522	0.000288717	0.000914624
ENSG00000215006	41.3996	4.03831	0.912732	4.42442	9.67e-06	4.18e-05
ENSG00000264345	11.7252	4.03628	1.32652	3.04277	0.00234412	0.00601823
ENSG00000259485	121.913	4.03623	0.910899	4.43104	9.38e-06	4.07e-05
ENSG00000169684	413.553	4.03615	0.613819	6.57547	4.85e-11	4.73e-10
ENSG00000189275	23.4725	4.03389	1.4058	2.86946	0.00411178	0.00994497
ENSG00000266402	107.541	4.03109	0.759872	5.30496	1.13e-07	6.72e-07
ENSG00000224023	116.27	4.03102	0.582097	6.925	4.36e-12	4.9e-11
ENSG00000187323	323.931	4.03086	0.78205	5.15423	2.55e-07	1.44e-06
ENSG00000180660	27.5683	4.02713	1.26095	3.19372	0.00140454	0.00380943
ENSG00000256407	18.3745	4.02624	0.948573	4.24453	2.19e-05	8.79e-05
ENSG00000157456	2707.27	4.01515	0.516509	7.77364	7.63e-15	1.2e-13
ENSG00000121410	41.4191	4.01439	1.04405	3.845	0.000120554	0.000415785
ENSG00000157851	1806.11	4.01142	0.394705	10.1631	2.9e-24	1.08e-22
ENSG00000257711	4.75965	4.00771	1.52082	2.63523	0.00840815	0.0187614
ENSG00000157017	182.362	4.00479	0.857782	4.66878	3.03e-06	1.43e-05
ENSG00000183856	1502.16	3.9999	0.38329	10.4357	1.7e-25	7.13e-24
ENSG00000122592	3070.57	3.99764	0.315637	12.6653	9.21e-37	9.97e-35
ENSG00000164619	1248.14	3.99162	1.05819	3.77211	0.000161873	0.00054371
ENSG00000142731	1184.37	3.99029	0.470711	8.47717	2.31e-17	4.64e-16
ENSG00000182256	57.6769	3.9889	0.538849	7.40263	1.34e-13	1.82e-12
ENSG00000231871	53.5886	3.98584	0.793592	5.02253	5.1e-07	2.75e-06
ENSG00000117650	1301.22	3.98582	0.445547	8.94591	3.69e-19	8.92e-18
ENSG00000174498	1464.18	3.98568	0.688767	5.7867	7.18e-09	5.16e-08
ENSG00000117152	2173.77	3.98286	0.442631	8.99814	2.3e-19	5.67e-18
ENSG00000188603	771.943	3.98245	0.394167	10.1034	5.33e-24	1.94e-22
ENSG00000236290	7.22024	3.97874	1.33801	2.97362	0.00294306	0.00738284
ENSG00000260083	160.669	3.97729	0.569662	6.98184	2.91e-12	3.36e-11
ENSG00000260725	12.9393	3.97653	1.35502	2.93467	0.00333902	0.00826228
ENSG00000118231	26.5532	3.97639	1.20661	3.2955	0.000982468	0.00276554
ENSG00000147536	751.681	3.97637	0.344436	11.5446	7.86e-31	5.07e-29
ENSG00000226009	10.9429	3.97615	1.14324	3.47796	0.000505245	0.0015175
ENSG00000092529	218.101	3.97594	0.705945	5.63209	1.78e-08	1.21e-07
ENSG00000132330	639.812	3.97556	0.368496	10.7886	3.9e-27	1.88e-25
ENSG00000250107	55.5596	3.97339	1.09018	3.6447	0.000267699	0.000855366
ENSG00000186960	50.2659	3.97251	1.554	2.55632	0.0105786	0.0230664
ENSG00000156509	196.151	3.97192	0.782582	5.07541	3.87e-07	2.12e-06
ENSG00000203667	1283.62	3.97069	0.352912	11.2512	2.28e-29	1.31e-27
ENSG00000231528	30.4353	3.96884	0.904385	4.38844	1.14e-05	4.87e-05
ENSG00000184445	2323.95	3.96873	0.566363	7.00739	2.43e-12	2.83e-11
ENSG00000259676	4.74233	3.96809	1.72452	2.30097	0.0213931	0.042697
ENSG00000261742	23.7224	3.96538	0.937844	4.22819	2.36e-05	9.4e-05
ENSG00000090889	1519.27	3.96235	0.439055	9.02472	1.8e-19	4.49e-18
ENSG00000230749	15.0338	3.95604	0.953097	4.15073	3.31e-05	0.000128417
ENSG00000197701	357.672	3.95505	0.337571	11.7162	1.05e-31	7.38e-30
ENSG00000026559	933.883	3.95503	0.390549	10.1269	4.2e-24	1.54e-22
ENSG00000157064	1354.67	3.95378	1.03901	3.80532	0.000141621	0.000480739
ENSG00000196408	7.84	3.94639	1.38682	2.84564	0.00443226	0.0106304
ENSG00000066279	2244.53	3.94633	0.444836	8.87142	7.22e-19	1.7e-17
ENSG00000260777	4.50721	3.94632	1.45465	2.71291	0.00666956	0.0152777
ENSG00000167889	436.917	3.94537	0.577905	6.82702	8.67e-12	9.34e-11
ENSG00000120149	126.583	3.9445	0.763971	5.16315	2.43e-07	1.38e-06
ENSG00000229618	12.0908	3.94223	1.75051	2.25204	0.0243194	0.0477357
ENSG00000144057	1983.27	3.94121	0.638997	6.16781	6.92e-10	5.8e-09
ENSG00000164616	252.221	3.94071	0.387475	10.1702	2.69e-24	1.01e-22
ENSG00000237361	10.6989	3.93982	1.26871	3.10538	0.00190032	0.00498748
ENSG00000267581	19.5495	3.9388	0.953825	4.12948	3.64e-05	0.000139662
ENSG00000175063	3938.65	3.93753	0.577108	6.82285	8.92e-12	9.58e-11
ENSG00000214338	67.6125	3.93437	0.738412	5.32816	9.92e-08	5.96e-07
ENSG00000083782	7.35928	3.93183	1.60971	2.44257	0.0145829	0.0305421
ENSG00000197275	441.686	3.93126	0.360915	10.8925	1.25e-27	6.31e-26
ENSG00000110427	665.359	3.93021	0.417476	9.41421	4.77e-21	1.35e-19
ENSG00000267796	263.996	3.92976	0.447483	8.78191	1.61e-18	3.65e-17
ENSG00000133519	1495.61	3.92842	0.860934	4.56297	5.04e-06	2.3e-05
ENSG00000105048	1060.84	3.9259	1.22143	3.21418	0.00130818	0.00357663
ENSG00000134569	4464.86	3.92267	0.448182	8.7524	2.09e-18	4.68e-17
ENSG00000242252	251.13	3.92058	0.331042	11.8431	2.34e-32	1.74e-30
ENSG00000111540	9474.1	3.91694	0.279837	13.9972	1.62e-44	2.89e-42
ENSG00000140525	2265.81	3.91127	0.420081	9.31075	1.27e-20	3.47e-19
ENSG00000173894	3282.42	3.91018	0.688257	5.68127	1.34e-08	9.23e-08
ENSG00000258427	131.578	3.90519	0.626485	6.23349	4.56e-10	3.9e-09
ENSG00000185942	147.303	3.89856	0.983287	3.96482	7.35e-05	0.000265196
ENSG00000267313	50.066	3.89639	1.43777	2.71004	0.0067276	0.0153952
ENSG00000118298	1336	3.89355	0.460209	8.46041	2.66e-17	5.32e-16
ENSG00000257727	1798.95	3.89224	0.30036	12.9586	2.1e-38	2.52e-36
ENSG00000135476	1704.12	3.89084	0.404008	9.63059	5.94e-22	1.82e-20
ENSG00000267312	14.9927	3.88985	1.01678	3.82565	0.000130429	0.000446061
ENSG00000132010	243.581	3.88857	0.345999	11.2387	2.63e-29	1.51e-27
ENSG00000138795	3989.65	3.88845	0.475917	8.17045	3.07e-16	5.56e-15
ENSG00000197882	9.1313	3.88737	1.61993	2.39972	0.0164077	0.0339118
ENSG00000267552	16.8506	3.88425	0.912319	4.25756	2.07e-05	8.35e-05
ENSG00000105996	937.505	3.87739	0.548741	7.06597	1.6e-12	1.91e-11
ENSG00000168078	1470.23	3.87657	0.32183	12.0454	2.05e-33	1.68e-31
ENSG00000231720	27.2068	3.87426	1.0141	3.82038	0.000133247	0.000455059
ENSG00000121716	1144.55	3.87192	0.39448	9.81524	9.68e-23	3.18e-21
ENSG00000138395	79.2211	3.87098	0.637932	6.06801	1.3e-09	1.05e-08
ENSG00000135441	1577.84	3.86933	0.373662	10.3552	3.96e-25	1.61e-23
ENSG00000169607	948.049	3.86902	0.392435	9.859	6.27e-23	2.09e-21
ENSG00000162520	140.246	3.8688	0.899672	4.30024	1.71e-05	7.02e-05
ENSG00000233073	7.41113	3.86855	1.31429	2.94344	0.00324582	0.00805515
ENSG00000156689	103.7	3.86855	0.59569	6.49423	8.35e-11	7.89e-10
ENSG00000091656	1640.56	3.8683	0.811957	4.76416	1.9e-06	9.31e-06
ENSG00000175322	423.966	3.86546	0.532905	7.25356	4.06e-13	5.21e-12
ENSG00000164932	1020.22	3.8648	0.529514	7.29877	2.9e-13	3.8e-12
ENSG00000118193	925.188	3.86366	0.482608	8.00579	1.19e-15	2.03e-14
ENSG00000248801	41.6851	3.86332	0.910772	4.24181	2.22e-05	8.89e-05
ENSG00000235189	14.2462	3.86244	1.14688	3.36778	0.000757753	0.00218691
ENSG00000232346	229.348	3.85804	0.385806	9.99993	1.52e-23	5.33e-22
ENSG00000189184	9361.35	3.8577	0.554761	6.9538	3.56e-12	4.05e-11
ENSG00000120341	94.2797	3.85628	0.496373	7.76892	7.92e-15	1.24e-13
ENSG00000226508	71.5295	3.85605	0.80701	4.77819	1.77e-06	8.74e-06
ENSG00000212802	3070.11	3.85605	0.379488	10.1612	2.95e-24	1.1e-22
ENSG00000151364	467.804	3.85251	0.368658	10.4501	1.46e-25	6.16e-24
ENSG00000137804	5552.32	3.83737	0.398456	9.63061	5.94e-22	1.82e-20
ENSG00000128271	130.021	3.83515	0.616648	6.21935	4.99e-10	4.25e-09
ENSG00000184661	813.487	3.83126	0.502116	7.63022	2.34e-14	3.46e-13
ENSG00000183150	126.367	3.83001	0.60486	6.33206	2.42e-10	2.15e-09
ENSG00000213442	7155.02	3.8298	0.503855	7.60099	2.94e-14	4.29e-13
ENSG00000161149	130.031	3.82955	0.613257	6.2446	4.25e-10	3.65e-09
ENSG00000173698	2186.72	3.82829	0.645677	5.92911	3.05e-09	2.32e-08
ENSG00000153044	1306.66	3.8237	0.472536	8.09186	5.88e-16	1.04e-14
ENSG00000257817	4.15193	3.82236	1.69125	2.26008	0.0238162	0.0468865
ENSG00000186367	13.6461	3.81975	1.09412	3.49116	0.000480921	0.00145265
ENSG00000259362	19.7515	3.81626	0.977727	3.9032	9.49e-05	0.000334532
ENSG00000187908	25.2093	3.81437	1.01124	3.77196	0.000161971	0.000543817
ENSG00000235174	1813.26	3.81368	0.444459	8.58051	9.45e-18	1.98e-16
ENSG00000124205	882.863	3.81331	0.878446	4.34098	1.42e-05	5.93e-05
ENSG00000169679	1859.01	3.81203	0.443442	8.59646	8.22e-18	1.74e-16
ENSG00000145604	3838.21	3.81184	0.453301	8.40905	4.13e-17	8.06e-16
ENSG00000151725	1527.24	3.81149	0.454697	8.3825	5.18e-17	1e-15
ENSG00000158560	207.117	3.80765	0.809863	4.70159	2.58e-06	1.24e-05
ENSG00000225684	7.30648	3.80736	1.36556	2.78812	0.00530144	0.0124524
ENSG00000187595	963.53	3.80698	0.440618	8.6401	5.62e-18	1.2e-16
ENSG00000198570	60.9071	3.80513	0.89231	4.26436	2e-05	8.13e-05
ENSG00000072571	1822.05	3.80376	0.512109	7.42765	1.11e-13	1.52e-12
ENSG00000235597	55.1202	3.8035	0.889877	4.27419	1.92e-05	7.81e-05
ENSG00000119969	3299.45	3.80084	0.389774	9.75139	1.82e-22	5.83e-21
ENSG00000085552	2519.65	3.79559	0.670201	5.66335	1.48e-08	1.02e-07
ENSG00000123473	812.125	3.79423	0.537816	7.05488	1.73e-12	2.06e-11
ENSG00000139329	8526.88	3.79275	1.02046	3.71671	0.000201833	0.000662955
ENSG00000147434	12.4763	3.79158	1.23058	3.08114	0.0020621	0.00536346
ENSG00000256604	23.5888	3.79067	1.04273	3.63534	0.000277614	0.000883763
ENSG00000051341	541.783	3.78461	0.635982	5.95081	2.67e-09	2.05e-08
ENSG00000229867	4.04235	3.78391	1.56105	2.42394	0.0153529	0.031967
ENSG00000242352	7.30681	3.78306	1.39623	2.70948	0.00673877	0.0154172
ENSG00000132429	67.1973	3.78202	1.17798	3.21061	0.00132454	0.00361561
ENSG00000034063	2320.2	3.78051	0.584706	6.46566	1.01e-10	9.43e-10
ENSG00000173406	665.299	3.77871	0.703689	5.36985	7.88e-08	4.81e-07
ENSG00000134690	1435.64	3.77821	0.498706	7.57604	3.56e-14	5.17e-13
ENSG00000227008	754.811	3.77819	0.413836	9.12967	6.87e-20	1.77e-18
ENSG00000080986	1289.04	3.77042	0.446297	8.44824	2.96e-17	5.86e-16
ENSG00000129084	3616.07	3.77003	0.221802	16.9973	8.6e-65	4.12e-62
ENSG00000258815	16.5844	3.76932	1.09022	3.45738	0.000545448	0.0016239
ENSG00000135702	33.3622	3.76863	0.888601	4.24108	2.22e-05	8.91e-05
ENSG00000250011	4.07564	3.76789	1.51083	2.49393	0.0126339	0.0269861
ENSG00000217555	497.311	3.76511	0.312135	12.0624	1.67e-33	1.37e-31
ENSG00000256538	9.60832	3.76508	1.25992	2.98835	0.00280492	0.00706892
ENSG00000136982	841.572	3.76362	0.458331	8.21158	2.18e-16	4.02e-15
ENSG00000139292	3206.18	3.76354	1.16117	3.24116	0.00119043	0.00329196
ENSG00000228536	45.6182	3.76309	1.09986	3.42143	0.000622939	0.00183073
ENSG00000186871	288.434	3.76303	0.442952	8.49535	1.97e-17	4e-16
ENSG00000169393	27.3194	3.76264	1.50874	2.49389	0.012635	0.0269865
ENSG00000203817	79.4224	3.76123	0.729775	5.15395	2.55e-07	1.44e-06
ENSG00000064655	822.154	3.76073	0.636706	5.90655	3.49e-09	2.63e-08
ENSG00000000460	797.733	3.75924	0.402647	9.33631	9.98e-21	2.77e-19
ENSG00000228495	17.834	3.75752	1.0784	3.48433	0.00049337	0.00148535
ENSG00000267260	98.2544	3.7557	0.757701	4.9567	7.17e-07	3.78e-06
ENSG00000129195	1330	3.75521	0.483783	7.76217	8.35e-15	1.3e-13
ENSG00000108231	129.021	3.75391	1.13492	3.30765	0.000940821	0.00266061
ENSG00000175832	7802.65	3.75366	0.692486	5.42056	5.94e-08	3.7e-07
ENSG00000162073	663.378	3.75108	0.429546	8.73265	2.49e-18	5.51e-17
ENSG00000233966	220.48	3.74813	0.611678	6.12762	8.92e-10	7.36e-09
ENSG00000258325	21.0925	3.74538	1.0506	3.56499	0.000363864	0.00112787
ENSG00000267648	50.9208	3.7437	1.08435	3.45249	0.000555441	0.00165113
ENSG00000267742	51.7964	3.74105	0.796568	4.69645	2.65e-06	1.27e-05
ENSG00000261732	517.586	3.74034	0.715808	5.22534	1.74e-07	1.01e-06
ENSG00000121152	1023.67	3.73996	0.523367	7.14596	8.94e-13	1.1e-11
ENSG00000127589	1103.04	3.73951	0.462353	8.088	6.07e-16	1.07e-14
ENSG00000215498	3.92013	3.73847	1.59191	2.34841	0.0188536	0.03825
ENSG00000253966	4.10402	3.73714	1.56968	2.38083	0.0172736	0.035462
ENSG00000131747	15263.3	3.73685	0.473213	7.89678	2.86e-15	4.7e-14
ENSG00000161381	1173.05	3.73628	0.655239	5.70217	1.18e-08	8.25e-08
ENSG00000248540	78.8136	3.73369	0.972593	3.8389	0.000123587	0.000424854
ENSG00000167244	276306	3.73119	0.611924	6.09748	1.08e-09	8.8e-09
ENSG00000227744	16.9185	3.72755	1.36083	2.73916	0.00615955	0.0142312
ENSG00000244274	349.807	3.72611	0.298823	12.4693	1.1e-35	1.09e-33
ENSG00000239779	1871.63	3.72572	0.276962	13.4521	2.99e-41	4.29e-39
ENSG00000128683	939.227	3.72198	1.27973	2.90842	0.00363263	0.0089062
ENSG00000143228	1313.89	3.71998	0.545825	6.81533	9.4e-12	1e-10
ENSG00000167771	1691.55	3.71898	0.674321	5.51515	3.48e-08	2.25e-07
ENSG00000196183	27.772	3.71839	0.856685	4.34044	1.42e-05	5.94e-05
ENSG00000102445	125.209	3.71754	0.672564	5.52741	3.25e-08	2.11e-07
ENSG00000240990	3515.58	3.7175	0.581757	6.39013	1.66e-10	1.51e-09
ENSG00000186897	239.546	3.71723	0.871864	4.26355	2.01e-05	8.16e-05
ENSG00000106236	2144.59	3.70982	0.937747	3.9561	7.62e-05	0.000274144
ENSG00000260619	3.85514	3.70822	1.52078	2.43838	0.0147534	0.0308682
ENSG00000005073	4275.57	3.70525	0.471865	7.85236	4.08e-15	6.62e-14
ENSG00000258727	47.8061	3.70398	0.819811	4.51809	6.24e-06	2.8e-05
ENSG00000086288	59.7655	3.70236	1.05176	3.52017	0.000431263	0.00131423
ENSG00000095587	305.658	3.702	0.714804	5.17904	2.23e-07	1.27e-06
ENSG00000261949	18.4473	3.70143	1.33936	2.76357	0.00571727	0.013303
ENSG00000166851	2484.29	3.69964	0.574171	6.44345	1.17e-10	1.09e-09
ENSG00000260442	103.653	3.69867	0.684859	5.40063	6.64e-08	4.1e-07
ENSG00000163597	8115.11	3.69723	0.344251	10.7399	6.61e-27	3.14e-25
ENSG00000177182	33.0058	3.69625	0.899621	4.10868	3.98e-05	0.000151535
ENSG00000204347	20.8942	3.68934	0.882405	4.18101	2.9e-05	0.000113763
ENSG00000225663	2096.59	3.68871	0.395645	9.32328	1.13e-20	3.11e-19
ENSG00000174469	2983.21	3.68808	0.563425	6.54583	5.92e-11	5.69e-10
ENSG00000138658	594.71	3.68735	0.448549	8.22062	2.02e-16	3.73e-15
ENSG00000256232	40.5257	3.68635	0.913248	4.03653	5.42e-05	0.000200775
ENSG00000151617	8477.26	3.68622	0.449109	8.20785	2.25e-16	4.14e-15
ENSG00000241360	1122.23	3.68514	0.430336	8.56339	1.1e-17	2.28e-16
ENSG00000241627	96.7414	3.68466	0.421646	8.73877	2.36e-18	5.23e-17
ENSG00000100926	1933.13	3.68055	0.360154	10.2194	1.62e-24	6.24e-23
ENSG00000267583	30.4714	3.68007	0.891568	4.12764	3.67e-05	0.000140615
ENSG00000253293	9868.25	3.67942	0.559713	6.57376	4.91e-11	4.78e-10
ENSG00000101230	1660.39	3.67889	0.679021	5.41794	6.03e-08	3.76e-07
ENSG00000164920	677.571	3.6782	0.865519	4.2497	2.14e-05	8.61e-05
ENSG00000169783	2844.25	3.67705	0.574346	6.40215	1.53e-10	1.4e-09
ENSG00000263335	127.557	3.67593	0.546143	6.73071	1.69e-11	1.74e-10
ENSG00000034971	40.5665	3.67522	1.0766	3.41371	0.000640843	0.00187787
ENSG00000138336	1984.49	3.67351	0.514856	7.13501	9.68e-13	1.18e-11
ENSG00000138092	1133.92	3.67193	0.399495	9.19143	3.88e-20	1.02e-18
ENSG00000203614	3.76325	3.671	1.56019	2.35291	0.0186269	0.0378561
ENSG00000173867	158.919	3.67039	0.615667	5.96164	2.5e-09	1.93e-08
ENSG00000185928	1115.82	3.66952	0.323666	11.3373	8.57e-30	5.13e-28
ENSG00000101057	3560.48	3.66932	0.620598	5.91256	3.37e-09	2.55e-08
ENSG00000051180	674.15	3.66432	0.602004	6.08687	1.15e-09	9.38e-09
ENSG00000259404	6.54677	3.66367	1.28007	2.86208	0.00420875	0.0101493
ENSG00000150527	630.315	3.65989	0.258951	14.1335	2.36e-45	4.6e-43
ENSG00000260571	6.20037	3.65469	1.3493	2.70859	0.006757	0.0154516
ENSG00000176076	271.818	3.64253	0.97108	3.75101	0.000176124	0.000586868
ENSG00000083844	1592.28	3.64152	0.236146	15.4207	1.19e-53	3.34e-51
ENSG00000006468	3630.47	3.63815	0.436389	8.33696	7.62e-17	1.46e-15
ENSG00000243978	34.4431	3.63582	0.747908	4.86132	1.17e-06	5.94e-06
ENSG00000177354	124.832	3.63426	1.04245	3.48626	0.000489827	0.0014759
ENSG00000249679	8.92235	3.63347	1.13762	3.19392	0.00140355	0.00380712
ENSG00000170681	339.953	3.63338	0.647866	5.60823	2.04e-08	1.37e-07
ENSG00000164099	487.411	3.63248	0.998132	3.63928	0.000273403	0.000871496
ENSG00000119866	1524.2	3.62903	0.6559	5.5329	3.15e-08	2.05e-07
ENSG00000024526	981.888	3.62381	0.388855	9.31919	1.17e-20	3.22e-19
ENSG00000167397	1717.68	3.62298	0.440062	8.23289	1.83e-16	3.38e-15
ENSG00000257060	3.82809	3.62161	1.57674	2.2969	0.0216245	0.0431148
ENSG00000118939	382.837	3.61939	0.340989	10.6144	2.55e-26	1.15e-24
ENSG00000152253	572.641	3.61742	0.51608	7.00943	2.39e-12	2.79e-11
ENSG00000213123	436.274	3.61694	0.338535	10.6841	1.21e-26	5.58e-25
ENSG00000121318	8.0069	3.61636	1.30257	2.77633	0.00549764	0.0128544
ENSG00000253288	28.3427	3.6155	1.53332	2.35795	0.0183762	0.037409
ENSG00000260396	138.264	3.61197	0.594704	6.07356	1.25e-09	1.01e-08
ENSG00000170381	366.478	3.61122	0.940381	3.84017	0.000122949	0.000422956
ENSG00000188312	503.715	3.60969	0.307447	11.7408	7.87e-32	5.63e-30
ENSG00000075340	1841.3	3.6081	0.61078	5.90736	3.48e-09	2.62e-08
ENSG00000225067	39.0278	3.60698	0.691796	5.21393	1.85e-07	1.07e-06
ENSG00000215808	1395.5	3.60517	0.590046	6.10998	9.96e-10	8.19e-09
ENSG00000102935	5077.6	3.60495	0.492482	7.31996	2.48e-13	3.27e-12
ENSG00000110801	1127.69	3.60473	0.365412	9.86484	5.91e-23	1.98e-21
ENSG00000238005	26.581	3.6028	0.976204	3.69062	0.000223709	0.000727695
ENSG00000141431	1753.41	3.60178	0.458782	7.85074	4.14e-15	6.7e-14
ENSG00000236081	24.3455	3.60162	1.23185	2.92374	0.0034585	0.00852434
ENSG00000013810	3634.93	3.59578	0.447097	8.04252	8.8e-16	1.53e-14
ENSG00000267544	29.6383	3.5944	0.79226	4.5369	5.71e-06	2.58e-05
ENSG00000142945	1737.56	3.59435	0.565374	6.35747	2.05e-10	1.84e-09
ENSG00000231700	10.7962	3.59142	1.15138	3.11923	0.00181325	0.00477956
ENSG00000103740	142.892	3.58941	0.793408	4.52404	6.07e-06	2.73e-05
ENSG00000123219	828.149	3.5884	0.483083	7.42814	1.1e-13	1.52e-12
ENSG00000071539	922.046	3.58813	0.480032	7.47477	7.73e-14	1.08e-12
ENSG00000214842	10.8219	3.5876	1.11295	3.22349	0.00126636	0.00347629
ENSG00000093009	679.389	3.58719	0.521971	6.87239	6.31e-12	6.96e-11
ENSG00000224280	11.0719	3.58604	1.11513	3.21581	0.00130076	0.00355966
ENSG00000127564	999.605	3.58559	0.500206	7.16824	7.6e-13	9.43e-12
ENSG00000124479	46.3402	3.58354	0.770205	4.65271	3.28e-06	1.54e-05
ENSG00000265407	6.30057	3.58275	1.48706	2.40929	0.0159837	0.033141
ENSG00000135502	97.4874	3.5795	0.562395	6.36474	1.96e-10	1.76e-09
ENSG00000249550	33.0139	3.57949	1.03486	3.45891	0.000542367	0.00161654
ENSG00000118513	524.866	3.57853	0.978808	3.656	0.000256178	0.000821158
ENSG00000235209	11.1124	3.57778	1.14372	3.1282	0.00175878	0.0046515
ENSG00000240086	15.1823	3.57652	1.34154	2.66597	0.00767656	0.0172946
ENSG00000250234	3.53304	3.57618	1.55765	2.29588	0.0216826	0.0432071
ENSG00000123485	1224.79	3.57542	0.521513	6.85585	7.09e-12	7.77e-11
ENSG00000235552	7926.67	3.57387	0.409211	8.73357	2.47e-18	5.47e-17
ENSG00000228532	216.884	3.57361	0.585744	6.10097	1.05e-09	8.63e-09
ENSG00000186638	878.22	3.57207	0.471471	7.57644	3.55e-14	5.15e-13
ENSG00000256218	6.07407	3.57154	1.46124	2.44418	0.0145181	0.0304216
ENSG00000137273	26.803	3.56999	1.03926	3.43512	0.000592285	0.00174873
ENSG00000148935	1334.72	3.56921	0.801244	4.45459	8.41e-06	3.67e-05
ENSG00000246465	158.744	3.56878	0.577247	6.18242	6.31e-10	5.32e-09
ENSG00000145428	310.38	3.56539	0.776083	4.59408	4.35e-06	2e-05
ENSG00000244184	13.0672	3.56508	1.08349	3.29037	0.00100057	0.00281217
ENSG00000213316	33.9805	3.56365	0.611705	5.82576	5.69e-09	4.15e-08
ENSG00000101825	4798.86	3.56259	0.75495	4.71898	2.37e-06	1.14e-05
ENSG00000215492	860.983	3.56218	0.318302	11.1912	4.5e-29	2.54e-27
ENSG00000234965	33.5415	3.562	0.745615	4.77726	1.78e-06	8.78e-06
ENSG00000157021	23.6572	3.56014	0.769844	4.62449	3.76e-06	1.75e-05
ENSG00000235489	42.6558	3.55588	0.591318	6.01348	1.82e-09	1.43e-08
ENSG00000125872	2478.24	3.55522	0.580928	6.1199	9.36e-10	7.71e-09
ENSG00000260350	3.6232	3.55443	1.51817	2.34126	0.0192189	0.038897
ENSG00000170312	3598.29	3.55438	0.316513	11.2298	2.91e-29	1.67e-27
ENSG00000259932	11.993	3.55383	0.963506	3.68844	0.000225634	0.000733059
ENSG00000152910	26.0377	3.55367	0.839772	4.23171	2.32e-05	9.26e-05
ENSG00000171848	3318.86	3.55351	0.526773	6.74581	1.52e-11	1.59e-10
ENSG00000139656	37.7641	3.55176	0.690105	5.14669	2.65e-07	1.49e-06
ENSG00000115163	736.358	3.5512	0.520452	6.82331	8.9e-12	9.56e-11
ENSG00000203740	8.91362	3.54884	1.40186	2.53152	0.011357	0.0245548
ENSG00000182175	2732.65	3.54742	0.536738	6.60922	3.86e-11	3.82e-10
ENSG00000197697	37.4889	3.5453	0.677995	5.2291	1.7e-07	9.89e-07
ENSG00000137807	1724.22	3.53938	0.299617	11.813	3.34e-32	2.45e-30
ENSG00000184809	21.5958	3.53931	1.1073	3.19635	0.00139181	0.00378016
ENSG00000134207	219.594	3.53738	0.57475	6.15464	7.53e-10	6.29e-09
ENSG00000144554	1094.02	3.53737	0.412737	8.57051	1.03e-17	2.15e-16
ENSG00000250988	91.0611	3.53196	0.415093	8.50885	1.76e-17	3.58e-16
ENSG00000133937	7.92851	3.52925	1.2704	2.77807	0.00546826	0.0127908
ENSG00000260253	6.24618	3.52798	1.55037	2.27557	0.0228717	0.0452476
ENSG00000105997	3936.92	3.52732	0.445421	7.91906	2.39e-15	3.98e-14
ENSG00000166136	2168.84	3.52696	0.369799	9.5375	1.46e-21	4.35e-20
ENSG00000233539	24.4894	3.52242	1.0364	3.39869	0.000677085	0.00197457
ENSG00000139780	22.2222	3.52155	1.41515	2.48846	0.0128299	0.0273489
ENSG00000187741	934.874	3.51603	0.462571	7.60105	2.94e-14	4.29e-13
ENSG00000261685	967.368	3.51066	0.727616	4.82488	1.4e-06	7.05e-06
ENSG00000077152	1524.67	3.50656	0.362752	9.66657	4.18e-22	1.3e-20
ENSG00000101447	1032.65	3.50611	0.26237	13.3632	9.92e-41	1.4e-38
ENSG00000235531	481.691	3.50393	0.39888	8.78443	1.57e-18	3.57e-17
ENSG00000175513	7.61757	3.49936	1.46743	2.38468	0.0170939	0.0351239
[truncated: 11,269 more rows]
