# Supplementary material for: Cancer predisposition signaling in Beckwith-Wiedemann Syndrome drives Wilms tumor development
Source: Br J Cancer. 2023 Dec 23;130(4):638–50. doi: 10.1038/s41416-023-02538-x (PMC10876704; doi:10.1038/s41416-023-02538-x)
Supplement: Supplementary file 4 — Supplementary File 3 [file 41416_2023_2538_MOESM4_ESM.xls]

## Sheet: bar_table_KEGG_q0.05p0.005_pval
pathway		pathway	pval	padj	ES	NES	nMoreExtreme	size	leadingEdge
KEGG_Collecting_duct_acid_secretion	hsa04966	KEGG_Collecting_duct_acid_secretion%hsa04966	0.00229358	0.0124465	-0.789181	-2.59226	0	16	CLCNKB;ATP6V0A4;SLC4A1;CA2;ATP6V1B1;ATP6V1G3;ATP6V0D2;ATP6V0E1
KEGG_Proximal_tubule_bicarbonate_reclamation	hsa04964	KEGG_Proximal_tubule_bicarbonate_reclamation%hsa04964	0.0022779	0.0124465	-0.786109	-2.51602	0	15	FXYD2;PCK1;ATP1B1;CA2;ATP1A1;SLC9A3;AQP1;GLS;ATP1B2;CA4;GLUD1
KEGG_Aldosterone-regulated_sodium_reabsorption	hsa04960	KEGG_Aldosterone-regulated_sodium_reabsorption%hsa04960	0.00223214	0.0124465	-0.779284	-2.79052	0	20	FXYD2;SCNN1B;SCNN1G;KCNJ1;ATP1B1;ATP1A1;FXYD4;SCNN1A;HSD11B2
BP_cellular_response_to_copper_ion	71280	BP_cellular_response_to_copper_ion%0071280	0.00230947	0.0178471	-0.760041	-2.48562	0	16	AQP2;MT1M;MT1H;MT1G;MT1E;AQP1;AOC1;MT1X;MT1F;NFE2L2;MAP1LC3A;MT2A
KEGG_Mineral_absorption	hsa04978	KEGG_Mineral_absorption%hsa04978	0.00226244	0.0124465	-0.742933	-2.8684	0	27	FXYD2;ATP1B1;TRPV6;MT1M;MT1H;ATP1A1;MT1G;SLC34A1;VDR;SLC6A19;MT1E;SLC9A3;MT1X;MT1F;SLC34A3;ATP1B2;MT2A;SLC5A1;SLC39A4;TRPM6
KEGG_Tyrosine_metabolism	hsa00350	KEGG_Tyrosine_metabolism%hsa00350	0.00226244	0.0124465	-0.742332	-2.54231	0	18	MAOA;HGD;DDC;ALDH3B2;COMT;GOT1;ADH1C;ADH6;HPD
BP_potassium_ion_import_across_plasma_membrane	1990573	BP_potassium_ion_import_across_plasma_membrane%1990573	0.0022173	0.0178471	-0.726283	-2.64968	0	25	SLC12A1;FXYD2;KCNJ1;KCNJ10;ATP1B1;ATP1A1;SLC12A3;KCNJ3;ATP12A;KCNJ16
BP_cellular_zinc_ion_homeostasis	6882	BP_cellular_zinc_ion_homeostasis%0006882	0.00230947	0.0178471	-0.713818	-2.33445	0	16	MT1M;MT1H;MT1G;SLC30A2;SLC39A5;MT1E;SLC30A8;MT1X;MT1F
KEGG_Pyruvate_metabolism	hsa00620	KEGG_Pyruvate_metabolism%hsa00620	0.0022779	0.0124465	-0.712568	-2.28064	0	15	PCK1;LDHD;ACSS1;PKLR;ADH1C;ADH6;ACAT1;ACOT12
BP_regulation_of_blood_pressure	8217	BP_regulation_of_blood_pressure%0008217	0.0022173	0.0178471	-0.690896	-2.6603	0	30	UMOD;GCGR;SCNN1B;SCNN1G;ATP1A1;SCNN1A;AGTR2;ACSM3;SOD2;P2RX1;POMC;ANPEP;KCNQ1;REN;PPARG
KEGG_PPAR_signaling_pathway	hsa03320	KEGG_PPAR_signaling_pathway%hsa03320	0.00234742	0.0124465	-0.532372	-2.10749	0	31	PCK1;ACSL1;FABP3;AQP7;ACSL4;ACADL;ACAA1;PLIN5;PPARG;CYP8B1;PLIN4;CPT1A;GK;PPARA;SLC27A2;LPL;DBI;ME3;SLC27A5;FABP1;ACSL5;PLTP
KEGG_HIF-1_signaling_pathway	hsa04066	KEGG_HIF-1_signaling_pathway%hsa04066	0.0238663	0.0807533	-0.413134	-1.60918	9	30	EGF;ALDOB;STAT3;PLCG2;PFKL;IL6R;PDHA1;CAMK2A;PFKFB3;TEK;MKNK1;HKDC1;VEGFA;ANGPT1;PRKCA;IL6;MKNK2;FLT1;EDN1;MAPK3
BP_Notch_signaling_pathway	7219	BP_Notch_signaling_pathway%0007219	0.159858	0.320728	0.320885	1.28272	89	36	SIX1;ZNF423;TMEM100;MAML3;SUSD5;MIB1;HEY1;DLL3;WDR12;NOTCH2
BP_cellular_senescence	90398	BP_cellular_senescence%0090398	0.302285	0.488899	0.344586	1.13697	171	19	BRCA2;SMC6;NPM1;CDK2;NUP62;WRN;H2AX;NSMCE2;TP53;ABL1;MAPKAPK5;CDKN2A;MAPK8;KAT6A;ZMIZ1
KEGG_Wnt_signaling_pathway	hsa04310	KEGG_Wnt_signaling_pathway%hsa04310	0.0100503	0.0400389	0.350698	1.5773	5	71	WNT5B;CXXC4;FZD10;FZD3;CUL1;MAP3K7;CCND2;FZD2;VANGL2;ROR2;TLE4;CTBP2;TLE1;CTNNB1;SMAD4;LEF1;RSPO1;CCDC88C;CTNNBIP1;FZD7;NFATC4;RSPO4
BP_Wnt_signaling_pathway	16055	BP_Wnt_signaling_pathway%0016055	0.0101695	0.0481154	0.375314	1.7043	5	64	RNF146;RNF138;CCNE1;CXXC4;LEO1;SPIN1;BARX1;FZD2;TLE4;ZBTB33;TRABD2B;TLE1;RSPO1;LRP4;CCAR2;MARK1;CTNNBIP1;TNKS;ZRANB1;RSPO4;DRAXIN;HMGXB4;TMEM131L;AMER1;FGF10;AXIN2;KREMEN2;CSNK2A1;AMOTL1;ADGRA2;GRK6;CDC73;DACT1
KEGG_Cellular_senescence	hsa04218	KEGG_Cellular_senescence%hsa04218	0.00167224	0.0124465	0.423682	1.88022	0	66	LIN9;CDC25A;GATA4;CCNE1;E2F1;E2F3;CCNA2;RBBP4;FOXM1;CCNB2;CCNB1;CCND2;CHEK1;PPP1CC;MYBL2;CDK1;E2F5;MAPK12;CALML5;SIRT1;CHEK2;NFATC4;RBL1;RAD1;TGFBR1;LIN52;CDK2;E2F2
KEGG_Notch_signaling_pathway	hsa04330	KEGG_Notch_signaling_pathway%hsa04330	0.0123894	0.0463663	0.562582	1.78967	6	17	HDAC2;TLE4;CTBP2;TLE1;MAML3;HEY1;DLL3;NOTCH2;MAML1;RBPJ;DVL2
BP_regulation_of_G0_to_G1_transition	70316	BP_regulation_of_G0_to_G1_transition%0070316	0.0017452	0.0173309	0.707801	2.20212	0	15	SMARCC1;SMARCB1;PBRM1;DPF1;SMARCD1;SMARCE1;ACTL6A;ARID2;PHF10;BCL7A;ARID1B;SMARCA4
BP_DNA_replication_initiation	6270	BP_DNA_replication_initiation%0006270	0.0017762	0.0173309	0.710717	2.48567	0	23	MCM7;PRIM2;MCM2;CDC45;MCM10;CCNE1;TOPBP1;MCM6;ORC6;ORC1;MCM5;MCM3;ORC2;POLA1;CDC6;ORC5;PRIM1;ORC4;ORC3;CCNE2
KEGG_Base_excision_repair	hsa03410	KEGG_Base_excision_repair%hsa03410	0.00181159	0.0124465	0.713187	2.42202	0	21	POLE3;APEX1;POLE;NEIL3;LIG3;UNG;XRCC1;LIG1;PARP1;HMGB1;POLB;POLE2;FEN1;POLD1;PARP2;PCNA
KEGG_Mismatch_repair	hsa03430	KEGG_Mismatch_repair%hsa03430	0.0017762	0.0124465	0.719761	2.2024	0	15	MSH6;EXO1;MSH2;RFC4;RFC2;RFC3;RPA1;LIG1;RFC5;POLD1;PCNA;MLH1
BP_pattern_specification_process	7389	BP_pattern_specification_process%0007389	0.0017452	0.0173309	0.720663	2.24214	0	15	EYA1;SIX1;UNCX
BP_interstrand_cross-link_repair	36297	BP_interstrand_cross-link_repair%0036297	0.0017762	0.0173309	0.734351	2.45609	0	20	FANCE;FANCA;DCLRE1B;HROB;FANCI;FANCD2;FANCF;RAD51AP1;NEIL3;FANCG;RAD51;FANCB;XRCC3;FAAP24;RFWD3
KEGG_DNA_replication	hsa03030	KEGG_DNA_replication%hsa03030	0.00178571	0.0124465	0.736513	2.64645	0	27	MCM7;PRIM2;POLE3;MCM2;RFC4;RFC2;RNASEH2A;MCM6;POLE;MCM4;DNA2;MCM5;RFC3;RPA1;LIG1;RFC5;POLE2;FEN1;POLD1;MCM3;POLA1;PCNA
BP_mitotic_spindle_assembly_checkpoint_signaling	7094	BP_mitotic_spindle_assembly_checkpoint_signaling%0007094	0.0017762	0.0173309	0.777437	2.71902	0	23	TTK;CENPF;MAD2L1;BUB1B;TRIP13;BUB1;SPDL1;NDC80;NUF2;ZWILCH;SPC24;AURKB;ZWINT;HASPIN;SPC25;CDC20;PLK1;KNTC1
BP_mitotic_sister_chromatid_segregation	70	BP_mitotic_sister_chromatid_segregation%0000070	0.00180505	0.0173309	0.778094	2.89399	0	28	KIF18A;MAD2L1;NEK2;SGO1;KIFC1;KIF11;NDC80;NUSAP1;SPAG5;ESPL1;CDCA8;CENPK;KNSTRN;KIF18B;DSN1;ZWINT;NSL1;NCAPG2;SGO2;PLK1;KNTC1;SMC4
BP_DNA_unwinding_involved_in_DNA_replication	6268	BP_DNA_unwinding_involved_in_DNA_replication%0006268	0.00175747	0.0173309	0.792843	2.53972	0	17	MCM7;GINS4;GINS1;MCM2;CDC45;BLM;MCM6;GINS2;MCM4;MCM5;RAD51;RECQL4;RPA1
