# Supplementary material for: Cancer predisposition signaling in Beckwith-Wiedemann Syndrome drives Wilms tumor development
Source: Br J Cancer. 2023 Dec 23;130(4):638–50. doi: 10.1038/s41416-023-02538-x (PMC10876704; doi:10.1038/s41416-023-02538-x)
Supplement: Supplementary file 5 — Supplementary File 4 [file 41416_2023_2538_MOESM5_ESM.xls]

## Sheet: Supplementary File 4
	ONTOLOGY	TERM	N	DE	P.DE	FDR
GO:0006139	BP	nucleobase-containing compound metabolic process	5929	1352	1.89E-20	1.09E-16
GO:0046483	BP	heterocycle metabolic process	6097	1380	1.37E-19	5.25E-16
GO:0034641	BP	cellular nitrogen compound metabolic process	6796	1508	3.78E-19	1.24E-15
GO:0006725	BP	cellular aromatic compound metabolic process	6153	1386	7.80E-19	2.24E-15
GO:0090304	BP	nucleic acid metabolic process	5386	1228	1.01E-18	2.58E-15
GO:0016070	BP	RNA metabolic process	4841	1109	4.52E-18	7.95E-15
GO:1901360	BP	organic cyclic compound metabolic process	6392	1426	4.85E-18	7.95E-15
GO:0044237	BP	cellular metabolic process	9964	2138	1.04E-17	1.54E-14
GO:0009059	BP	macromolecule biosynthetic process	4702	1099	5.03E-14	5.50E-11
GO:0006396	BP	RNA processing	1335	306	6.89E-14	7.19E-11
GO:0044238	BP	primary metabolic process	10501	2198	8.46E-14	8.09E-11
GO:0044271	BP	cellular nitrogen compound biosynthetic process	4747	1103	1.31E-13	1.16E-10
GO:0006807	BP	nitrogen compound metabolic process	9992	2098	1.91E-13	1.56E-10
GO:0044249	BP	cellular biosynthetic process	5682	1290	9.98E-13	7.90E-10
GO:0010467	BP	gene expression	6728	1379	1.73E-12	1.32E-09
GO:1901576	BP	organic substance biosynthetic process	5751	1302	1.87E-12	1.38E-09
GO:0009058	BP	biosynthetic process	5836	1318	2.33E-12	1.67E-09
GO:0044260	BP	cellular macromolecule metabolic process	3211	770	4.33E-12	3.01E-09
GO:0034654	BP	nucleobase-containing compound biosynthetic process	3916	922	4.92E-11	3.13E-08
GO:0019219	BP	regulation of nucleobase-containing compound metabolic process	3990	937	5.55E-11	3.44E-08
GO:0008152	BP	metabolic process	11963	2389	1.93E-10	1.16E-07
GO:0018130	BP	heterocycle biosynthetic process	3986	930	2.58E-10	1.52E-07
GO:0019438	BP	aromatic compound biosynthetic process	4000	932	3.09E-10	1.73E-07
GO:0097659	BP	nucleic acid-templated transcription	3480	822	3.82E-10	2.09E-07
GO:1901362	BP	organic cyclic compound biosynthetic process	4152	961	4.33E-10	2.31E-07
GO:0006351	BP	DNA-templated transcription	3478	821	4.70E-10	2.45E-07
GO:0032774	BP	RNA biosynthetic process	3497	824	5.69E-10	2.90E-07
GO:0051252	BP	regulation of RNA metabolic process	3672	862	5.88E-10	2.93E-07
GO:0043170	BP	macromolecule metabolic process	9961	2000	7.93E-10	3.87E-07
GO:0071704	BP	organic substance metabolic process	11513	2295	1.03E-09	4.91E-07
GO:0010556	BP	regulation of macromolecule biosynthetic process	3918	902	1.05E-09	4.94E-07
GO:1903506	BP	regulation of nucleic acid-templated transcription	3366	793	1.53E-09	6.87E-07
GO:0016071	BP	mRNA metabolic process	722	205	1.75E-09	7.70E-07
GO:0006355	BP	regulation of DNA-templated transcription	3364	792	1.78E-09	7.70E-07
GO:2001141	BP	regulation of RNA biosynthetic process	3375	793	2.44E-09	1.04E-06
GO:0006366	BP	transcription by RNA polymerase II	2621	633	4.25E-09	1.76E-06
GO:0045935	BP	positive regulation of nucleobase-containing compound metabolic process	2028	518	4.29E-09	1.76E-06
GO:0006397	BP	mRNA processing	480	144	4.95E-09	1.99E-06
GO:0031326	BP	regulation of cellular biosynthetic process	4087	927	7.01E-09	2.77E-06
GO:0006357	BP	regulation of transcription by RNA polymerase II	2536	613	7.19E-09	2.80E-06
GO:0051254	BP	positive regulation of RNA metabolic process	1823	470	1.01E-08	3.80E-06
GO:0031323	BP	regulation of cellular metabolic process	5630	1244	1.50E-08	5.53E-06
GO:0009889	BP	regulation of biosynthetic process	4151	936	2.03E-08	7.40E-06
GO:0045893	BP	positive regulation of DNA-templated transcription	1673	434	3.23E-08	1.14E-05
GO:1903508	BP	positive regulation of nucleic acid-templated transcription	1673	434	3.23E-08	1.14E-05
GO:1902680	BP	positive regulation of RNA biosynthetic process	1679	434	4.74E-08	1.62E-05
GO:0010557	BP	positive regulation of macromolecule biosynthetic process	1898	476	2.13E-07	6.99E-05
GO:0051171	BP	regulation of nitrogen compound metabolic process	5684	1237	3.44E-07	0.000105092
GO:0008380	BP	RNA splicing	443	128	4.35E-07	0.000129578
GO:0080090	BP	regulation of primary metabolic process	5846	1263	2.89E-06	0.000799285
GO:0031328	BP	positive regulation of cellular biosynthetic process	2009	492	4.31E-06	0.00117854
GO:0045944	BP	positive regulation of transcription by RNA polymerase II	1228	320	5.44E-06	0.00145183
GO:0006412	BP	translation	751	180	6.25E-06	0.00159906
GO:0043043	BP	peptide biosynthetic process	780	186	7.43E-06	0.00187323
GO:0034470	BP	ncRNA processing	432	116	8.77E-06	0.00218689
GO:0043604	BP	amide biosynthetic process	910	217	9.79E-06	0.00238931
GO:0009987	BP	cellular process	16647	3231	1.70E-05	0.00392881
GO:0044770	BP	cell cycle phase transition	575	156	1.81E-05	0.00415403
GO:0009891	BP	positive regulation of biosynthetic process	2051	495	1.91E-05	0.00433954
GO:0007156	BP	homophilic cell adhesion via plasma membrane adhesion molecules	170	57	2.22E-05	0.00500096
GO:0007049	BP	cell cycle	1805	430	2.36E-05	0.00526239
GO:0031324	BP	negative regulation of cellular metabolic process	2312	532	2.79E-05	0.00610217
GO:0044772	BP	mitotic cell cycle phase transition	473	131	3.41E-05	0.00731926
GO:0002181	BP	cytoplasmic translation	159	49	3.69E-05	0.00778855
GO:0051173	BP	positive regulation of nitrogen compound metabolic process	3135	721	3.70E-05	0.00778855
GO:0022613	BP	ribonucleoprotein complex biogenesis	462	120	3.76E-05	0.00784136
GO:0051253	BP	negative regulation of RNA metabolic process	1390	343	4.49E-05	0.00918916
GO:0000122	BP	negative regulation of transcription by RNA polymerase II	947	243	4.86E-05	0.0098711
GO:0031327	BP	negative regulation of cellular biosynthetic process	1643	385	4.93E-05	0.00991514
GO:0032259	BP	methylation	385	108	7.39E-05	0.0146155
GO:0045934	BP	negative regulation of nucleobase-containing compound metabolic process	1521	368	8.16E-05	0.0159927
GO:0034660	BP	ncRNA metabolic process	626	158	8.66E-05	0.0167462
GO:0009890	BP	negative regulation of biosynthetic process	1672	389	8.76E-05	0.0167462
GO:0010468	BP	regulation of gene expression	5267	1068	8.92E-05	0.0169062
GO:0010558	BP	negative regulation of macromolecule biosynthetic process	1574	369	9.08E-05	0.0169366
GO:0009057	BP	macromolecule catabolic process	1365	330	0.000100735	0.0186385
GO:0034645	BP	cellular macromolecule biosynthetic process	1210	275	0.000115877	0.0210997
GO:1903507	BP	negative regulation of nucleic acid-templated transcription	1277	314	0.00013378	0.0235492
GO:1902679	BP	negative regulation of RNA biosynthetic process	1279	314	0.000147628	0.0256594
GO:0031647	BP	regulation of protein stability	322	92	0.000155423	0.026611
GO:0045892	BP	negative regulation of DNA-templated transcription	1275	312	0.000205641	0.0345907
GO:0006457	BP	protein folding	215	61	0.000206552	0.0345907
GO:0016578	BP	histone deubiquitination	45	20	0.000214521	0.0354083
GO:0031325	BP	positive regulation of cellular metabolic process	3095	703	0.000231607	0.0379554
GO:0009451	BP	RNA modification	175	51	0.000245298	0.039914
