# Supplementary material for: Cancer predisposition signaling in Beckwith-Wiedemann Syndrome drives Wilms tumor development
Source: Br J Cancer. 2023 Dec 23;130(4):638–50. doi: 10.1038/s41416-023-02538-x (PMC10876704; doi:10.1038/s41416-023-02538-x)
Supplement: Supplementary file 6 — Supplementary File 5 [file 41416_2023_2538_MOESM6_ESM.xls]

## Sheet: Supplementary File 5
	ONTOLOGY	TERM	N	DE	P.DE	FDR
GO:0044237	BP	cellular metabolic process	9964	6088	2.39E-59	6.86E-56
GO:0044238	BP	primary metabolic process	10501	6308	3.12E-48	4.78E-45
GO:0006807	BP	nitrogen compound metabolic process	9992	6018	3.65E-47	4.93E-44
GO:0044260	BP	cellular macromolecule metabolic process	3211	2162	9.52E-47	1.21E-43
GO:0034641	BP	cellular nitrogen compound metabolic process	6796	4173	3.17E-45	3.83E-42
GO:0046483	BP	heterocycle metabolic process	6097	3777	2.88E-43	3.14E-40
GO:0006139	BP	nucleobase-containing compound metabolic process	5929	3680	3.45E-43	3.60E-40
GO:0006725	BP	cellular aromatic compound metabolic process	6153	3800	1.19E-41	1.05E-38
GO:0071840	BP	cellular component organization or biogenesis	6426	4124	2.86E-41	2.43E-38
GO:1901360	BP	organic cyclic compound metabolic process	6392	3926	2.10E-40	1.72E-37
GO:0090304	BP	nucleic acid metabolic process	5386	3340	4.00E-39	3.17E-36
GO:0009987	BP	cellular process	16647	9562	1.97E-37	1.51E-34
GO:0043170	BP	macromolecule metabolic process	9961	5826	1.66E-36	1.16E-33
GO:0008152	BP	metabolic process	11963	6940	1.73E-36	1.17E-33
GO:0016043	BP	cellular component organization	6221	3979	3.48E-36	2.28E-33
GO:0071704	BP	organic substance metabolic process	11513	6681	2.72E-35	1.73E-32
GO:0016070	BP	RNA metabolic process	4841	2977	8.39E-32	4.94E-29
GO:0009059	BP	macromolecule biosynthetic process	4702	2972	1.99E-30	1.14E-27
GO:0044249	BP	cellular biosynthetic process	5682	3541	5.73E-30	3.21E-27
GO:0009058	BP	biosynthetic process	5836	3628	1.19E-29	6.48E-27
GO:1901576	BP	organic substance biosynthetic process	5751	3574	7.75E-29	4.14E-26
GO:0044085	BP	cellular component biogenesis	3192	2095	8.38E-29	4.37E-26
GO:0044271	BP	cellular nitrogen compound biosynthetic process	4747	2979	6.67E-28	3.40E-25
GO:0006396	BP	RNA processing	1335	827	9.47E-27	4.52E-24
GO:0051641	BP	cellular localization	3317	2181	2.74E-26	1.26E-23
GO:0031323	BP	regulation of cellular metabolic process	5630	3495	4.01E-26	1.80E-23
GO:0043412	BP	macromolecule modification	3807	2452	4.98E-25	2.20E-22
GO:0008150	BP	biological_process	18045	10102	6.79E-25	2.88E-22
GO:0019538	BP	protein metabolic process	5402	3343	1.33E-24	5.56E-22
GO:0010467	BP	gene expression	6728	3880	5.63E-24	2.31E-21
GO:0070727	BP	cellular macromolecule localization	2454	1639	9.69E-24	3.90E-21
GO:0008104	BP	protein localization	2444	1631	2.09E-23	8.13E-21
GO:1901564	BP	organonitrogen compound metabolic process	6425	3917	4.97E-23	1.90E-20
GO:0006996	BP	organelle organization	3519	2265	1.26E-22	4.73E-20
GO:0022607	BP	cellular component assembly	2931	1908	2.17E-22	7.90E-20
GO:0019219	BP	regulation of nucleobase-containing compound metabolic process	3990	2513	3.77E-21	1.35E-18
GO:0036211	BP	protein modification process	3584	2297	6.46E-21	2.24E-18
GO:0051171	BP	regulation of nitrogen compound metabolic process	5684	3478	6.90E-21	2.36E-18
GO:0033036	BP	macromolecule localization	2919	1897	7.07E-21	2.38E-18
GO:0080090	BP	regulation of primary metabolic process	5846	3570	9.16E-21	3.05E-18
GO:0007049	BP	cell cycle	1805	1206	1.20E-20	3.92E-18
GO:0046907	BP	intracellular transport	1560	1062	2.90E-20	9.36E-18
GO:0010556	BP	regulation of macromolecule biosynthetic process	3918	2445	1.31E-19	4.13E-17
GO:0031326	BP	regulation of cellular biosynthetic process	4087	2540	1.36E-19	4.23E-17
GO:0018130	BP	heterocycle biosynthetic process	3986	2498	1.85E-19	5.60E-17
GO:0009889	BP	regulation of biosynthetic process	4151	2577	1.94E-19	5.78E-17
GO:1901362	BP	organic cyclic compound biosynthetic process	4152	2590	3.96E-19	1.15E-16
GO:0034654	BP	nucleobase-containing compound biosynthetic process	3916	2453	7.83E-19	2.25E-16
GO:0019438	BP	aromatic compound biosynthetic process	4000	2501	8.11E-19	2.30E-16
GO:0051179	BP	localization	5244	3259	1.36E-18	3.82E-16
GO:0045184	BP	establishment of protein localization	1650	1107	1.54E-18	4.24E-16
GO:1901566	BP	organonitrogen compound biosynthetic process	1778	1146	1.69E-18	4.62E-16
GO:0051649	BP	establishment of localization in cell	2080	1381	1.73E-18	4.68E-16
GO:0016071	BP	mRNA metabolic process	722	513	3.44E-18	9.17E-16
GO:0034645	BP	cellular macromolecule biosynthetic process	1210	795	5.66E-18	1.49E-15
GO:0045935	BP	positive regulation of nucleobase-containing compound metabolic process	2028	1349	9.58E-18	2.50E-15
GO:0006412	BP	translation	751	505	1.45E-17	3.73E-15
GO:0051252	BP	regulation of RNA metabolic process	3672	2300	2.20E-17	5.54E-15
GO:0031325	BP	positive regulation of cellular metabolic process	3095	1979	5.76E-17	1.44E-14
GO:0033554	BP	cellular response to stress	1956	1283	7.62E-17	1.88E-14
GO:0007275	BP	multicellular organism development	4896	3058	9.18E-17	2.22E-14
GO:0031324	BP	negative regulation of cellular metabolic process	2312	1482	9.29E-17	2.22E-14
GO:0015031	BP	protein transport	1543	1030	1.02E-16	2.41E-14
GO:0006259	BP	DNA metabolic process	1041	714	1.39E-16	3.27E-14
GO:0043043	BP	peptide biosynthetic process	780	518	3.27E-16	7.59E-14
GO:0051173	BP	positive regulation of nitrogen compound metabolic process	3135	1995	6.25E-16	1.43E-13
GO:0048523	BP	negative regulation of cellular process	4875	2986	6.49E-16	1.48E-13
GO:0034660	BP	ncRNA metabolic process	626	439	1.49E-15	3.36E-13
GO:0043604	BP	amide biosynthetic process	910	600	1.52E-15	3.38E-13
GO:0022613	BP	ribonucleoprotein complex biogenesis	462	330	1.75E-15	3.86E-13
GO:0006974	BP	cellular response to DNA damage stimulus	867	604	1.98E-15	4.32E-13
GO:0051254	BP	positive regulation of RNA metabolic process	1823	1210	3.21E-15	6.95E-13
GO:0007399	BP	nervous system development	2483	1637	3.93E-15	8.43E-13
GO:0048522	BP	positive regulation of cellular process	5609	3428	4.21E-15	8.88E-13
GO:0009057	BP	macromolecule catabolic process	1365	910	4.22E-15	8.88E-13
GO:0031328	BP	positive regulation of cellular biosynthetic process	2009	1318	5.77E-15	1.19E-12
GO:0010557	BP	positive regulation of macromolecule biosynthetic process	1898	1253	7.03E-15	1.44E-12
GO:0097659	BP	nucleic acid-templated transcription	3480	2165	8.30E-15	1.69E-12
GO:0006351	BP	DNA-templated transcription	3478	2163	1.15E-14	2.32E-12
GO:0032774	BP	RNA biosynthetic process	3497	2173	1.37E-14	2.73E-12
GO:0006397	BP	mRNA processing	480	345	1.75E-14	3.47E-12
GO:0009891	BP	positive regulation of biosynthetic process	2051	1339	1.90E-14	3.72E-12
GO:0051234	BP	establishment of localization	4612	2845	1.92E-14	3.73E-12
GO:0051128	BP	regulation of cellular component organization	2359	1537	4.25E-14	8.12E-12
GO:0019222	BP	regulation of metabolic process	7138	4143	5.69E-14	1.08E-11
GO:0044265	BP	cellular macromolecule catabolic process	1010	685	7.03E-14	1.32E-11
GO:0043933	BP	protein-containing complex organization	1772	1138	8.26E-14	1.54E-11
GO:1903506	BP	regulation of nucleic acid-templated transcription	3366	2090	9.61E-14	1.78E-11
GO:0060255	BP	regulation of macromolecule metabolic process	6612	3838	9.76E-14	1.79E-11
GO:0006355	BP	regulation of DNA-templated transcription	3364	2088	1.21E-13	2.16E-11
GO:0022402	BP	cell cycle process	1251	832	1.40E-13	2.50E-11
GO:0034470	BP	ncRNA processing	432	305	1.88E-13	3.30E-11
GO:2001141	BP	regulation of RNA biosynthetic process	3375	2092	2.23E-13	3.88E-11
GO:0045893	BP	positive regulation of DNA-templated transcription	1673	1109	2.52E-13	4.31E-11
GO:1903508	BP	positive regulation of nucleic acid-templated transcription	1673	1109	2.52E-13	4.31E-11
GO:0006518	BP	peptide metabolic process	943	606	2.54E-13	4.31E-11
GO:0006810	BP	transport	4456	2740	2.87E-13	4.85E-11
GO:0048731	BP	system development	4429	2749	3.72E-13	6.24E-11
GO:0048518	BP	positive regulation of biological process	6270	3773	3.97E-13	6.60E-11
GO:0044248	BP	cellular catabolic process	2107	1344	4.70E-13	7.62E-11
GO:0008380	BP	RNA splicing	443	318	4.72E-13	7.62E-11
GO:0048856	BP	anatomical structure development	5898	3586	6.22E-13	9.85E-11
GO:1902680	BP	positive regulation of RNA biosynthetic process	1679	1110	6.30E-13	9.91E-11
GO:0032502	BP	developmental process	6471	3903	7.81E-13	1.21E-10
GO:0065003	BP	protein-containing complex assembly	1578	1013	1.03E-12	1.59E-10
GO:0030182	BP	neuron differentiation	1380	942	1.32E-12	2.00E-10
GO:0071705	BP	nitrogen compound transport	1999	1283	1.32E-12	2.00E-10
GO:0010604	BP	positive regulation of macromolecule metabolic process	3526	2187	1.53E-12	2.30E-10
GO:0051726	BP	regulation of cell cycle	1130	744	1.69E-12	2.53E-10
GO:0048699	BP	generation of neurons	1451	986	1.95E-12	2.90E-10
GO:0022008	BP	neurogenesis	1667	1120	2.07E-12	3.06E-10
GO:0009790	BP	embryo development	1128	772	2.09E-12	3.08E-10
GO:0009893	BP	positive regulation of metabolic process	3847	2370	3.67E-12	5.36E-10
GO:0048468	BP	cell development	2151	1405	4.43E-12	6.43E-10
GO:0006403	BP	RNA localization	199	158	5.29E-12	7.64E-10
GO:0120036	BP	plasma membrane bounded cell projection organization	1506	1015	5.96E-12	8.55E-10
GO:0000278	BP	mitotic cell cycle	944	637	6.18E-12	8.81E-10
GO:0030030	BP	cell projection organization	1545	1039	6.66E-12	9.43E-10
GO:0051172	BP	negative regulation of nitrogen compound metabolic process	2454	1521	9.33E-12	1.31E-09
GO:0051301	BP	cell division	636	444	1.44E-11	2.00E-09
GO:0043603	BP	cellular amide metabolic process	1218	764	2.15E-11	2.97E-09
GO:0006886	BP	intracellular protein transport	853	577	2.93E-11	4.03E-09
GO:0051052	BP	regulation of DNA metabolic process	539	378	3.22E-11	4.37E-09
GO:0006366	BP	transcription by RNA polymerase II	2621	1635	3.31E-11	4.47E-09
GO:0006281	BP	DNA repair	579	403	3.49E-11	4.68E-09
GO:0031400	BP	negative regulation of protein modification process	516	366	3.54E-11	4.72E-09
GO:0009890	BP	negative regulation of biosynthetic process	1672	1059	4.21E-11	5.58E-09
GO:0009653	BP	anatomical structure morphogenesis	2781	1767	7.80E-11	1.03E-08
GO:0018193	BP	peptidyl-amino acid modification	1273	836	8.22E-11	1.07E-08
GO:0070647	BP	protein modification by small protein conjugation or removal	1010	668	8.74E-11	1.13E-08
GO:0031327	BP	negative regulation of cellular biosynthetic process	1643	1039	1.00E-10	1.28E-08
GO:2001020	BP	regulation of response to DNA damage stimulus	311	232	1.05E-10	1.34E-08
GO:0048519	BP	negative regulation of biological process	5807	3375	1.31E-10	1.65E-08
GO:0010558	BP	negative regulation of macromolecule biosynthetic process	1574	999	1.32E-10	1.66E-08
GO:0006793	BP	phosphorus metabolic process	2793	1743	1.41E-10	1.76E-08
GO:0006796	BP	phosphate-containing compound metabolic process	2767	1727	1.49E-10	1.85E-08
GO:0018205	BP	peptidyl-lysine modification	408	294	1.61E-10	1.99E-08
GO:0045934	BP	negative regulation of nucleobase-containing compound metabolic process	1521	983	1.67E-10	2.05E-08
GO:0033043	BP	regulation of organelle organization	1178	781	1.68E-10	2.05E-08
GO:0140053	BP	mitochondrial gene expression	163	124	1.80E-10	2.18E-08
GO:0033365	BP	protein localization to organelle	904	605	1.87E-10	2.24E-08
GO:0009056	BP	catabolic process	2550	1582	1.88E-10	2.24E-08
GO:0010468	BP	regulation of gene expression	5267	3027	2.53E-10	2.98E-08
GO:0048666	BP	neuron development	1111	760	2.75E-10	3.22E-08
GO:0006357	BP	regulation of transcription by RNA polymerase II	2536	1577	2.95E-10	3.41E-08
GO:0042254	BP	ribosome biogenesis	306	215	4.27E-10	4.85E-08
GO:0030163	BP	protein catabolic process	996	659	4.56E-10	5.16E-08
GO:0009894	BP	regulation of catabolic process	994	659	5.27E-10	5.93E-08
GO:1903047	BP	mitotic cell cycle process	788	530	7.50E-10	8.35E-08
GO:0006325	BP	chromatin organization	608	415	9.21E-10	1.02E-07
GO:0044770	BP	cell cycle phase transition	575	393	1.22E-09	1.32E-07
GO:0080135	BP	regulation of cellular response to stress	723	490	1.22E-09	1.32E-07
GO:0051246	BP	regulation of protein metabolic process	2642	1608	1.34E-09	1.43E-07
GO:0050794	BP	regulation of cellular process	10968	6279	1.65E-09	1.76E-07
GO:0060341	BP	regulation of cellular localization	951	635	1.91E-09	2.01E-07
GO:0071826	BP	ribonucleoprotein complex subunit organization	217	160	2.11E-09	2.22E-07
GO:1901575	BP	organic substance catabolic process	2095	1303	2.42E-09	2.52E-07
GO:0065008	BP	regulation of biological quality	3744	2280	2.45E-09	2.54E-07
GO:0051253	BP	negative regulation of RNA metabolic process	1390	898	2.80E-09	2.89E-07
GO:0043632	BP	modification-dependent macromolecule catabolic process	685	464	3.00E-09	3.09E-07
GO:0051276	BP	chromosome organization	602	405	3.15E-09	3.22E-07
GO:0009792	BP	embryo development ending in birth or egg hatching	675	468	3.56E-09	3.61E-07
GO:0032543	BP	mitochondrial translation	131	100	3.86E-09	3.90E-07
GO:0043009	BP	chordate embryonic development	653	454	3.96E-09	3.96E-07
GO:0006511	BP	ubiquitin-dependent protein catabolic process	663	449	5.68E-09	5.60E-07
GO:0019941	BP	modification-dependent protein catabolic process	673	455	5.68E-09	5.60E-07
GO:0000375	BP	RNA splicing, via transesterification reactions	309	219	5.90E-09	5.79E-07
GO:0071702	BP	organic substance transport	2440	1504	7.68E-09	7.50E-07
GO:0012501	BP	programmed cell death	1964	1216	8.29E-09	8.06E-07
GO:0006915	BP	apoptotic process	1905	1183	8.56E-09	8.29E-07
GO:0034248	BP	regulation of cellular amide metabolic process	546	353	8.83E-09	8.51E-07
GO:0000377	BP	RNA splicing, via transesterification reactions with bulged adenosine as nucleophile	305	216	9.27E-09	8.86E-07
GO:0000398	BP	mRNA splicing, via spliceosome	305	216	9.27E-09	8.86E-07
GO:0006399	BP	tRNA metabolic process	194	144	1.00E-08	9.55E-07
GO:0051603	BP	proteolysis involved in protein catabolic process	771	512	1.02E-08	9.63E-07
GO:0070925	BP	organelle assembly	926	610	1.08E-08	1.02E-06
GO:0045944	BP	positive regulation of transcription by RNA polymerase II	1228	806	1.12E-08	1.05E-06
GO:0032446	BP	protein modification by small protein conjugation	884	580	1.13E-08	1.06E-06
GO:0000904	BP	cell morphogenesis involved in differentiation	724	509	1.23E-08	1.15E-06
GO:0010564	BP	regulation of cell cycle process	732	482	1.30E-08	1.20E-06
GO:0031647	BP	regulation of protein stability	322	230	1.38E-08	1.27E-06
GO:0030154	BP	cell differentiation	4271	2586	1.42E-08	1.30E-06
GO:0006354	BP	DNA-templated transcription elongation	238	178	1.45E-08	1.32E-06
GO:0051236	BP	establishment of RNA localization	163	126	1.60E-08	1.45E-06
GO:0032259	BP	methylation	385	269	1.61E-08	1.45E-06
GO:0006417	BP	regulation of translation	481	311	1.62E-08	1.46E-06
GO:2000112	BP	regulation of cellular macromolecule biosynthetic process	569	364	1.68E-08	1.51E-06
GO:0022618	BP	ribonucleoprotein complex assembly	209	152	1.76E-08	1.57E-06
GO:0031329	BP	regulation of cellular catabolic process	795	527	1.78E-08	1.58E-06
GO:0000902	BP	cell morphogenesis	1017	695	1.90E-08	1.69E-06
GO:0048869	BP	cellular developmental process	4298	2600	1.93E-08	1.71E-06
GO:0031175	BP	neuron projection development	966	658	1.97E-08	1.73E-06
GO:1901987	BP	regulation of cell cycle phase transition	452	308	2.14E-08	1.88E-06
GO:0006364	BP	rRNA processing	227	160	2.26E-08	1.97E-06
GO:0042981	BP	regulation of apoptotic process	1473	919	2.30E-08	2.00E-06
GO:0006913	BP	nucleocytoplasmic transport	325	233	2.44E-08	2.11E-06
GO:0051169	BP	nuclear transport	325	233	2.44E-08	2.11E-06
GO:0000723	BP	telomere maintenance	153	120	2.45E-08	2.11E-06
GO:0033044	BP	regulation of chromosome organization	251	185	2.73E-08	2.32E-06
GO:0043067	BP	regulation of programmed cell death	1508	938	2.80E-08	2.37E-06
GO:0010498	BP	proteasomal protein catabolic process	519	355	2.88E-08	2.43E-06
GO:0051054	BP	positive regulation of DNA metabolic process	300	217	3.61E-08	3.01E-06
GO:0050657	BP	nucleic acid transport	160	123	3.67E-08	3.04E-06
GO:0050658	BP	RNA transport	160	123	3.67E-08	3.04E-06
GO:0008219	BP	cell death	2127	1306	3.68E-08	3.04E-06
GO:0046700	BP	heterocycle catabolic process	466	315	3.99E-08	3.28E-06
GO:0044270	BP	cellular nitrogen compound catabolic process	472	318	4.05E-08	3.32E-06
GO:0034655	BP	nucleobase-containing compound catabolic process	426	291	4.15E-08	3.39E-06
GO:0031399	BP	regulation of protein modification process	1561	983	4.37E-08	3.56E-06
GO:0032880	BP	regulation of protein localization	839	558	4.87E-08	3.95E-06
GO:0006282	BP	regulation of DNA repair	211	158	5.42E-08	4.38E-06
GO:0043414	BP	macromolecule methylation	346	243	5.80E-08	4.67E-06
GO:0051130	BP	positive regulation of cellular component organization	1049	691	6.06E-08	4.86E-06
GO:1903507	BP	negative regulation of nucleic acid-templated transcription	1277	820	6.18E-08	4.94E-06
GO:0048193	BP	Golgi vesicle transport	290	210	6.98E-08	5.56E-06
GO:0016567	BP	protein ubiquitination	811	531	7.56E-08	6.00E-06
GO:0016570	BP	histone modification	470	328	7.75E-08	6.13E-06
GO:1903829	BP	positive regulation of protein localization	448	313	8.07E-08	6.32E-06
GO:0045892	BP	negative regulation of DNA-templated transcription	1275	818	8.08E-08	6.32E-06
GO:0006479	BP	protein methylation	207	155	8.10E-08	6.32E-06
GO:0008213	BP	protein alkylation	207	155	8.10E-08	6.32E-06
GO:0016072	BP	rRNA metabolic process	266	184	8.35E-08	6.47E-06
GO:0040007	BP	growth	918	606	8.35E-08	6.47E-06
GO:1902679	BP	negative regulation of RNA biosynthetic process	1279	820	8.51E-08	6.58E-06
GO:0006401	BP	RNA catabolic process	297	210	8.61E-08	6.63E-06
GO:0007005	BP	mitochondrion organization	533	349	9.06E-08	6.95E-06
GO:0000956	BP	nuclear-transcribed mRNA catabolic process	125	100	9.10E-08	6.96E-06
GO:0031344	BP	regulation of cell projection organization	658	456	9.32E-08	7.10E-06
GO:0043161	BP	proteasome-mediated ubiquitin-dependent protein catabolic process	448	309	1.10E-07	8.32E-06
GO:0032200	BP	telomere organization	182	135	1.16E-07	8.72E-06
GO:0044772	BP	mitotic cell cycle phase transition	473	321	1.16E-07	8.72E-06
GO:0007346	BP	regulation of mitotic cell cycle	517	347	1.29E-07	9.55E-06
GO:0007420	BP	brain development	758	516	1.40E-07	1.03E-05
GO:0051640	BP	organelle localization	566	388	1.42E-07	1.04E-05
GO:0010941	BP	regulation of cell death	1661	1022	1.47E-07	1.07E-05
GO:0006310	BP	DNA recombination	325	223	1.53E-07	1.11E-05
GO:0000075	BP	cell cycle checkpoint signaling	186	140	1.72E-07	1.23E-05
GO:0016192	BP	vesicle-mediated transport	1535	978	1.84E-07	1.32E-05
GO:0050821	BP	protein stabilization	211	154	1.98E-07	1.40E-05
GO:0045786	BP	negative regulation of cell cycle	403	272	2.09E-07	1.47E-05
GO:0019439	BP	aromatic compound catabolic process	487	324	2.11E-07	1.48E-05
GO:0051168	BP	nuclear export	162	123	2.48E-07	1.74E-05
GO:0120035	BP	regulation of plasma membrane bounded cell projection organization	641	443	2.69E-07	1.88E-05
GO:0006302	BP	double-strand break repair	299	211	2.70E-07	1.88E-05
GO:0048646	BP	anatomical structure formation involved in morphogenesis	1239	787	2.81E-07	1.95E-05
GO:0006260	BP	DNA replication	285	202	3.73E-07	2.57E-05
GO:0051668	BP	localization within membrane	666	447	3.80E-07	2.60E-05
GO:0010563	BP	negative regulation of phosphorus metabolic process	439	299	4.26E-07	2.91E-05
GO:1903311	BP	regulation of mRNA metabolic process	307	215	4.39E-07	2.99E-05
GO:0060322	BP	head development	804	542	4.40E-07	2.99E-05
GO:0045936	BP	negative regulation of phosphate metabolic process	438	298	5.16E-07	3.49E-05
GO:0090150	BP	establishment of protein localization to membrane	261	184	5.25E-07	3.54E-05
GO:0048598	BP	embryonic morphogenesis	613	419	5.27E-07	3.55E-05
GO:0065007	BP	biological regulation	12643	7082	5.71E-07	3.82E-05
GO:0023051	BP	regulation of signaling	3450	2098	7.14E-07	4.74E-05
GO:0007017	BP	microtubule-based process	919	597	1.03E-06	6.74E-05
GO:0031124	BP	mRNA 3'-end processing	58	50	1.08E-06	7.07E-05
GO:1901565	BP	organonitrogen compound catabolic process	1349	846	1.18E-06	7.68E-05
GO:0051656	BP	establishment of organelle localization	433	298	1.21E-06	7.79E-05
GO:0001933	BP	negative regulation of protein phosphorylation	336	233	1.34E-06	8.56E-05
GO:0016310	BP	phosphorylation	1833	1145	1.52E-06	9.68E-05
GO:0032989	BP	cellular component morphogenesis	768	525	1.57E-06	1.00E-04
GO:0001701	BP	in utero embryonic development	392	272	1.60E-06	0.000101523
GO:0048858	BP	cell projection morphogenesis	647	450	1.68E-06	0.000105601
GO:0072657	BP	protein localization to membrane	575	386	1.80E-06	0.000112671
GO:0010646	BP	regulation of cell communication	3437	2086	1.98E-06	0.000122829
GO:0006405	BP	RNA export from nucleus	88	70	1.98E-06	0.000123018
GO:0071897	BP	DNA biosynthetic process	193	143	2.00E-06	0.000123464
GO:0032879	BP	regulation of localization	2119	1309	2.16E-06	0.000132832
GO:0120039	BP	plasma membrane bounded cell projection morphogenesis	642	446	2.31E-06	0.00014151
GO:0048667	BP	cell morphogenesis involved in neuron differentiation	564	395	2.36E-06	0.000144198
GO:0043484	BP	regulation of RNA splicing	178	132	2.62E-06	0.000159158
GO:0099111	BP	microtubule-based transport	208	153	2.65E-06	0.000160998
GO:0032990	BP	cell part morphogenesis	666	461	2.76E-06	0.00016703
GO:0051028	BP	mRNA transport	127	96	3.01E-06	0.000181546
GO:0007417	BP	central nervous system development	1050	691	3.21E-06	0.000192575
GO:1901990	BP	regulation of mitotic cell cycle phase transition	354	239	3.39E-06	0.000201506
GO:0031123	BP	RNA 3'-end processing	108	82	3.39E-06	0.000201506
GO:1901361	BP	organic cyclic compound catabolic process	515	335	3.48E-06	0.00020609
GO:1901988	BP	negative regulation of cell cycle phase transition	272	187	4.24E-06	0.000250651
GO:0009966	BP	regulation of signal transduction	3050	1849	4.25E-06	0.000250819
GO:0061024	BP	membrane organization	802	520	5.17E-06	0.000303191
GO:0061061	BP	muscle structure development	685	450	5.22E-06	0.000304809
GO:0048812	BP	neuron projection morphogenesis	626	434	5.46E-06	0.000316376
GO:0009451	BP	RNA modification	175	122	5.55E-06	0.000320472
GO:0007093	BP	mitotic cell cycle checkpoint signaling	141	106	5.74E-06	0.000330139
GO:0072594	BP	establishment of protein localization to organelle	439	293	5.76E-06	0.000330139
GO:2001022	BP	positive regulation of response to DNA damage stimulus	165	123	6.09E-06	0.000348707
GO:0048513	BP	animal organ development	3567	2157	6.11E-06	0.000348828
GO:0000077	BP	DNA damage checkpoint signaling	121	93	7.17E-06	0.0004074
GO:0050684	BP	regulation of mRNA processing	139	105	7.79E-06	0.00043903
GO:0009892	BP	negative regulation of metabolic process	3482	1961	8.78E-06	0.000491851
GO:0031570	BP	DNA integrity checkpoint signaling	129	98	8.79E-06	0.000491851
GO:0042326	BP	negative regulation of phosphorylation	379	257	8.86E-06	0.000494514
GO:0050793	BP	regulation of developmental process	2566	1568	9.70E-06	0.000539019
GO:0006402	BP	mRNA catabolic process	246	172	9.74E-06	0.000539846
GO:0032204	BP	regulation of telomere maintenance	101	79	9.99E-06	0.000550784
GO:0010833	BP	telomere maintenance via telomere lengthening	81	65	1.02E-05	0.000562846
GO:0048589	BP	developmental growth	650	432	1.06E-05	0.000578413
GO:0018022	BP	peptidyl-lysine methylation	144	108	1.11E-05	0.000601361
GO:0042176	BP	regulation of protein catabolic process	361	247	1.16E-05	0.000627892
GO:2000756	BP	regulation of peptidyl-lysine acetylation	74	61	1.20E-05	0.000647221
GO:0048285	BP	organelle fission	525	345	1.21E-05	0.000650658
GO:0043065	BP	positive regulation of apoptotic process	531	344	1.29E-05	0.000686666
GO:0198738	BP	cell-cell signaling by wnt	455	312	1.34E-05	0.000710643
GO:0016049	BP	cell growth	492	334	1.43E-05	0.000752482
GO:0009896	BP	positive regulation of catabolic process	526	348	1.58E-05	0.000825108
GO:1904951	BP	positive regulation of establishment of protein localization	307	213	1.60E-05	0.000831926
GO:0008033	BP	tRNA processing	134	95	1.80E-05	0.00093457
GO:0071363	BP	cellular response to growth factor stimulus	708	460	1.89E-05	0.000974705
GO:0016055	BP	Wnt signaling pathway	453	310	1.90E-05	0.00097902
GO:0032784	BP	regulation of DNA-templated transcription elongation	103	79	2.05E-05	0.00105178
GO:0015931	BP	nucleobase-containing compound transport	219	153	2.08E-05	0.00106384
GO:0051648	BP	vesicle localization	212	154	2.10E-05	0.0010725
GO:0023057	BP	negative regulation of signaling	1420	877	2.11E-05	0.00107267
GO:0071824	BP	protein-DNA complex subunit organization	251	163	2.11E-05	0.00107285
GO:0002181	BP	cytoplasmic translation	159	109	2.19E-05	0.00110888
GO:0010970	BP	transport along microtubule	167	124	2.28E-05	0.00115201
GO:0010648	BP	negative regulation of cell communication	1414	873	2.37E-05	0.00119432
GO:0090501	BP	RNA phosphodiester bond hydrolysis	153	108	2.45E-05	0.00123029
GO:0044087	BP	regulation of cellular component biogenesis	954	618	2.51E-05	0.00125896
GO:0010212	BP	response to ionizing radiation	143	105	2.53E-05	0.00126585
GO:2001252	BP	positive regulation of chromosome organization	105	80	2.72E-05	0.00135882
GO:0060606	BP	tube closure	93	75	2.73E-05	0.00135882
GO:0048583	BP	regulation of response to stimulus	4022	2382	2.77E-05	0.00137209
GO:0043068	BP	positive regulation of programmed cell death	546	351	2.79E-05	0.00138164
GO:0006278	BP	RNA-templated DNA biosynthetic process	70	57	2.90E-05	0.00142872
GO:0050789	BP	regulation of biological process	11909	6651	2.91E-05	0.00142872
GO:0042692	BP	muscle cell differentiation	407	273	2.91E-05	0.00142872
GO:0010948	BP	negative regulation of cell cycle process	317	212	3.02E-05	0.00147945
GO:0070848	BP	response to growth factor	737	476	3.02E-05	0.00147945
GO:0007006	BP	mitochondrial membrane organization	118	85	3.05E-05	0.00148866
GO:0006400	BP	tRNA modification	93	69	3.23E-05	0.00157189
GO:0034504	BP	protein localization to nucleus	304	210	3.39E-05	0.00164442
GO:0008285	BP	negative regulation of cell population proliferation	786	487	3.48E-05	0.00168579
GO:0009968	BP	negative regulation of signal transduction	1310	808	3.54E-05	0.0017101
GO:0051098	BP	regulation of binding	371	250	3.57E-05	0.00172145
GO:0000288	BP	nuclear-transcribed mRNA catabolic process, deadenylation-dependent decay	68	55	3.59E-05	0.00172803
GO:0031929	BP	TOR signaling	127	95	3.61E-05	0.00173146
GO:0010638	BP	positive regulation of organelle organization	507	336	3.62E-05	0.00173502
GO:0040008	BP	regulation of growth	623	409	3.64E-05	0.00174206
GO:0035556	BP	intracellular signal transduction	2659	1617	3.67E-05	0.00175179
GO:0030705	BP	cytoskeleton-dependent intracellular transport	207	150	3.71E-05	0.00176486
GO:0065009	BP	regulation of molecular function	3091	1846	3.73E-05	0.00177267
GO:0000122	BP	negative regulation of transcription by RNA polymerase II	947	603	3.77E-05	0.00178377
GO:0090305	BP	nucleic acid phosphodiester bond hydrolysis	247	165	3.85E-05	0.00181279
GO:0007010	BP	cytoskeleton organization	1491	944	3.88E-05	0.00182068
GO:0001843	BP	neural tube closure	92	74	3.93E-05	0.00183837
GO:0007004	BP	telomere maintenance via telomerase	69	56	3.98E-05	0.00185742
GO:0006914	BP	autophagy	550	361	4.02E-05	0.00186495
GO:0061919	BP	process utilizing autophagic mechanism	550	361	4.02E-05	0.00186495
GO:0006368	BP	transcription elongation by RNA polymerase II promoter	108	81	4.12E-05	0.00191072
GO:0000280	BP	nuclear division	479	313	4.18E-05	0.00193381
GO:0016311	BP	dephosphorylation	354	243	4.20E-05	0.00194076
GO:0071478	BP	cellular response to radiation	188	132	4.32E-05	0.00198853
GO:0031056	BP	regulation of histone modification	175	128	4.38E-05	0.00201188
GO:0045333	BP	cellular respiration	224	149	4.51E-05	0.00206818
GO:0051222	BP	positive regulation of protein transport	291	201	4.53E-05	0.00207237
GO:0072175	BP	epithelial tube formation	139	106	4.68E-05	0.0021331
GO:0051650	BP	establishment of vesicle localization	196	142	4.69E-05	0.00213377
GO:0051348	BP	negative regulation of transferase activity	275	187	4.79E-05	0.00217334
GO:0035148	BP	tube formation	155	117	5.08E-05	0.00229663
GO:0030031	BP	cell projection assembly	573	381	5.17E-05	0.00233523
GO:1905114	BP	cell surface receptor signaling pathway involved in cell-cell signaling	579	387	5.20E-05	0.00234563
GO:0010975	BP	regulation of neuron projection development	446	310	5.31E-05	0.00239002
GO:0010605	BP	negative regulation of macromolecule metabolic process	3264	1824	5.39E-05	0.00241995
GO:0120031	BP	plasma membrane bounded cell projection assembly	562	374	5.45E-05	0.00244075
GO:0001558	BP	regulation of cell growth	421	286	5.46E-05	0.00244075
GO:0051248	BP	negative regulation of protein metabolic process	1131	679	5.49E-05	0.0024523
GO:1901137	BP	carbohydrate derivative biosynthetic process	656	417	6.07E-05	0.00268184
GO:0043038	BP	amino acid activation	44	38	6.09E-05	0.00268643
GO:0070201	BP	regulation of establishment of protein localization	523	343	6.34E-05	0.00278728
GO:0051129	BP	negative regulation of cellular component organization	712	461	6.42E-05	0.00281712
GO:0006406	BP	mRNA export from nucleus	66	52	6.45E-05	0.00282538
GO:0051338	BP	regulation of transferase activity	896	569	6.59E-05	0.00288102
GO:0060562	BP	epithelial tube morphogenesis	335	235	6.61E-05	0.002884
GO:0006605	BP	protein targeting	317	212	6.83E-05	0.00296711
GO:0006446	BP	regulation of translational initiation	82	62	7.02E-05	0.00304263
GO:0006468	BP	protein phosphorylation	1560	967	7.21E-05	0.00311356
GO:0001841	BP	neural tube formation	106	83	7.87E-05	0.00339401
GO:0061842	BP	microtubule organizing center localization	33	30	8.41E-05	0.00362151
GO:0007163	BP	establishment or maintenance of cell polarity	234	169	8.63E-05	0.00369207
GO:0016578	BP	histone deubiquitination	45	38	8.90E-05	0.00379613
GO:0048562	BP	embryonic organ morphogenesis	294	206	9.12E-05	0.0038732
GO:0018394	BP	peptidyl-lysine acetylation	193	138	9.25E-05	0.00392254
GO:2001251	BP	negative regulation of chromosome organization	97	73	9.68E-05	0.00409004
GO:0043039	BP	tRNA aminoacylation	43	37	9.72E-05	0.00410052
GO:0070646	BP	protein modification by small protein removal	161	114	9.86E-05	0.00414912
GO:0065004	BP	protein-DNA complex assembly	216	138	9.87E-05	0.00414912
GO:0030111	BP	regulation of Wnt signaling pathway	333	230	0.000101153	0.0042427
GO:0030036	BP	actin cytoskeleton organization	725	480	0.000104598	0.00436326
GO:0032388	BP	positive regulation of intracellular transport	195	140	0.000106938	0.00443714
GO:0001838	BP	embryonic epithelial tube formation	127	97	0.000106949	0.00443714
GO:0044281	BP	small molecule metabolic process	1817	1085	0.000107169	0.00443824
GO:0031331	BP	positive regulation of cellular catabolic process	427	283	0.000107966	0.0044579
GO:0060644	BP	mammary gland epithelial cell differentiation	18	18	0.000108033	0.0044579
GO:0016571	BP	histone methylation	167	121	0.000111773	0.00460395
GO:0000725	BP	recombinational repair	172	120	0.000113333	0.00465987
GO:0000226	BP	microtubule cytoskeleton organization	639	416	0.000120553	0.00491576
GO:0014020	BP	primary neural tube formation	98	77	0.00012071	0.00491576
GO:0006997	BP	nucleus organization	138	100	0.000120843	0.00491576
GO:0042770	BP	signal transduction in response to DNA damage	181	129	0.000124436	0.00504407
GO:2000113	BP	negative regulation of cellular macromolecule biosynthetic process	280	169	0.000125792	0.00508333
GO:0007018	BP	microtubule-based movement	413	273	0.000125973	0.00508333
GO:0055086	BP	nucleobase-containing small molecule metabolic process	658	413	0.000127683	0.00513934
GO:0044093	BP	positive regulation of molecular function	1565	965	0.000129515	0.00520397
GO:0008334	BP	histone mRNA metabolic process	20	19	0.000132425	0.00531158
GO:1901983	BP	regulation of protein acetylation	87	67	0.000134012	0.00536586
GO:0016236	BP	macroautophagy	315	213	0.000140668	0.00561279
GO:0000724	BP	double-strand break repair via homologous recombination	168	117	0.000153924	0.00610981
GO:0051642	BP	centrosome localization	32	29	0.000154934	0.00613931
GO:0051247	BP	positive regulation of protein metabolic process	1500	916	0.000159184	0.0062871
GO:0071559	BP	response to transforming growth factor beta	276	189	0.00016017	0.00629242
GO:0034249	BP	negative regulation of cellular amide metabolic process	282	171	0.000163319	0.00639423
GO:0071560	BP	cellular response to transforming growth factor beta stimulus	270	185	0.000166522	0.00649746
GO:0009895	BP	negative regulation of catabolic process	331	221	0.000171855	0.00668282
GO:0072384	BP	organelle transport along microtubule	87	68	0.000178929	0.00694615
GO:0090407	BP	organophosphate biosynthetic process	593	379	0.000186733	0.00721247
GO:0032006	BP	regulation of TOR signaling	105	78	0.000187394	0.00722585
GO:2000278	BP	regulation of DNA biosynthetic process	121	90	0.000188283	0.00723646
GO:0045930	BP	negative regulation of mitotic cell cycle	246	165	0.0001883	0.00723646
GO:0034968	BP	histone lysine methylation	130	96	0.00019209	0.00735745
GO:0006457	BP	protein folding	215	141	0.000195963	0.0074933
GO:0010639	BP	negative regulation of organelle organization	362	241	0.000199184	0.00759551
GO:1902806	BP	regulation of cell cycle G1/S phase transition	212	142	0.000199298	0.00759551
GO:0034976	BP	response to endoplasmic reticulum stress	260	176	0.000204508	0.00776825
GO:0140694	BP	non-membrane-bounded organelle assembly	381	249	0.000209354	0.00792607
GO:0010942	BP	positive regulation of cell death	611	384	0.000210203	0.00794512
GO:0044843	BP	cell cycle G1/S phase transition	279	185	0.00021742	0.00820438
GO:0043247	BP	telomere maintenance in response to DNA damage	28	25	0.000220093	0.00829163
GO:0051223	BP	regulation of protein transport	498	324	0.000221482	0.00833027
GO:0006413	BP	translational initiation	122	85	0.000225141	0.00844226
GO:0006261	BP	DNA-templated DNA replication	165	115	0.000232709	0.00868758
GO:0045739	BP	positive regulation of DNA repair	127	93	0.000235559	0.00877344
GO:0035065	BP	regulation of histone acetylation	65	52	0.000237766	0.00884125
GO:2000144	BP	positive regulation of DNA-templated transcription initiation	65	50	0.000253018	0.009378
GO:0030029	BP	actin filament-based process	814	531	0.000271066	0.00998245
GO:0006378	BP	mRNA polyadenylation	39	33	0.000276039	0.0101331
GO:0006890	BP	retrograde vesicle-mediated transport, Golgi to endoplasmic reticulum	53	43	0.000279358	0.0102059
GO:0035295	BP	tube development	1153	715	0.000282819	0.0103159
GO:1903320	BP	regulation of protein modification by small protein conjugation or removal	249	170	0.000284859	0.0103738
GO:0060548	BP	negative regulation of cell death	1022	624	0.000291683	0.0105887
GO:0061136	BP	regulation of proteasomal protein catabolic process	194	134	0.000293064	0.0106221
GO:0019637	BP	organophosphate metabolic process	1017	627	0.000295192	0.0106823
GO:0034644	BP	cellular response to UV	89	66	0.00029698	0.0107301
GO:0051174	BP	regulation of phosphorus metabolic process	1405	858	0.00029923	0.0107944
GO:0032206	BP	positive regulation of telomere maintenance	67	52	0.000301108	0.0108018
GO:0009060	BP	aerobic respiration	178	117	0.000301198	0.0108018
GO:0009888	BP	tissue development	1982	1209	0.00030132	0.0108018
GO:0043069	BP	negative regulation of programmed cell death	919	563	0.000308778	0.0110519
GO:0032535	BP	regulation of cellular component size	365	249	0.000309393	0.0110567
GO:0048511	BP	rhythmic process	302	205	0.000310039	0.0110625
GO:0036503	BP	ERAD pathway	111	81	0.000310728	0.0110699
GO:0015980	BP	energy derivation by oxidation of organic compounds	316	202	0.000315643	0.0112276
GO:0019220	BP	regulation of phosphate metabolic process	1404	857	0.000318607	0.0113155
GO:0009628	BP	response to abiotic stimulus	1133	703	0.000325324	0.0115216
GO:0016579	BP	protein deubiquitination	143	101	0.000325414	0.0115216
GO:0000245	BP	spliceosomal complex assembly	81	59	0.000332367	0.0117315
GO:0034330	BP	cell junction organization	705	464	0.000333405	0.0117501
GO:0032205	BP	negative regulation of telomere maintenance	35	30	0.000334007	0.0117533
GO:0048839	BP	inner ear development	193	137	0.000358171	0.0125267
GO:0006418	BP	tRNA aminoacylation for protein translation	40	34	0.000369655	0.0128695
GO:1903050	BP	regulation of proteolysis involved in protein catabolic process	227	155	0.000373174	0.0129723
GO:0017148	BP	negative regulation of translation	255	153	0.000374631	0.0130032
GO:0022603	BP	regulation of anatomical structure morphogenesis	986	622	0.000375196	0.0130032
GO:0000959	BP	mitochondrial RNA metabolic process	50	39	0.000393702	0.0136035
GO:0006091	BP	generation of precursor metabolites and energy	488	303	0.000400982	0.0138342
GO:0071479	BP	cellular response to ionizing radiation	75	57	0.000413925	0.0142593
GO:0032434	BP	regulation of proteasomal ubiquitin-dependent protein catabolic process	141	101	0.000415033	0.0142712
GO:0050790	BP	regulation of catalytic activity	2351	1407	0.00042237	0.014485
GO:0000244	BP	spliceosomal tri-snRNP complex assembly	18	17	0.000429267	0.0146995
GO:0030073	BP	insulin secretion	183	130	0.000457382	0.0156389
GO:1900182	BP	positive regulation of protein localization to nucleus	87	66	0.000460706	0.0157291
GO:0006376	BP	mRNA splice site selection	38	31	0.000466349	0.0158747
GO:0043066	BP	negative regulation of apoptotic process	895	548	0.000466354	0.0158747
GO:1904356	BP	regulation of telomere maintenance via telomere lengthening	61	48	0.000480761	0.0163409
GO:0006753	BP	nucleoside phosphate metabolic process	590	369	0.00048668	0.0165176
GO:2000058	BP	regulation of ubiquitin-dependent protein catabolic process	170	120	0.000492142	0.0166783
GO:0043543	BP	protein acylation	265	179	0.000498068	0.0168294
GO:0021953	BP	central nervous system neuron differentiation	174	127	0.000500778	0.0168961
GO:0048585	BP	negative regulation of response to stimulus	1695	1015	0.000507471	0.0170968
GO:0018393	BP	internal peptidyl-lysine acetylation	182	128	0.000515033	0.017318
GO:0032386	BP	regulation of intracellular transport	332	222	0.00051602	0.017318
GO:0016197	BP	endosomal transport	244	167	0.000530465	0.0177671
GO:0044774	BP	mitotic DNA integrity checkpoint signaling	85	64	0.000540286	0.0180697
GO:0060485	BP	mesenchyme development	310	209	0.00055021	0.0183481
GO:0009314	BP	response to radiation	448	288	0.000554789	0.0184471
GO:0035521	BP	monoubiquitinated histone deubiquitination	29	25	0.000558413	0.018514
GO:0035522	BP	monoubiquitinated histone H2A deubiquitination	29	25	0.000558413	0.018514
GO:0031396	BP	regulation of protein ubiquitination	207	142	0.000560424	0.0185539
GO:1900180	BP	regulation of protein localization to nucleus	135	98	0.000570145	0.018822
GO:0007167	BP	enzyme-linked receptor protein signaling pathway	1006	630	0.000570163	0.018822
GO:0090596	BP	sensory organ morphogenesis	272	187	0.000580109	0.019068
GO:0035239	BP	tube morphogenesis	942	584	0.000584902	0.0191833
GO:0043631	BP	RNA polyadenylation	41	34	0.000585289	0.0191833
GO:0006475	BP	internal protein amino acid acetylation	184	129	0.000597051	0.0195282
GO:0043583	BP	ear development	221	154	0.000597515	0.0195282
GO:0006303	BP	double-strand break repair via nonhomologous end joining	66	51	0.000598388	0.0195289
GO:0034243	BP	regulation of transcription elongation by RNA polymerase II	85	63	0.000615878	0.0200711
GO:0016573	BP	histone acetylation	176	124	0.000617896	0.0201084
GO:0030308	BP	negative regulation of cell growth	188	133	0.000619415	0.0201292
GO:0006473	BP	protein acetylation	224	153	0.00062334	0.0202281
GO:0021537	BP	telencephalon development	253	177	0.000625568	0.0202718
GO:0030178	BP	negative regulation of Wnt signaling pathway	172	122	0.000627439	0.0203037
GO:0045595	BP	regulation of cell differentiation	1623	989	0.000641106	0.0206876
GO:1901991	BP	negative regulation of mitotic cell cycle phase transition	194	130	0.000644502	0.020768
GO:0051049	BP	regulation of transport	1781	1079	0.00066177	0.0212945
GO:0021915	BP	neural tube development	164	119	0.000672555	0.0216112
GO:0045444	BP	fat cell differentiation	244	163	0.00067908	0.0217904
GO:1904019	BP	epithelial cell apoptotic process	136	94	0.00068202	0.0218542
GO:0034502	BP	protein localization to chromosome	113	79	0.000693232	0.02209
GO:0071495	BP	cellular response to endogenous stimulus	1380	848	0.000694955	0.0221142
GO:0010033	BP	response to organic substance	3082	1802	0.000710658	0.0225773
GO:0007156	BP	homophilic cell adhesion via plasma membrane adhesion molecules	170	117	0.000711476	0.0225773
GO:0090151	BP	establishment of protein localization to mitochondrial membrane	36	28	0.000720751	0.0227458
GO:0031346	BP	positive regulation of cell projection organization	352	240	0.000727734	0.0229346
GO:0007015	BP	actin filament organization	448	299	0.000737291	0.0231631
GO:0007409	BP	axonogenesis	438	300	0.000743052	0.0232894
GO:0016331	BP	morphogenesis of embryonic epithelium	153	112	0.000750814	0.0234971
GO:1905477	BP	positive regulation of protein localization to membrane	101	75	0.000751726	0.0234971
GO:0051304	BP	chromosome separation	134	95	0.000753951	0.0235054
GO:0048729	BP	tissue morphogenesis	632	412	0.000754041	0.0235054
GO:0090503	BP	RNA phosphodiester bond hydrolysis, exonucleolytic	43	35	0.000780644	0.0242687
GO:0001655	BP	urogenital system development	360	244	0.000788738	0.0244557
GO:1901135	BP	carbohydrate derivative metabolic process	1095	664	0.000789858	0.0244557
GO:0051093	BP	negative regulation of developmental process	989	597	0.000797865	0.0246704
GO:0044773	BP	mitotic DNA damage checkpoint signaling	81	61	0.000802849	0.0247578
GO:0001578	BP	microtubule bundle formation	124	89	0.000814119	0.0250377
GO:0042552	BP	myelination	142	103	0.000815093	0.0250377
GO:0007059	BP	chromosome segregation	379	244	0.000815202	0.0250377
GO:0000082	BP	G1/S transition of mitotic cell cycle	250	165	0.000829331	0.0254037
GO:0009887	BP	animal organ morphogenesis	1053	671	0.00084115	0.0257314
GO:0007033	BP	vacuole organization	211	144	0.000844756	0.0258072
GO:0038202	BP	TORC1 signaling	58	45	0.000864253	0.0262978
GO:0009141	BP	nucleoside triphosphate metabolic process	255	166	0.000869346	0.0264178
GO:0048024	BP	regulation of mRNA splicing, via spliceosome	109	79	0.000877572	0.0266325
GO:0022411	BP	cellular component disassembly	481	309	0.000883466	0.0267759
GO:0051204	BP	protein insertion into mitochondrial membrane	32	25	0.000893219	0.0270358
GO:0031057	BP	negative regulation of histone modification	48	39	0.000896444	0.0270977
GO:0006470	BP	protein dephosphorylation	259	177	0.000900859	0.0271953
GO:2000779	BP	regulation of double-strand break repair	134	95	0.000905184	0.0272899
GO:0043487	BP	regulation of RNA stability	185	125	0.000908571	0.0273478
GO:0001522	BP	pseudouridine synthesis	18	16	0.00092119	0.0275552
GO:0009117	BP	nucleotide metabolic process	582	362	0.00094137	0.0281222
GO:0061564	BP	axon development	489	330	0.000943114	0.0281377
GO:0031061	BP	negative regulation of histone methylation	23	21	0.000945395	0.0281691
GO:0016358	BP	dendrite development	237	167	0.000957831	0.0285026
GO:0048538	BP	thymus development	48	39	0.000962832	0.0286143
GO:2000045	BP	regulation of G1/S transition of mitotic cell cycle	185	123	0.000966224	0.028678
GO:0051568	BP	histone H3-K4 methylation	75	57	0.000979058	0.0289864
GO:0031440	BP	regulation of mRNA 3'-end processing	22	20	0.000983612	0.0290812
GO:1902414	BP	protein localization to cell junction	98	75	0.000989132	0.0292068
GO:0007272	BP	ensheathment of neurons	144	104	0.00101518	0.0298991
GO:0008366	BP	axon ensheathment	144	104	0.00101518	0.0298991
GO:1902531	BP	regulation of intracellular signal transduction	1757	1063	0.00101903	0.0299145
GO:0071214	BP	cellular response to abiotic stimulus	333	218	0.00101962	0.0299145
GO:0104004	BP	cellular response to environmental stimulus	333	218	0.00101962	0.0299145
GO:1903321	BP	negative regulation of protein modification by small protein conjugation or removal	95	69	0.00102581	0.0300472
GO:0018023	BP	peptidyl-lysine trimethylation	57	44	0.00102676	0.0300472
GO:0061013	BP	regulation of mRNA catabolic process	188	127	0.00104619	0.0305768
GO:0006352	BP	DNA-templated transcription initiation	134	92	0.00105493	0.0307929
GO:0051493	BP	regulation of cytoskeleton organization	534	347	0.00105937	0.0308831
GO:0006289	BP	nucleotide-excision repair	83	62	0.00106316	0.0309544
GO:1990778	BP	protein localization to cell periphery	335	227	0.00106749	0.0310337
GO:0060537	BP	muscle tissue development	421	275	0.00106859	0.0310337
GO:0048762	BP	mesenchymal cell differentiation	252	172	0.00107567	0.0311999
GO:0000291	BP	nuclear-transcribed mRNA catabolic process, exonucleolytic	19	17	0.00109084	0.0315894
GO:0032210	BP	regulation of telomere maintenance via telomerase	53	42	0.00109185	0.0315894
GO:0140014	BP	mitotic nuclear division	324	212	0.00109363	0.0316009
GO:0000910	BP	cytokinesis	186	127	0.00109781	0.0316817
GO:0035810	BP	positive regulation of urine volume	13	13	0.0011081	0.0318986
GO:0042472	BP	inner ear morphogenesis	103	76	0.00112208	0.0322605
GO:0016233	BP	telomere capping	40	33	0.00115697	0.033139
GO:0051321	BP	meiotic cell cycle	284	183	0.0011608	0.0332024
GO:0031330	BP	negative regulation of cellular catabolic process	246	163	0.00116208	0.0332024
GO:0051017	BP	actin filament bundle assembly	159	115	0.00119445	0.0339583
GO:0051100	BP	negative regulation of binding	164	111	0.00120024	0.0340806
GO:0009411	BP	response to UV	148	102	0.00120803	0.0342593
GO:1903844	BP	regulation of cellular response to transforming growth factor beta stimulus	150	105	0.00121581	0.0344376
GO:0030010	BP	establishment of cell polarity	150	110	0.00123118	0.0347934
GO:0061572	BP	actin filament bundle organization	162	117	0.00123141	0.0347934
GO:0060070	BP	canonical Wnt signaling pathway	307	206	0.00125798	0.0354567
GO:0031397	BP	negative regulation of protein ubiquitination	84	62	0.00126053	0.0354851
GO:0072521	BP	purine-containing compound metabolic process	493	308	0.0012715	0.03575
GO:0030902	BP	hindbrain development	150	108	0.00128258	0.0359738
GO:0002009	BP	morphogenesis of an epithelium	521	343	0.00128791	0.0360349
GO:0042592	BP	homeostatic process	1696	1015	0.00130689	0.0364768
GO:0031032	BP	actomyosin structure organization	203	142	0.0013246	0.0368814
GO:0048568	BP	embryonic organ development	449	297	0.00136161	0.0377895
GO:0006903	BP	vesicle targeting	66	50	0.00136215	0.0377895
GO:0030433	BP	ubiquitin-dependent ERAD pathway	86	62	0.00136884	0.0378835
GO:0000380	BP	alternative mRNA splicing, via spliceosome	81	60	0.00139731	0.0385781
GO:0006164	BP	purine nucleotide biosynthetic process	229	150	0.00140358	0.0387046
GO:0061014	BP	positive regulation of mRNA catabolic process	106	75	0.00140532	0.0387062
GO:1901800	BP	positive regulation of proteasomal protein catabolic process	118	84	0.00141543	0.038938
GO:0042273	BP	ribosomal large subunit biogenesis	75	53	0.00142528	0.039162
GO:1902018	BP	negative regulation of cilium assembly	17	16	0.00143348	0.03934
GO:0050779	BP	RNA destabilization	106	75	0.00143766	0.0394078
GO:0046653	BP	tetrahydrofolate metabolic process	17	16	0.00145111	0.0396816
GO:0032786	BP	positive regulation of DNA-templated transcription, elongation	60	45	0.00146436	0.0399963
GO:0042325	BP	regulation of phosphorylation	1248	758	0.00149271	0.0406736
GO:1902532	BP	negative regulation of intracellular signal transduction	552	344	0.00149796	0.0407685
GO:0060261	BP	positive regulation of transcription initiation by RNA polymerase II	59	44	0.00150529	0.0409191
GO:0006367	BP	transcription initiation at RNA polymerase II promoter	92	65	0.00153902	0.0416881
GO:0097193	BP	intrinsic apoptotic signaling pathway	298	194	0.0015646	0.0422376
GO:0051094	BP	positive regulation of developmental process	1382	844	0.00157325	0.042415
GO:0090316	BP	positive regulation of intracellular protein transport	154	108	0.00157648	0.042452
GO:0035303	BP	regulation of dephosphorylation	133	94	0.00159394	0.0428216
GO:0032008	BP	positive regulation of TOR signaling	47	37	0.00160439	0.0430019
GO:0071692	BP	protein localization to extracellular region	364	234	0.00160644	0.0430066
GO:0033059	BP	cellular pigmentation	64	49	0.00162088	0.0433289
GO:0045995	BP	regulation of embryonic development	89	67	0.00162226	0.0433289
GO:0072659	BP	protein localization to plasma membrane	283	193	0.00162865	0.0433985
GO:1902903	BP	regulation of supramolecular fiber organization	380	250	0.00164693	0.0438346
GO:0045732	BP	positive regulation of protein catabolic process	209	142	0.00164893	0.0438369
GO:1905818	BP	regulation of chromosome separation	111	79	0.00166232	0.0441419
GO:0045926	BP	negative regulation of growth	249	168	0.00166662	0.0441854
GO:0035520	BP	monoubiquitinated protein deubiquitination	34	28	0.00166781	0.0441854
GO:0061157	BP	mRNA destabilization	102	72	0.0016798	0.0444053
GO:0009152	BP	purine ribonucleotide biosynthetic process	208	137	0.00167998	0.0444053
GO:0072001	BP	renal system development	318	216	0.00169068	0.0446368
GO:1903313	BP	positive regulation of mRNA metabolic process	139	95	0.00169492	0.0446972
GO:0090398	BP	cellular senescence	107	76	0.00171212	0.045099
GO:0010332	BP	response to gamma radiation	57	43	0.00173931	0.0456303
GO:0044089	BP	positive regulation of cellular component biogenesis	498	325	0.0017472	0.0457603
GO:0009719	BP	response to endogenous stimulus	1630	985	0.00177732	0.0464095
GO:0071480	BP	cellular response to gamma radiation	30	25	0.00177893	0.0464095
GO:0061640	BP	cytoskeleton-dependent cytokinesis	112	80	0.00178413	0.0464095
GO:0030261	BP	chromosome condensation	49	37	0.00178821	0.0464631
GO:0090068	BP	positive regulation of cell cycle process	259	168	0.00181296	0.0469466
GO:0050796	BP	regulation of insulin secretion	149	106	0.00181549	0.0469591
GO:1902099	BP	regulation of metaphase/anaphase transition of cell cycle	95	69	0.00182185	0.0470202
GO:0044784	BP	metaphase/anaphase transition of cell cycle	98	71	0.00182195	0.0470202
GO:0042177	BP	negative regulation of protein catabolic process	111	79	0.00184245	0.0474716
GO:0060491	BP	regulation of cell projection assembly	200	138	0.00184358	0.0474716
GO:0097494	BP	regulation of vesicle size	19	17	0.0018556	0.0476742
GO:0006469	BP	negative regulation of protein kinase activity	215	144	0.00185851	0.0476955
GO:0051050	BP	positive regulation of transport	899	556	0.00186915	0.0478614
GO:0043549	BP	regulation of kinase activity	772	484	0.00188308	0.0481644
GO:0030071	BP	regulation of mitotic metaphase/anaphase transition	92	67	0.00191397	0.0489
GO:0007091	BP	metaphase/anaphase transition of mitotic cell cycle	95	69	0.00191719	0.0489278
GO:0072522	BP	purine-containing compound biosynthetic process	238	155	0.00192798	0.0491027
GO:0031503	BP	protein-containing complex localization	178	125	0.00194155	0.0491916
GO:0007008	BP	outer mitochondrial membrane organization	13	12	0.00194225	0.0491916
GO:0045040	BP	protein insertion into mitochondrial outer membrane	13	12	0.00194225	0.0491916
GO:0090670	BP	RNA localization to Cajal body	19	17	0.00194682	0.0491916
GO:0090671	BP	telomerase RNA localization to Cajal body	19	17	0.00194682	0.0491916
GO:0090672	BP	telomerase RNA localization	19	17	0.00194682	0.0491916
GO:0090685	BP	RNA localization to nucleus	19	17	0.00194682	0.0491916
